# Supplementary material for: Identification and Analysis of Potential Genes Regulated by an Alphasatellite (TYLCCNA) that Contribute to Host Resistance against Tomato Yellow Leaf Curl China Virus and Its Betasatellite (TYLCCNV/TYLCCNB) Infection in Nicotiana benthamiana
Source: Viruses. 2019 May 15;11(5):442. doi: 10.3390/v11050442 (PMC6563268; doi:10.3390/v11050442)
Supplement: Supplementary file 1 [file viruses-11-00442-s001.zip › Table S1.xlsx]

## Sheet: Sheet1
Table S1. List of primers used in this study.
Primer namesa	Sequences	Purposes
Unigene79227_AllqPCR-F	5’-TCTGGTGATAATCTTGGTGGTGCAG	qRT-PCR
Unigene79227_AllqPCR-R	5’-TAGGTCAAGATAATAGTATACTGGTTCGG	qRT-PCR
CL25611.Contig1_AllqPCR-F	5’-CTTGCCCTCTCCTGAAATCAGAAG	qRT-PCR
CL25611.Contig1_AllqPCR-R	5’-CAAGATTAGCCCAATAATTGAAATGAAGATAGC	qRT-PCR
CL3311.Contig2_AllqPCR-F	5’-TCGAAGACGATGAGATTGTCGACTAG	qRT-PCR
CL3311.Contig2_AllqPCR-R	5’-GAGTTCTGGTTGTGGACAAGGAG	qRT-PCR
CL16016.Contig3_AllqPCR-F	5’-TGCAAGATATGATCAAGGTCTCAACTG	qRT-PCR
CL16016.Contig3_AllqPCR-R	5’-CCGATACAATAATCTCCACATTTGGTCC	qRT-PCR
Unigene47881_AllqPCR-F	5’-AGATCCTTATGACAGAGCAGTTGCAC	qRT-PCR
Unigene47881_AllqPCR-R	5’-CTGCAGTTAAGGTACTCCTCTCTC	qRT-PCR
Unigene47025_AllqPCR-F	5’-GTATTTGGTGATTCCCTCTTTGATCCTG	qRT-PCR
Unigene47025_AllqPCR-R	5’-AGCCCCACCTGATGCGAAATTC	qRT-PCR
CL25062.Contig3_AllqPCR-F	5’-CAAGTACAAATTAGTCAGAGTGGATGTAC	qRT-PCR
CL25062.Contig3_AllqPCR-R	5’-CGACGAGCTGAAACTCCTGATAC	qRT-PCR
CL8323.Contig1_AllqPCR-F	5’-TGCTGGCTTAAACTTGACTGATGAGG	qRT-PCR
CL8323.Contig1_AllqPCR-R	5’-AGTATGTTTGAGGAGGAGTTGACTCTAC	qRT-PCR
CL9035.Contig2_AllqPCR-F	5’-TCATGGACATGCTCATGGCTCC	qRT-PCR
CL9035.Contig2_AllqPCR-R	5’-CACTGTTGATATTCCAAAGCCAATTGC	qRT-PCR
Unigene72008_AllqPCR-F	5’-CGCGTGGAAACATGGGTGCTG	qRT-PCR
Unigene72008_AllqPCR-R	5’-GCTCTCCATATGTTGCACAGGTAC	qRT-PCR
CL9035.Contig3_AllqPCR-F	5’-GTAGCCGTTGCTTCGATCTTGTTAG	qRT-PCR
CL9035.Contig3_AllqPCR-R	5’-TCCCAATTGCCGCAACCATTGC	qRT-PCR
Unigene40989_AllqPCR-F	5’-GATCCTCATGACATATGTGAGCAACATC	qRT-PCR
Unigene40989_AllqPCR-R	5’-GTATCCTAGACTCCTCTTGTACAATTCG	qRT-PCR
Unigene60701_AllqPCR-F	5’-CAGAGCATGCGATAATTATCATAACGAC	qRT-PCR
Unigene60701_AllqPCR-R	5’-CTAGTCCTCCGAACAACTTTCCG	qRT-PCR
CL18406.Contig3_AllqPCR-F	5’-GTGGAGGTTTCTGTGTAGGTTCACGTACG	qRT-PCR
CL18406.Contig3_AllqPCR-R	5’-CCCACCAGATGAGTCTCCAATTAC	qRT-PCR
CL15892.Contig2_AllqPCR-F	5’-CGGTGGTGCAATACACATTGTTGG	qRT-PCR
CL15892.Contig2_AllqPCR-R	5’-GACTTTCTGAAACACCCAATGCTATGC	qRT-PCR
NbACTIN-F	5’-CAATCCAGACACTGTACTTTCTCTC	qRT-PCR
NbACTIN-R	5’-AAGCTGCAGGTATCCATGAGACTA	qRT-PCR
CL3311.Contig2_AllTRV-KpnI-F	5’-GGGGTACCCCTTTCTGAAGTTGCTGATTGTG	VIGS
CL3311.Contig2_AllTRV-BamHI-R	5’-CGGGATCCGATTGGAAGGCCATTCAGGAG	VIGS
CL16016.Contig3_All-TRV-KpnI-F	5’-GGGGTACCGTGTCCCAAATCAAGATATTGAAGC	VIGS
CL16016.Contig3_All-TRV-BamHI-R	5’-CGGGATCCGTGCTAGAAATTCGATTATAGGATTAATG	VIGS
Unigene47881_AllTRV-KpnI-F	5’-GGGGTACCGTTGAATGGGCTCTAAAGATTAAGG	VIGS
Unigene47881_AllTRV-BamHI-R	5’-CGGGATCCCTTAAGCACCTCATAAGCTTCC	VIGS
CL8323.Contig1_AllTRV-KpnI-F	5’-GGGGTACCGCTGGCTTAAACTTGACTGATG	VIGS
CL8323.Contig1_AllTRV-BamHI-R	5’-CGGGATCCGAATCACTAGAATTTGAGAGTAAAGC	VIGS
Unigene72008_AllTRV-KpnI-F	5’-GGGGTACCCTTGCTTGCTGGCATTGCTG	VIGS
Unigene72008_AllTRV-BamHI-R	5’-CGGGATCCGTGAGAAAATCTTGTTAACAGCAGC	VIGS
Unigene40989_AllTRV-KpnI-F	5’-GGGGTACCCGCATCCTATGTTTGGTCCAAC	VIGS
Unigene40989_AllTRV-BamHI-R	5’-CGGGATCCTAATACAAATCAAAGCTATCAGCAGTTG	VIGS
TYLCCNV probe-F	5’-CGTCACCAGAAGACAAATG	Southern blotting
TYLCCNV probe-R	5’-AGCTCATTCAGAGAATGGC	Southern blotting
TYLCCNB probe-F	5’-TGGTAATGCAATTGGGCCGT	Southern blotting
TYLCCNB probe-R	5’-CTTTTTACACATAATAATCCAGATTATTATG	Southern blotting
TYLCCNA probe-F	5’-ATGCCTTGCGTTCAATCTCAG	Southern blotting
TYLCCNA probe-R	5’-GAAGATAATCCTTCTTATCACGAG	Southern blotting
a Abbreviations: F, forward primer; R, reverse primer.
