# Supplementary material for: Identification and Analysis of Potential Genes Regulated by an Alphasatellite (TYLCCNA) that Contribute to Host Resistance against Tomato Yellow Leaf Curl China Virus and Its Betasatellite (TYLCCNV/TYLCCNB) Infection in Nicotiana benthamiana
Source: Viruses. 2019 May 15;11(5):442. doi: 10.3390/v11050442 (PMC6563268; doi:10.3390/v11050442)
Supplement: Supplementary file 1 [file viruses-11-00442-s001.zip › Table S2.xlsx]

## Sheet: Sheet1
Table S2. The detailed information of the obtained reads.
Samples	Total raw reads	Total clean reads	Total clean nucleotides (bp)	Q20 percentage	Q30 percentage	GC percentage
Mock 1	48484690	46859030	7028854500	0.9654	0.9204	0.4364
Mock 2	46851056	45308868	6796330200	0.9668	0.9232	0.4337
Mock 3	45304082	43801714	6570257100	0.9646	0.9185	0.4349
TYLCCNV/B 1	46056490	44580750	6687112500	0.9656	0.9203	0.4358
TYLCCNV/B 2	41405392	39980918	5997137700	0.9637	0.917	0.4369
TYLCCNV/B 3	45977288	44490334	6673550100	0.9642	0.9176	0.4364
TYLCCNV/B/A 1	41118804	39759682	5963952300	0.9656	0.9207	0.4337
TYLCCNV/B/A 2	47860362	46172816	6925922400	0.964	0.9175	0.4329
TYLCCNV/B/A 3	43072904	41565924	6234888600	0.9668	0.9229	0.434
TYLCCNV 1	47805744	46030984	6904647600	0.9666	0.9224	0.4354
TYLCCNV 2	44253914	42807538	6421130700	0.9653	0.9199	0.4368
TYLCCNV 3	42532026	41150254	6172538100	0.9637	0.9169	0.4359
TYLCCNV/A 1	50260008	48573754	7286063100	0.9652	0.9198	0.4351
TYLCCNV/A 2	50048428	48431968	7264795200	0.9602	0.9102	0.4365
TYLCCNV/A 3	50330422	48785296	7317794400	0.9649	0.9192	0.437
