# Supplementary material for: Identification and Analysis of Potential Genes Regulated by an Alphasatellite (TYLCCNA) that Contribute to Host Resistance against Tomato Yellow Leaf Curl China Virus and Its Betasatellite (TYLCCNV/TYLCCNB) Infection in Nicotiana benthamiana
Source: Viruses. 2019 May 15;11(5):442. doi: 10.3390/v11050442 (PMC6563268; doi:10.3390/v11050442)
Supplement: Supplementary file 1 [file viruses-11-00442-s001.zip › Table S3.xlsx]

## Sheet: Sheet1
Table 3: List of DEGs in response to TYLCCNA/TYLCCNB in N. benthamiana plants.
GeneID	gene length	TYLCCNV/TYLCCNB 1_FPKM	TYLCCNV/TYLCCNB 2_FPKM	TYLCCNV/TYLCCNB 3_FPKM	Mock 1_FPKM	Mock 2_FPKM	Mock 3_FPKM	Log2(Ratio) ± SDa	P-value	FDRb	Up- and Down-regulation	Nr-ID	Nr-Score	Nr-Evalue	Nr-annotation	Nt-ID	Nt-Score	Nt-Evalue	Nt-annotation	Swissprot-ID	Swissprot-Score	Swissprot-Evalue	Swissprot-annotation	COG-Protein-or-Domain	COG-Score	COG-Evalue	COG-ID	COG-Function-Description	KO_id	KEGG-Evalue	KEGG-Score	KEGG-Gene	ko_definition	GO-BiologicalProcess	GO-MolecularFunction	Go-CellularComponent
CL1003.Contig8_All	822	8.5959	5.4568	9.7859	2.7248	3.6009	2.3908	1.409±0.443	9.99505e-05	0.0103447	up	gi|356531389|ref|XP_003534260.1|	125.2	1e-27	PREDICTED: uncharacterized protein LOC100527180 [Glycine max] >gi|255631728|gb|ACU16231.1| unknown [Glycine max]	gi|460369594|ref|XR_182382.1|	262	5e-67	PREDICTED: Solanum lycopersicum uncharacterized LOC101248521 (LOC101248521), misc_RNA	sp|Q8S8M0|CYT1A_ARATH	65.5	4e-11	CYSTM1 family protein A OS=Arabidopsis thaliana GN=At2g41420 PE=3 SV=1	--	--	--	--	--	--	--	--	--	--	-	-	-
CL1006.Contig4_All	2396	0.798	0.663	0.8653	0.3672	0.0686	0.214	1.831±0.197	0.000251022	0.0207511	up	gi|460387653|ref|XP_004239489.1|	350.9	6e-95	PREDICTED: uncharacterized protein LOC101249458 [Solanum lycopersicum]	gi|460387652|ref|XM_004239441.1|	1110	0	PREDICTED: Solanum lycopersicum uncharacterized LOC101249458 (LOC101249458), mRNA	--	--	--	--	--	--	--	--	--	--	--	--	--	--	-	-	-
CL10067.Contig7_All	4448	1.1587	1.8698	2.0695	0.9172	0.5915	0.5955	1.233±0.447	0.000590355	0.0393459	up	gi|460396642|ref|XP_004243880.1|	1867	0	PREDICTED: uncharacterized protein LOC101266239 [Solanum lycopersicum]	gi|460396641|ref|XM_004243832.1|	2189	0	PREDICTED: Solanum lycopersicum uncharacterized LOC101266239 (LOC101266239), mRNA	--	--	--	--	--	--	--	--	--	--	--	--	--	--	-	-	-
CL10112.Contig1_All	784	15.3742	14.0648	15.3374	7.9583	6.0827	4.1414	1.299±0.073	1.41138e-08	6.26262e-06	up	gi|460400111|ref|XP_004245579.1|	332	6e-90	PREDICTED: E3 ubiquitin-protein ligase RHA1B-like [Solanum lycopersicum]	gi|460400110|ref|XM_004245531.1|	494	1e-137	PREDICTED: Solanum lycopersicum E3 ubiquitin-protein ligase RHA1B-like (LOC101250533), mRNA	sp|Q9SUS5|RHA1B_ARATH	117	7e-27	E3 ubiquitin-protein ligase RHA1B OS=Arabidopsis thaliana GN=RHA1B PE=2 SV=1	SPAC57A7.09	50.4	3e-06	COG5540	RING-finger-containing ubiquitin ligase	K05283	2e-08	57.8	aly:ARALYDRAFT_354960	phosphatidylinositol glycan, class W [EC:2.3.-.-]	GO:0044699;GO:0010200//response to chitin;GO:0009741//response to brassinosteroid stimulus	GO:0008270//zinc ion binding	GO:0016020//membrane;GO:0005634//nucleus
CL10156.Contig1_All	1312	6.7794	10.2564	10.3028	4.3288	4.3241	3.2563	1.172±0.347	1.41879e-05	0.00218122	up	gi|6691125|gb|AAF24497.1|AF213696_1	594.7	1e-168	FH protein NFH2 [Nicotiana tabacum]	gi|6691124|gb|AF213696.1|	1437	0	Nicotiana tabacum FH protein NFH2 mRNA, complete cds	sp|Q9SE97|FH1_ARATH	187	9e-48	Formin-like protein 1 OS=Arabidopsis thaliana GN=FH1 PE=1 SV=1	--	--	--	--	--	K01115	6e-09	60.5	vcn:VOLCADRAFT_99471	phospholipase D [EC:3.1.4.4]	GO:0030833//regulation of actin filament polymerization	GO:0003779//actin binding	GO:0071944//cell periphery;GO:0016020//membrane
CL10181.Contig2_All	519	0.961	1.4404	2.7163	0.1541	0.1584	0.0001	3.899±0.756	0.000398418	0.0294216	up	gi|460377310|ref|XP_004234436.1|	158.3	5e-38	PREDICTED: uncharacterized protein LOC101263287 [Solanum lycopersicum]	gi|460377309|ref|XM_004234388.1|	170	9e-40	PREDICTED: Solanum lycopersicum uncharacterized LOC101263287 (LOC101263287), mRNA	--	--	--	--	--	--	--	--	--	--	--	--	--	--	-	-	-
CL10181.Contig4_All	556	3.7377	7.7313	9.9931	1.8703	1.3309	0.461	2.437±0.736	0.000321879	0.0250176	up	gi|460377310|ref|XP_004234436.1|	185.7	3e-46	PREDICTED: uncharacterized protein LOC101263287 [Solanum lycopersicum]	gi|460377309|ref|XM_004234388.1|	252	3e-64	PREDICTED: Solanum lycopersicum uncharacterized LOC101263287 (LOC101263287), mRNA	--	--	--	--	--	--	--	--	--	--	--	--	--	--	-	-	-
CL10208.Contig1_All	2280	5.4324	6.8446	9.5294	3.8943	2.4883	2.4734	1.261±0.408	0.000418299	0.0305779	up	gi|460384744|ref|XP_004238069.1|	893.6	0	PREDICTED: growth-regulating factor 1-like [Solanum lycopersicum]	gi|460384743|ref|XM_004238021.1|	700	0	PREDICTED: Solanum lycopersicum growth-regulating factor 1-like (LOC101252681), mRNA	sp|O81001|GRF1_ARATH	367	1e-101	Growth-regulating factor 1 OS=Arabidopsis thaliana GN=GRF1 PE=1 SV=1	--	--	--	--	--	--	--	--	--	--	-	-	-
CL10210.Contig6_All	856	0.874	0.5458	0.775	2.1493	3.2658	2.9945	-1.966±0.353	4.20786e-06	0.000798946	down	gi|60459397|gb|AAX20044.1|	360.5	1e-98	probable glutathione-S-transferase [Capsicum annuum]	gi|19796|emb|X56265.1|	551	1e-154	N.tabacum auxin-induced mRNA (pCNT111)	sp|Q03662|GSTX1_TOBAC	354	3e-98	Probable glutathione S-transferase OS=Nicotiana tabacum PE=2 SV=1	NMB1953	76.6	5e-14	COG0625	Glutathione S-transferase	K00799	4e-68	256	vvi:100242547	glutathione S-transferase [EC:2.5.1.18]	GO:0009407//toxin catabolic process;GO:0006952//defense response;GO:0009607//response to biotic stimulus;GO:0006749//glutathione metabolic process;GO:0009734//auxin mediated signaling pathway	GO:0004364//glutathione transferase activity	GO:0005737//cytoplasm
CL1024.Contig4_All	2608	0.255	0.5016	0.5724	1.0428	1.0088	1.0484	-1.305±0.626	0.000492434	0.0344191	down	gi|460387210|ref|XP_004239279.1|	134.4	9e-30	PREDICTED: ABC transporter G family member 32-like [Solanum lycopersicum]	gi|460387209|ref|XM_004239231.1|	2585	0	PREDICTED: Solanum lycopersicum ABC transporter G family member 32-like (LOC101244486), mRNA	sp|O81016|AB32G_ARATH	1167	0	ABC transporter G family member 32 OS=Arabidopsis thaliana GN=ABCG32 PE=1 SV=1	ECU03g0390_1	130	1e-29	COG1131	ABC-type multidrug transport system, ATPase component	K12843	4e-41	168	vvi:100248403	U4/U6 small nuclear ribonucleoprotein PRP3	GO:0042335//cuticle development;GO:0006855//drug transmembrane transport;GO:0015748;GO:0015716//organic phosphonate transport;GO:0008152//metabolic process	GO:0015416//organic phosphonate transmembrane-transporting ATPase activity;GO:0005524//ATP binding	GO:0016021//integral to membrane;GO:0005886//plasma membrane
CL10240.Contig2_All	1086	9.1853	9.2931	9.9269	3.9775	4.0126	4.5633	1.177±0.060	5.6434e-07	0.000148043	up	gi|224130336|ref|XP_002320812.1|	162.9	8e-39	predicted protein [Populus trichocarpa] >gi|222861585|gb|EEE99127.1| predicted protein [Populus trichocarpa]	gi|170763610|gb|AC215389.2|	65.9	8e-08	Solanum lycopersicum chromosome 2 clone C02HBa0122F06, complete sequence	--	--	--	--	--	--	--	--	--	--	--	--	--	--	GO:0009791//post-embryonic development;GO:0048608//reproductive structure development;GO:0044702	-	-
CL10259.Contig1_All	470	18.394	15.7071	18.35	41.8676	29.3896	29.6328	-0.948±0.131	6.84217e-05	0.00772959	down	--	--	--	--	--	--	--	--	--	--	--	--	--	--	--	--	--	--	--	--	--	--	-	-	-
CL10259.Contig2_All	413	18.3161	22.174	18.0714	41.6418	37.8256	40.5498	-1.042±0.165	5.70031e-09	2.76534e-06	down	--	--	--	--	--	--	--	--	--	--	--	--	--	--	--	--	--	--	--	--	--	--	-	-	-
CL10274.Contig2_All	908	0.6408	0.6175	0.6393	1.7619	2.3543	2.7289	-1.851±0.030	2.98588e-05	0.00397036	down	--	--	--	--	gi|387940595|gb|JQ699179.1|	65.9	7e-08	Nicotiana benthamiana agamous (AG) gene, intron 2	--	--	--	--	--	--	--	--	--	--	--	--	--	--	-	-	-
CL1032.Contig1_All	1518	3.669	3.8167	3.988	0.6323	0.8666	0.9569	2.223±0.060	2.98402e-12	3.34311e-09	up	gi|365818553|gb|AEX00365.1|	369.8	7e-101	IAA26 [Solanum lycopersicum]	gi|460379784|ref|XM_004235593.1|	630	1e-177	PREDICTED: Solanum lycopersicum IAA26, transcript variant 2 (LOC101055552), mRNA	sp|Q8LAL2|IAA26_ARATH	231	8e-61	Auxin-responsive protein IAA26 OS=Arabidopsis thaliana GN=IAA26 PE=1 SV=2	--	--	--	--	--	K14484	4e-53	207	ath:AT1G51950	auxin-responsive protein IAA	GO:0009987//cellular process	-	-
CL10350.Contig2_All	892	3.3549	7.2286	7.1586	1.7038	1.6592	1.2453	1.861±0.635	0.000265682	0.0217239	up	gi|460379434|ref|XP_004235467.1|	540	1e-152	PREDICTED: serine/threonine-protein kinase TIO-like [Solanum lycopersicum]	gi|460379433|ref|XM_004235419.1|	1233	0	PREDICTED: Solanum lycopersicum serine/threonine-protein kinase TIO-like (LOC101261501), mRNA	sp|Q2QAV0|TIO_ARATH	305	3e-83	Serine/threonine-protein kinase TIO OS=Arabidopsis thaliana GN=TIO PE=1 SV=1	--	--	--	--	--	K06228	8e-99	358	rcu:RCOM_1324440	fused [EC:2.7.11.1]	GO:0016458//gene silencing;GO:0000911//cytokinesis by cell plate formation;GO:0016569//covalent chromatin modification;GO:0019219;GO:0006468//protein phosphorylation;GO:0044710;GO:2000112;GO:0048523//negative regulation of cellular process;GO:0009558//embryo sac cellularization;GO:0006260//DNA replication;GO:1902589	GO:0005515//protein binding;GO:0004674//protein serine/threonine kinase activity	GO:0009524//phragmoplast
CL10350.Contig3_All	4764	4.1529	7.9638	9.4521	2.4514	1.2772	1.7756	1.887±0.626	0.000229033	0.0194564	up	gi|460379434|ref|XP_004235467.1|	2385.1	0	PREDICTED: serine/threonine-protein kinase TIO-like [Solanum lycopersicum]	gi|460379433|ref|XM_004235419.1|	5239	0	PREDICTED: Solanum lycopersicum serine/threonine-protein kinase TIO-like (LOC101261501), mRNA	sp|Q2QAV0|TIO_ARATH	1535	0	Serine/threonine-protein kinase TIO OS=Arabidopsis thaliana GN=TIO PE=1 SV=1	BH2504_1	137	2e-31	COG0515	Serine/threonine protein kinase	K06228	0	1848	vvi:100257868	fused [EC:2.7.11.1]	GO:0000911//cytokinesis by cell plate formation;GO:0016570//histone modification;GO:0006342//chromatin silencing;GO:0006468//protein phosphorylation;GO:0043414//macromolecule methylation;GO:0009558//embryo sac cellularization;GO:0006260//DNA replication	GO:0005515//protein binding;GO:0004674//protein serine/threonine kinase activity	GO:0009524//phragmoplast
CL10375.Contig8_All	1474	2.9326	2.6627	3.0943	1.2482	0.8925	1.3912	1.296±0.110	6.93738e-05	0.00781104	up	gi|460406575|ref|XP_004248738.1|	635.2	0	PREDICTED: uncharacterized protein LOC101247671 [Solanum lycopersicum]	gi|460406574|ref|XM_004248690.1|	1453	0	PREDICTED: Solanum lycopersicum uncharacterized LOC101247671 (LOC101247671), mRNA	--	--	--	--	--	--	--	--	--	--	--	--	--	--	GO:0008152//metabolic process	GO:0016787//hydrolase activity	GO:0016021//integral to membrane;GO:0005794//Golgi apparatus
CL1038.Contig2_All	386	4.9532	6.0523	6.0155	2.694	1.7041	1.3281	1.566±0.164	0.000558002	0.0378183	up	gi|225449309|ref|XP_002281465.1|	119.4	1e-26	PREDICTED: uncharacterized protein LOC100256408 [Vitis vinifera]	--	--	--	--	--	--	--	--	--	--	--	--	--	--	--	--	--	--	-	-	-
CL10394.Contig4_All	1534	63.0768	54.1556	52.2758	103.248	102.696	117.583	-0.937±0.144	3.34715e-14	5.34439e-11	down	gi|4827251|dbj|BAA77604.1|	759.6	0	plastidic aldolase NPALDP1 [Nicotiana paniculata]	gi|294440431|gb|GU144572.1|	1667	0	Nicotiana tabacum plastidic aldolase mRNA, complete cds	sp|Q9SJU4|ALFC1_ARATH	674	0	Probable fructose-bisphosphate aldolase 1, chloroplastic OS=Arabidopsis thaliana GN=FBA1 PE=1 SV=2	XF0826	312	1e-84	COG3588	Fructose-1,6-bisphosphate aldolase	K01623	0	723	rcu:RCOM_0291680	fructose-bisphosphate aldolase, class I [EC:4.1.2.13]	GO:0006096//glycolysis	GO:0004332//fructose-bisphosphate aldolase activity	-
CL10394.Contig6_All	1558	72.456	64.4775	62.8079	119.473	125.548	136.228	-0.935±0.110	2.21113e-14	3.67521e-11	down	gi|4827253|dbj|BAA77603.1|	783.5	0	plastidic aldolase [Nicotiana paniculata]	gi|294440431|gb|GU144572.1|	2541	0	Nicotiana tabacum plastidic aldolase mRNA, complete cds	sp|Q944G9|ALFC2_ARATH	681	0	Probable fructose-bisphosphate aldolase 2, chloroplastic OS=Arabidopsis thaliana GN=FBA2 PE=1 SV=2	XF0826	314	2e-85	COG3588	Fructose-1,6-bisphosphate aldolase	K01623	0	719	vvi:100852851	fructose-bisphosphate aldolase, class I [EC:4.1.2.13]	GO:0006096//glycolysis	GO:0004332//fructose-bisphosphate aldolase activity	-
CL10416.Contig1_All	1785	4.7501	5.2875	6.597	2.5991	2.5334	2.5849	1.094±0.242	3.13012e-06	0.000626289	up	gi|460372538|ref|XP_004232086.1|	389.8	8e-107	PREDICTED: BTB/POZ domain-containing protein At3g50780-like [Solanum lycopersicum]	gi|170763692|gb|AC215485.2|	866	0	Solanum lycopersicum chromosome 2 clone C02SLm0066K03, complete sequence	sp|Q9SVM0|Y3078_ARATH	245	7e-65	BTB/POZ domain-containing protein At3g50780 OS=Arabidopsis thaliana GN=At3g50780 PE=2 SV=1	--	--	--	--	--	--	--	--	--	--	-	-	GO:0005634//nucleus
CL10466.Contig2_All	954	4.6182	4.0161	5.9979	0.2515	0.2586	1.2539	3.032±0.294	4.90367e-14	7.64901e-11	up	gi|388511167|gb|AFK43645.1|	77	5e-13	unknown [Lotus japonicus]	gi|3036947|dbj|AB012638.1|	97.6	2e-17	Nicotiana sylvestris Lhcb1*5, Lhcb1*6 genes for light harvesting chlorophyll a/b-binding protein, complete cds	sp|Q9FK16|AGP22_ARATH	61.6	6e-10	Arabinogalactan peptide 22 OS=Arabidopsis thaliana GN=AGP22 PE=3 SV=1	--	--	--	--	--	--	--	--	--	--	GO:0050896//response to stimulus;GO:0044763;GO:0006811//ion transport	-	GO:0016021//integral to membrane;GO:0016023//cytoplasmic membrane-bounded vesicle
CL10486.Contig3_All	1007	0.4127	0.0928	0.4118	1.9064	1.1431	1.1879	-2.494±1.242	9.31394e-05	0.00980628	down	gi|134303282|gb|ABO70984.1|	615.5	4e-175	gibberellin 3-oxidase 2 [Nicotiana tabacum]	gi|134303281|gb|EF471116.1|	1328	0	Nicotiana tabacum gibberellin 3-oxidase 2 (GA3ox2) mRNA, complete cds	sp|Q9ZT84|G3OX2_ARATH	379	1e-105	Gibberellin 3-beta-dioxygenase 2 OS=Arabidopsis thaliana GN=GA4H PE=1 SV=2	PA4191	104	3e-22	COG3491	Isopenicillin N synthase and related dioxygenases	K04124	5e-129	458	pop:POPTR_548646	gibberellin 3-beta-dioxygenase [EC:1.14.11.15]	GO:0055114//oxidation-reduction process	GO:0016491//oxidoreductase activity;GO:0005506//iron ion binding	-
CL10618.Contig2_All	1245	6.8772	8.4065	7.1271	21.4594	19.8123	23.3342	-1.533±0.155	1.35298e-19	5.96432e-16	down	gi|460397021|ref|XP_004244067.1|	288.9	1e-76	PREDICTED: nuclear transcription factor Y subunit B-3-like [Solanum lycopersicum]	gi|460397020|ref|XM_004244019.1|	341	1e-90	PREDICTED: Solanum lycopersicum nuclear transcription factor Y subunit B-3-like (LOC101258170), mRNA	sp|O23310|NFYB3_ARATH	210	2e-54	Nuclear transcription factor Y subunit B-3 OS=Arabidopsis thaliana GN=NFYB3 PE=2 SV=1	YBL021c	137	3e-32	COG2036	Histones H3 and H4	K08065	7e-57	219	gmx:100813169	nuclear transcription Y subunit beta	-	GO:0005488//binding	-
CL10618.Contig4_All	1186	14.0881	11.1885	8.1809	22.7968	24.5415	24.3509	-1.135±0.394	3.87345e-12	4.29214e-09	down	gi|460397021|ref|XP_004244067.1|	289.7	6e-77	PREDICTED: nuclear transcription factor Y subunit B-3-like [Solanum lycopersicum]	gi|460397020|ref|XM_004244019.1|	363	3e-97	PREDICTED: Solanum lycopersicum nuclear transcription factor Y subunit B-3-like (LOC101258170), mRNA	sp|O23310|NFYB3_ARATH	213	2e-55	Nuclear transcription factor Y subunit B-3 OS=Arabidopsis thaliana GN=NFYB3 PE=2 SV=1	YBL021c	138	2e-32	COG2036	Histones H3 and H4	K08065	7e-57	219	gmx:100813169	nuclear transcription Y subunit beta	-	GO:0005488//binding	-
CL10621.Contig4_All	1766	2.5889	3.8628	3.0992	1.6759	1.583	1.1612	1.092±0.289	0.000173177	0.0157335	up	gi|460385451|ref|XP_004238417.1|	803.1	0	PREDICTED: uncharacterized protein LOC101255492 [Solanum lycopersicum]	gi|460385450|ref|XM_004238369.1|	1332	0	PREDICTED: Solanum lycopersicum uncharacterized LOC101255492 (LOC101255492), mRNA	--	--	--	--	--	--	--	--	--	--	--	--	--	--	-	-	-
CL10629.Contig3_All	1010	4.6913	3.0532	5.5833	1.98	1.6281	1.1844	1.431±0.448	0.000159024	0.014759	up	gi|460381590|ref|XP_004236531.1|	335.9	6e-91	PREDICTED: dof zinc finger protein DOF5.6-like [Solanum lycopersicum]	gi|460381589|ref|XM_004236483.1|	281	7e-73	PREDICTED: Solanum lycopersicum dof zinc finger protein DOF5.6-like (LOC101253882), mRNA	sp|Q9FM03|DOF56_ARATH	215	3e-56	Dof zinc finger protein DOF5.6 OS=Arabidopsis thaliana GN=DOF5.6 PE=2 SV=2	--	--	--	--	--	--	--	--	--	--	GO:0045893//positive regulation of transcription, DNA-dependent;GO:0010087//phloem or xylem histogenesis;GO:0010067//procambium histogenesis	-	GO:0005634//nucleus
CL10629.Contig4_All	1072	9.5379	8.8915	11.7584	4.9994	5.1388	3.9853	1.086±0.210	2.06081e-06	0.000438042	up	gi|460381590|ref|XP_004236531.1|	342	1e-92	PREDICTED: dof zinc finger protein DOF5.6-like [Solanum lycopersicum]	gi|460381589|ref|XM_004236483.1|	246	4e-62	PREDICTED: Solanum lycopersicum dof zinc finger protein DOF5.6-like (LOC101253882), mRNA	sp|Q9FM03|DOF56_ARATH	222	3e-58	Dof zinc finger protein DOF5.6 OS=Arabidopsis thaliana GN=DOF5.6 PE=2 SV=2	--	--	--	--	--	--	--	--	--	--	GO:0045893//positive regulation of transcription, DNA-dependent;GO:0010087//phloem or xylem histogenesis;GO:0010067//procambium histogenesis	-	GO:0005634//nucleus
CL10640.Contig4_All	1557	2.2957	2.4607	2.9294	1.5413	0.7921	0.9878	1.203±0.181	0.000320807	0.0249534	up	gi|460391869|ref|XP_004241541.1|	410.2	5e-113	PREDICTED: dof zinc finger protein DOF5.6-like [Solanum lycopersicum]	gi|1360087|emb|X97947.1|	597	1e-167	N.tabacum mRNA for zinc finger protein, BBF3	sp|Q9FM03|DOF56_ARATH	229	4e-60	Dof zinc finger protein DOF5.6 OS=Arabidopsis thaliana GN=DOF5.6 PE=2 SV=2	--	--	--	--	--	--	--	--	--	--	GO:0006355//regulation of transcription, DNA-dependent	-	-
CL10652.Contig2_All	2058	5.6549	8.7181	5.2787	2.5264	2.2373	1.9098	1.521±0.392	0.000102399	0.0105117	up	gi|54111247|dbj|BAC10578.2|	274.2	6e-72	beta-galactosidase [Capsicum annuum]	gi|225320515|dbj|AK324604.1|	615	1e-173	Solanum lycopersicum cDNA, clone: LEFL1080AA05, HTC in leaf	sp|P48981|BGAL_MALDO	224	2e-104	Beta-galactosidase OS=Malus domestica PE=1 SV=1	PH0511	65.5	7e-14	COG1874	Beta-galactosidase	K12309	3e-94	195	ath:AT3G52840	beta-galactosidase [EC:3.2.1.23]	GO:0005975//carbohydrate metabolic process	GO:0004565//beta-galactosidase activity	GO:0005618//cell wall
CL10664.Contig7_All	1611	1.548	1.7402	1.1839	4.3695	2.5008	3.9779	-1.297±0.285	0.000138745	0.0133278	down	gi|217323620|gb|ACK38177.1|	238.4	2e-61	hydrogen peroxide-induced 1 [Nicotiana tabacum]	gi|217323619|gb|FJ467918.1|	628	1e-177	Nicotiana tabacum hydrogen peroxide-induced 1 mRNA, complete cds	--	--	--	--	--	--	--	--	--	--	--	--	--	--	-	-	-
CL10735.Contig1_All	974	1.7069	1.1513	1.5325	4.1884	3.7987	3.9476	-1.462±0.294	4.59827e-06	0.000861775	down	--	--	--	--	--	--	--	--	--	--	--	--	--	--	--	--	--	--	--	--	--	--	-	-	-
CL10736.Contig2_All	1071	6.5974	5.4097	4.3361	8.8132	11.9761	12.1265	-1.031±0.303	2.51843e-06	0.00052005	down	gi|460399463|ref|XP_004245260.1|	71.6	2e-11	PREDICTED: pentatricopeptide repeat-containing protein At5g25630-like [Solanum lycopersicum]	gi|460399462|ref|XM_004245212.1|	955	0	PREDICTED: Solanum lycopersicum pentatricopeptide repeat-containing protein At5g25630-like (LOC101258289), mRNA	sp|Q8GZ63|PP397_ARATH	275	3e-74	Pentatricopeptide repeat-containing protein At5g25630 OS=Arabidopsis thaliana GN=At5g25630 PE=2 SV=2	--	--	--	--	--	K15336	8e-17	86.3	vvi:100259391	tRNA (cytosine38-C5)-methyltransferase [EC:2.1.1.204]	-	-	GO:0009507//chloroplast
CL10736.Contig3_All	1194	3.6203	3.5219	1.8752	6.0965	5.5089	7.2993	-1.129±0.537	3.83334e-06	0.000739609	down	gi|460399463|ref|XP_004245260.1|	71.6	2e-11	PREDICTED: pentatricopeptide repeat-containing protein At5g25630-like [Solanum lycopersicum]	gi|460399462|ref|XM_004245212.1|	975	0	PREDICTED: Solanum lycopersicum pentatricopeptide repeat-containing protein At5g25630-like (LOC101258289), mRNA	sp|Q8GZ63|PP397_ARATH	278	6e-75	Pentatricopeptide repeat-containing protein At5g25630 OS=Arabidopsis thaliana GN=At5g25630 PE=2 SV=2	--	--	--	--	--	K15336	1e-17	89.4	vvi:100259391	tRNA (cytosine38-C5)-methyltransferase [EC:2.1.1.204]	-	-	GO:0009507//chloroplast
CL10736.Contig4_All	1510	1.2111	1.0521	0.4943	1.8541	2.1236	2.5464	-1.343±0.695	0.000124889	0.0122759	down	gi|460399463|ref|XP_004245260.1|	71.6	4e-11	PREDICTED: pentatricopeptide repeat-containing protein At5g25630-like [Solanum lycopersicum]	gi|460399462|ref|XM_004245212.1|	954	0	PREDICTED: Solanum lycopersicum pentatricopeptide repeat-containing protein At5g25630-like (LOC101258289), mRNA	sp|Q8GZ63|PP397_ARATH	275	4e-74	Pentatricopeptide repeat-containing protein At5g25630 OS=Arabidopsis thaliana GN=At5g25630 PE=2 SV=2	--	--	--	--	--	K15336	1e-16	86.3	vvi:100259391	tRNA (cytosine38-C5)-methyltransferase [EC:2.1.1.204]	-	-	GO:0009507//chloroplast
CL10736.Contig7_All	1570	1.2707	1.0119	0.4226	2.6494	2.5138	2.8844	-1.717±0.838	3.24949e-07	9.32014e-05	down	gi|460399463|ref|XP_004245260.1|	71.6	4e-11	PREDICTED: pentatricopeptide repeat-containing protein At5g25630-like [Solanum lycopersicum]	gi|460399462|ref|XM_004245212.1|	957	0	PREDICTED: Solanum lycopersicum pentatricopeptide repeat-containing protein At5g25630-like (LOC101258289), mRNA	sp|Q8GZ63|PP397_ARATH	275	4e-74	Pentatricopeptide repeat-containing protein At5g25630 OS=Arabidopsis thaliana GN=At5g25630 PE=2 SV=2	--	--	--	--	--	K15336	1e-16	86.3	vvi:100259391	tRNA (cytosine38-C5)-methyltransferase [EC:2.1.1.204]	-	-	GO:0009507//chloroplast
CL1074.Contig2_All	1267	15.2213	23.3065	17.2793	3.6618	6.4245	4.923	1.871±0.316	1.89603e-08	8.12207e-06	up	gi|460412934|ref|XP_004251851.1|	471.9	1e-131	PREDICTED: stem-specific protein TSJT1-like [Solanum lycopersicum]	gi|460412933|ref|XM_004251803.1|	692	0	PREDICTED: Solanum lycopersicum stem-specific protein TSJT1-like (LOC101247791), mRNA	sp|P24805|TSJT1_TOBAC	105	4e-23	Stem-specific protein TSJT1 OS=Nicotiana tabacum GN=TSJT1 PE=2 SV=1	--	--	--	--	--	--	--	--	--	--	GO:0001666//response to hypoxia;GO:0009862//systemic acquired resistance, salicylic acid mediated signaling pathway;GO:0006541//glutamine metabolic process;GO:0006529//asparagine biosynthetic process;GO:0010310//regulation of hydrogen peroxide metabolic process	GO:0004066//asparagine synthase (glutamine-hydrolyzing) activity;GO:0042803//protein homodimerization activity	GO:0005829//cytosol;GO:0009506//plasmodesma;GO:0005634//nucleus;GO:0005886//plasma membrane
CL10753.Contig7_All	823	2.8281	3.747	1.8137	0.3888	0.2997	0.2076	3.165±0.528	1.37633e-06	0.000317151	up	gi|460369682|ref|XP_004230686.1|	133.7	3e-30	PREDICTED: uncharacterized protein LOC101262261 isoform 2 [Solanum lycopersicum]	gi|440586476|emb|HE962558.1|	111	1e-21	Nicotiana cavicola partial adh gene for alcohol dehydrogenase, exons 4-8	--	--	--	--	--	--	--	--	--	--	--	--	--	--	-	-	-
CL1077.Contig20_All	3583	0.58	0.9389	0.324	1.3172	1.5375	1.1924	-1.266±0.769	7.15745e-05	0.007986	down	gi|350535553|ref|NP_001234456.1|	1846.6	0	aldehyde oxidase [Solanum lycopersicum] >gi|10764218|gb|AAG22607.1|AF258810_1 aldehyde oxidase [Solanum lycopersicum] >gi|14028575|gb|AAK52410.1|AF258814_1 aldehyde oxidase TAO3 [Solanum lycopersicum]	gi|350535552|ref|NM_001247527.1|	2970	0	Solanum lycopersicum aldehyde oxidase (AO3), mRNA >gi|10764217|gb|AF258810.1|AF258810 Lycopersicon esculentum aldehyde oxidase (AO3) mRNA, complete cds	sp|Q7G9P4|ALDO3_ARATH	1291	0	Abscisic-aldehyde oxidase OS=Arabidopsis thaliana GN=AAO3 PE=1 SV=1	RSc2096	342	3e-93	COG4631	Xanthine dehydrogenase, molybdopterin-binding subunit B	K09842	0	1447	vvi:100265098	abscisic-aldehyde oxidase [EC:1.2.3.14]	GO:0055114//oxidation-reduction process;GO:0009851//auxin biosynthetic process;GO:0009115//xanthine catabolic process	GO:0051537//2 iron, 2 sulfur cluster binding;GO:0004031//aldehyde oxidase activity;GO:0009055//electron carrier activity;GO:0016614//oxidoreductase activity, acting on CH-OH group of donors;GO:0004854//xanthine dehydrogenase activity;GO:0050660//flavin adenine dinucleotide binding;GO:0005506//iron ion binding	GO:0005829//cytosol
CL10815.Contig1_All	1101	4.3791	3.9891	4.3686	1.3804	1.5682	0.9313	1.714±0.077	1.94602e-07	6.11807e-05	up	gi|460412141|ref|XP_004251461.1|	386	6e-106	PREDICTED: NEP1-interacting protein-like 1-like [Solanum lycopersicum]	gi|460412140|ref|XM_004251413.1|	511	1e-142	PREDICTED: Solanum lycopersicum NEP1-interacting protein-like 1-like (LOC101256944), mRNA	sp|Q8GT75|NIP1_ARATH	151	6e-37	NEP1-interacting protein 1 OS=Arabidopsis thaliana GN=NIP1 PE=1 SV=2	ECU07g0330	53.9	5e-07	COG5540	RING-finger-containing ubiquitin ligase	K15692	1e-11	69.3	bdi:100845565	E3 ubiquitin-protein ligase RNF13 [EC:6.3.2.19]	-	-	-
CL10815.Contig2_All	1192	1.9526	1.5679	1.6001	0.8053	0.069	0.5018	1.889±0.175	9.31979e-05	0.00980735	up	gi|460412141|ref|XP_004251461.1|	372.5	8e-102	PREDICTED: NEP1-interacting protein-like 1-like [Solanum lycopersicum]	gi|460412140|ref|XM_004251413.1|	363	3e-97	PREDICTED: Solanum lycopersicum NEP1-interacting protein-like 1-like (LOC101256944), mRNA	sp|Q8GT75|NIP1_ARATH	135	5e-32	NEP1-interacting protein 1 OS=Arabidopsis thaliana GN=NIP1 PE=1 SV=2	ECU07g0330	53.9	5e-07	COG5540	RING-finger-containing ubiquitin ligase	K15692	1e-11	69.3	bdi:100845565	E3 ubiquitin-protein ligase RNF13 [EC:6.3.2.19]	GO:0010200//response to chitin	-	-
CL10822.Contig1_All	808	7.4074	8.5583	8.9291	1.386	0.7123	1.5862	2.752±0.141	9.55945e-18	3.23079e-14	up	gi|460381347|ref|XP_004236412.1|	369.8	2e-101	PREDICTED: uncharacterized protein LOC101263895 [Solanum lycopersicum]	gi|460381346|ref|XM_004236364.1|	325	4e-86	PREDICTED: Solanum lycopersicum uncharacterized LOC101263895 (LOC101263895), mRNA	--	--	--	--	--	--	--	--	--	--	--	--	--	--	GO:0044260;GO:0016458//gene silencing;GO:0090304;GO:0050794//regulation of cellular process;GO:0006325//chromatin organization	-	-
CL10879.Contig1_All	528	10.5483	11.5039	11.1513	23.0277	21.801	20.2283	-0.971±0.063	6.17709e-07	0.000159161	down	gi|460408360|ref|XP_004249613.1|	130.2	1e-29	PREDICTED: serine/threonine-protein kinase STN8, chloroplastic-like [Solanum lycopersicum]	gi|460408359|ref|XM_004249565.1|	97.6	1e-17	PREDICTED: Solanum lycopersicum serine/threonine-protein kinase STN8, chloroplastic-like (LOC101259692), mRNA	--	--	--	--	--	--	--	--	--	--	--	--	--	--	-	-	-
CL10893.Contig4_All	1179	1.3396	1.2682	1.2661	2.7139	3.2079	2.609	-1.139±0.046	0.00030826	0.0242378	down	--	--	--	--	gi|227908884|gb|AC236047.1|	60	6e-06	Solanum lycopersicum chromosome 12 clone LE_HBa-210E10, complete sequence	--	--	--	--	--	--	--	--	--	--	--	--	--	--	-	-	-
CL10896.Contig1_All	2747	5.6588	6.0212	6.7924	2.9993	2.4244	2.2395	1.265±0.134	7.42753e-10	4.67752e-07	up	gi|460374616|ref|XP_004233106.1|	1429.5	0	PREDICTED: DNA replication licensing factor MCM3 homolog 1-like [Solanum lycopersicum]	gi|460374615|ref|XM_004233058.1|	3180	0	PREDICTED: Solanum lycopersicum DNA replication licensing factor MCM3 homolog 1-like (LOC101268250), mRNA	sp|Q9SX04|MCM32_MAIZE	1053	0	DNA replication licensing factor MCM3 homolog 2 OS=Zea mays GN=ROA2 PE=2 SV=1	SPCC1682.02c	634	0	COG1241	Predicted ATPase involved in replication control, Cdc46/Mcm family	K02541	0	1111	vvi:100253704	minichromosome maintenance protein 3	GO:0006275//regulation of DNA replication;GO:0016458//gene silencing;GO:0000911//cytokinesis by cell plate formation;GO:0051567//histone H3-K9 methylation;GO:0006268//DNA unwinding involved in replication;GO:0008283//cell proliferation;GO:0006306//DNA methylation;GO:0051726//regulation of cell cycle;GO:0009909//regulation of flower development;GO:0006270//DNA replication initiation	GO:0003677//DNA binding;GO:0005524//ATP binding;GO:0003678//DNA helicase activity	GO:0042555//MCM complex;GO:0005634//nucleus
CL10896.Contig2_All	2688	2.7523	2.9898	4.1032	1.5772	1.3153	1.0808	1.287±0.304	1.69904e-06	0.000376539	up	gi|460374616|ref|XP_004233106.1|	120.2	1e-25	PREDICTED: DNA replication licensing factor MCM3 homolog 1-like [Solanum lycopersicum]	gi|460374615|ref|XM_004233058.1|	2948	0	PREDICTED: Solanum lycopersicum DNA replication licensing factor MCM3 homolog 1-like (LOC101268250), mRNA	sp|Q9SX03|MCM33_MAIZE	1016	0	DNA replication licensing factor MCM3 homolog 3 OS=Zea mays GN=ROA3 PE=2 SV=1	SPCC1682.02c	635	0	COG1241	Predicted ATPase involved in replication control, Cdc46/Mcm family	K02541	0	1059	vvi:100253704	minichromosome maintenance protein 3	GO:0006275//regulation of DNA replication;GO:0016458//gene silencing;GO:0000911//cytokinesis by cell plate formation;GO:0051567//histone H3-K9 methylation;GO:0006268//DNA unwinding involved in replication;GO:0008283//cell proliferation;GO:0006306//DNA methylation;GO:0051726//regulation of cell cycle;GO:0009909//regulation of flower development;GO:0006270//DNA replication initiation	GO:0003677//DNA binding;GO:0005524//ATP binding;GO:0003678//DNA helicase activity	GO:0042555//MCM complex;GO:0005634//nucleus
CL10901.Contig1_All	278	3.5882	5.3783	2.6847	13.5237	13.6049	11.3721	-1.783±0.503	2.63538e-07	7.88208e-05	down	--	--	--	--	--	--	--	--	--	--	--	--	--	--	--	--	--	--	--	--	--	--	-	-	-
CL10919.Contig2_All	1148	4.5618	3.5002	2.6728	6.7588	10.385	7.9639	-1.260±0.386	1.96245e-05	0.00281634	down	gi|460387011|ref|XP_004239185.1|	387.1	3e-106	PREDICTED: uncharacterized protein LOC101260047 [Solanum lycopersicum]	gi|460387010|ref|XM_004239137.1|	615	1e-173	PREDICTED: Solanum lycopersicum uncharacterized LOC101260047 (LOC101260047), mRNA	--	--	--	--	--	--	--	--	--	--	--	--	--	--	GO:0006355//regulation of transcription, DNA-dependent	-	GO:0043231//intracellular membrane-bounded organelle;GO:0016020//membrane
CL10950.Contig1_All	861	0.1931	0.3256	0.6742	1.951	1.2414	1.2901	-2.099±0.906	0.000682051	0.0437819	down	--	--	--	--	gi|3036947|dbj|AB012638.1|	61.9	1e-06	Nicotiana sylvestris Lhcb1*5, Lhcb1*6 genes for light harvesting chlorophyll a/b-binding protein, complete cds	--	--	--	--	--	--	--	--	--	--	--	--	--	--	-	-	-
CL10986.Contig5_All	1777	1.0759	1.7354	1.3534	0.5402	0.2313	0.4808	1.706±0.345	7.94029e-05	0.00863809	up	gi|460400754|ref|XP_004245897.1|	582.4	8e-165	PREDICTED: ubiquitin carboxyl-terminal hydrolase 21-like [Solanum lycopersicum]	gi|460400753|ref|XM_004245849.1|	601	1e-168	PREDICTED: Solanum lycopersicum ubiquitin carboxyl-terminal hydrolase 21-like (LOC101244309), mRNA	sp|Q9FPS7|UBP20_ARATH	341	7e-94	Ubiquitin carboxyl-terminal hydrolase 20 OS=Arabidopsis thaliana GN=UBP20 PE=2 SV=1	YER144c	117	5e-26	COG5533	Ubiquitin C-terminal hydrolase	K12493	1e-133	475	vvi:100252326	ADP-ribosylation factor GTPase-activating protein 2/3	GO:0006508//proteolysis;GO:0044237//cellular metabolic process	GO:0036459	GO:0044424//intracellular part
CL11002.Contig2_All	1411	1.1783	0.7947	0.5877	5.4423	3.9042	3.3306	-2.366±0.503	1.89777e-08	8.12207e-06	down	gi|27151627|sp|Q9XGI7.1|NAS_SOLLC	570.1	3e-161	RecName: Full=Nicotianamine synthase; AltName: Full=Chloronerva; AltName: Full=S-adenosyl-L-methionine:S-adenosyl-L-methionine:S-adenosyl-methionine 3-amino-3-carboxypropyltransferase >gi|4753801|emb|CAB42052.1| nicotianamine synthase [Solanum lycopersicum]	gi|156720177|dbj|AB097698.1|	936	0	Nicotiana tabacum NtNAS2 gene for nicotianamine synthase, partial cds	sp|Q9XGI7|NAS_SOLLC	570	9e-163	Nicotianamine synthase OS=Solanum lycopersicum GN=CHLN PE=2 SV=1	MTH675	51.6	3e-06	COG0500	SAM-dependent methyltransferases	K05953	7e-123	439	pop:POPTR_581960	nicotianamine synthase [EC:2.5.1.43]	GO:0015684//ferrous iron transport;GO:0010233//phloem transport;GO:0030418//nicotianamine biosynthetic process;GO:0009860//pollen tube growth;GO:0009555//pollen development	GO:0030410//nicotianamine synthase activity	-
CL11002.Contig3_All	1456	0.6851	1.2194	0.3987	5.3291	3.5012	3.345	-2.550±0.807	5.77352e-08	2.18425e-05	down	gi|27151627|sp|Q9XGI7.1|NAS_SOLLC	570.1	3e-161	RecName: Full=Nicotianamine synthase; AltName: Full=Chloronerva; AltName: Full=S-adenosyl-L-methionine:S-adenosyl-L-methionine:S-adenosyl-methionine 3-amino-3-carboxypropyltransferase >gi|4753801|emb|CAB42052.1| nicotianamine synthase [Solanum lycopersicum]	gi|156720177|dbj|AB097698.1|	936	0	Nicotiana tabacum NtNAS2 gene for nicotianamine synthase, partial cds	sp|Q9XGI7|NAS_SOLLC	570	1e-162	Nicotianamine synthase OS=Solanum lycopersicum GN=CHLN PE=2 SV=1	MTH675	51.6	3e-06	COG0500	SAM-dependent methyltransferases	K05953	7e-123	439	pop:POPTR_581960	nicotianamine synthase [EC:2.5.1.43]	GO:0015684//ferrous iron transport;GO:0010233//phloem transport;GO:0030418//nicotianamine biosynthetic process;GO:0009860//pollen tube growth;GO:0009555//pollen development	GO:0030410//nicotianamine synthase activity	-
CL11003.Contig1_All	398	5.2215	2.1131	3.7505	14.2698	11.5688	8.802	-1.739±0.660	6.74402e-06	0.0011769	down	--	--	--	--	--	--	--	--	--	--	--	--	--	--	--	--	--	--	--	--	--	--	-	-	-
CL11003.Contig2_All	383	6.0772	6.8317	2.3817	15.0375	12.8806	8.9237	-1.409±0.833	0.000641493	0.0417806	down	--	--	--	--	--	--	--	--	--	--	--	--	--	--	--	--	--	--	--	--	--	--	-	-	-
CL11023.Contig4_All	1972	2.8243	3.0328	2.4811	5.0299	5.8372	5.1561	-0.947±0.147	2.10534e-06	0.000446571	down	gi|460409224|ref|XP_004250039.1|	859	0	PREDICTED: probable pectate lyase 12-like [Solanum lycopersicum]	gi|460409223|ref|XM_004249991.1|	930	0	PREDICTED: Solanum lycopersicum probable pectate lyase 12-like (LOC101264881), mRNA	sp|Q93Z04|PLY13_ARATH	640	0	Probable pectate lyase 13 OS=Arabidopsis thaliana GN=PMR6 PE=1 SV=1	TM0433	88.6	4e-17	COG3866	Pectate lyase	K01728	0	746	rcu:RCOM_1010900	pectate lyase [EC:4.2.2.2]	GO:0048869//cellular developmental process;GO:0042547//cell wall modification involved in multidimensional cell growth;GO:0060560//developmental growth involved in morphogenesis;GO:0045490//pectin catabolic process;GO:0044707;GO:0009814//defense response, incompatible interaction	GO:0046872//metal ion binding;GO:0030570//pectate lyase activity	GO:0016021//integral to membrane;GO:0046658//anchored to plasma membrane
CL11026.Contig1_All	636	0.1307	0.0001	0.3912	2.3897	1.9392	2.1495	-6.970±6.482	3.77064e-07	0.000105319	down	gi|384081623|ref|NP_001244915.1|	274.6	8e-73	adenylate isopentenyltransferase [Solanum lycopersicum] >gi|332294198|gb|AEE39459.1| isopentenyltransferase 1 [Solanum lycopersicum] >gi|383212254|dbj|BAM08997.1| adenylate isopentenyltransferase [Solanum lycopersicum]	gi|332294197|gb|JF433930.1|	351	6e-94	Solanum lycopersicum isopentenyltransferase 1 (IPT1) mRNA, complete cds	sp|Q93WC9|IPT3_ARATH	214	4e-56	Adenylate isopentenyltransferase 3, chloroplastic OS=Arabidopsis thaliana GN=IPT3 PE=1 SV=1	BH2366	105	5e-23	COG0324	tRNA delta(2)-isopentenylpyrophosphate transferase	K10760	8e-56	214	aly:ARALYDRAFT_907892	adenylate isopentenyltransferase (cytokinin synthase)	GO:0009691//cytokinin biosynthetic process;GO:0006400//tRNA modification	GO:0052623//ADP dimethylallyltransferase activity;GO:0009824//AMP dimethylallyltransferase activity;GO:0052381//tRNA dimethylallyltransferase activity;GO:0052622//ATP dimethylallyltransferase activity	GO:0005739//mitochondrion;GO:0009507//chloroplast;GO:0005634//nucleus
CL11026.Contig2_All	1301	1.0223	2.1548	1.4023	9.0997	7.8998	5.9765	-2.395±0.540	1.96119e-12	2.25962e-09	down	gi|384081623|ref|NP_001244915.1|	498	1e-139	adenylate isopentenyltransferase [Solanum lycopersicum] >gi|332294198|gb|AEE39459.1| isopentenyltransferase 1 [Solanum lycopersicum] >gi|383212254|dbj|BAM08997.1| adenylate isopentenyltransferase [Solanum lycopersicum]	gi|332294197|gb|JF433930.1|	509	1e-141	Solanum lycopersicum isopentenyltransferase 1 (IPT1) mRNA, complete cds	sp|Q93WC9|IPT3_ARATH	326	2e-89	Adenylate isopentenyltransferase 3, chloroplastic OS=Arabidopsis thaliana GN=IPT3 PE=1 SV=1	BH2366	106	8e-23	COG0324	tRNA delta(2)-isopentenylpyrophosphate transferase	K10760	2e-91	334	rcu:RCOM_0176040	adenylate isopentenyltransferase (cytokinin synthase)	GO:0009691//cytokinin biosynthetic process;GO:0006400//tRNA modification	GO:0052623//ADP dimethylallyltransferase activity;GO:0009824//AMP dimethylallyltransferase activity;GO:0052381//tRNA dimethylallyltransferase activity;GO:0052622//ATP dimethylallyltransferase activity	GO:0005739//mitochondrion;GO:0009507//chloroplast;GO:0005634//nucleus
CL11047.Contig1_All	1803	2.0747	3.0061	3.7255	1.5084	0.456	1.2321	1.421±0.427	0.000756811	0.0470613	up	gi|460367293|ref|XP_004229509.1|	739.2	0	PREDICTED: ent-kaurenoic acid oxidase 2-like [Solanum lycopersicum]	gi|460367292|ref|XM_004229461.1|	1168	0	PREDICTED: Solanum lycopersicum ent-kaurenoic acid oxidase 2-like (LOC101252522), mRNA	sp|O23051|KAO1_ARATH	621	5e-178	Ent-kaurenoic acid oxidase 1 OS=Arabidopsis thaliana GN=KAO1 PE=2 SV=1	slr0574	157	7e-38	COG2124	Cytochrome P450	K04123	0	657	pop:POPTR_688380	ent-kaurenoic acid hydroxylase [EC:1.14.13.79]	GO:0016132//brassinosteroid biosynthetic process;GO:0055114//oxidation-reduction process;GO:0010268//brassinosteroid homeostasis;GO:0007275//multicellular organismal development;GO:0016125//sterol metabolic process;GO:0009686//gibberellin biosynthetic process	GO:0051777//ent-kaurenoate oxidase activity;GO:0020037//heme binding;GO:0005506//iron ion binding	GO:0016021//integral to membrane;GO:0005783//endoplasmic reticulum
CL11070.Contig2_All	2305	3.8588	2.6352	2.6623	1.3881	1.2485	1.3716	1.168±0.314	0.000137135	0.0131981	up	gi|225460012|ref|XP_002271455.1|	670.6	0	PREDICTED: uncharacterized protein LOC100249908 [Vitis vinifera]	gi|225460011|ref|XM_002271419.1|	212	1e-51	PREDICTED: Vitis vinifera uncharacterized LOC100249908 (LOC100249908), mRNA	--	--	--	--	--	--	--	--	--	--	--	--	--	--	GO:0006997//nucleus organization	-	GO:0005635//nuclear envelope;GO:0016020//membrane;GO:0005783//endoplasmic reticulum
CL11070.Contig4_All	2366	2.9513	2.2513	2.3133	0.9128	1.0078	1.0473	1.330±0.215	3.23429e-06	0.000641734	up	gi|225460012|ref|XP_002271455.1|	667.9	0	PREDICTED: uncharacterized protein LOC100249908 [Vitis vinifera]	gi|225460011|ref|XM_002271419.1|	212	1e-51	PREDICTED: Vitis vinifera uncharacterized LOC100249908 (LOC100249908), mRNA	--	--	--	--	--	--	--	--	--	--	--	--	--	--	GO:0006997//nucleus organization	-	GO:0005635//nuclear envelope;GO:0016020//membrane;GO:0005783//endoplasmic reticulum
CL1109.Contig3_All	759	1.7523	0.8618	1.8574	3.3725	4.1165	4.0527	-1.448±0.617	0.000113045	0.011365	down	--	--	--	--	--	--	--	--	--	--	--	--	--	--	--	--	--	--	--	--	--	--	-	-	-
CL11090.Contig3_All	806	6.085	6.6086	3.6011	10.7184	16.9338	13.0393	-1.369±0.475	1.36396e-05	0.00211456	down	--	--	--	--	gi|356472012|tpe|HE583449.1|	75.8	6e-11	TPA_inf: Nicotiana tabacum SINE SolS-II_Nt2	--	--	--	--	--	--	--	--	--	--	--	--	--	--	-	-	-
CL11132.Contig2_All	400	2.0782	1.4017	3.7317	8.3991	7.3999	7.2628	-1.795±0.711	3.62184e-06	0.000703487	down	--	--	--	--	--	--	--	--	--	--	--	--	--	--	--	--	--	--	--	--	--	--	-	-	-
CL11195.Contig6_All	1609	2.4282	2.9039	2.4739	0.6463	0.511	0.531	2.204±0.142	1.5705e-09	8.97091e-07	up	gi|460381293|ref|XP_004236386.1|	690.3	0	PREDICTED: uncharacterized protein LOC101254372 [Solanum lycopersicum]	gi|460381292|ref|XM_004236338.1|	777	0	PREDICTED: Solanum lycopersicum uncharacterized LOC101254372 (LOC101254372), mRNA	sp|Q9SF32|IQD1_ARATH	110	2e-24	Protein IQ-DOMAIN 1 OS=Arabidopsis thaliana GN=IQD1 PE=1 SV=1	--	--	--	--	--	--	--	--	--	--	-	-	-
CL11203.Contig4_All	1782	5.3645	5.7684	7.3993	2.3791	3.4605	2.4933	1.139±0.243	5.28462e-07	0.000140032	up	gi|460375228|ref|XP_004233409.1|	553.9	3e-156	PREDICTED: probable galacturonosyltransferase-like 2-like [Solanum lycopersicum]	gi|460372547|ref|XM_004232043.1|	876	0	PREDICTED: Solanum lycopersicum probable galacturonosyltransferase-like 2-like (LOC101262578), mRNA	sp|Q9LN68|GATL1_ARATH	501	4e-142	Probable galacturonosyltransferase-like 1 OS=Arabidopsis thaliana GN=GATL1 PE=2 SV=1	PM1139	52.8	2e-06	COG1442	Lipopolysaccharide biosynthesis proteins, LPS:glycosyltransferases	K13648	1e-20	99.8	rcu:RCOM_1468040	alpha-1,4-galacturonosyltransferase [EC:2.4.1.43]	GO:0000271//polysaccharide biosynthetic process	GO:0016757//transferase activity, transferring glycosyl groups	GO:0005794//Golgi apparatus
CL11206.Contig1_All	554	1.6505	2.5302	1.7963	5.6311	4.8976	5.7066	-1.467±0.326	3.1187e-05	0.00410704	down	--	--	--	--	--	--	--	--	--	--	--	--	--	--	--	--	--	--	--	--	--	--	-	-	-
CL11221.Contig2_All	3864	7.0563	12.1404	13.6711	2.7119	2.5747	2.4545	2.030±0.509	1.59938e-06	0.000356792	up	gi|460396427|ref|XP_004243775.1|	2018.4	0	PREDICTED: uncharacterized protein LOC101249938 [Solanum lycopersicum]	gi|460396426|ref|XM_004243727.1|	3318	0	PREDICTED: Solanum lycopersicum uncharacterized LOC101249938 (LOC101249938), mRNA	--	--	--	--	--	--	--	--	--	--	--	--	--	--	GO:0044238//primary metabolic process;GO:0044763;GO:0044260;GO:0050794//regulation of cellular process	-	GO:0009507//chloroplast
CL11241.Contig2_All	869	6.983	10.4308	12.692	5.0627	3.69	4.0313	1.193±0.439	0.000422913	0.0308152	up	gi|350535573|ref|NP_001234713.1|	390.2	2e-107	TK1-like deoxyribonucleoside kinase [Solanum lycopersicum] >gi|33325041|gb|AAQ08180.1| TK1-like deoxyribonucleoside kinase [Solanum lycopersicum]	gi|350535572|ref|NM_001247784.1|	694	0	Solanum lycopersicum TK1-like deoxyribonucleoside kinase (LOC543715), mRNA >gi|33325040|gb|AF514775.1| Lycopersicon esculentum TK1-like deoxyribonucleoside kinase mRNA, complete cds	sp|O81263|KITH_ORYSJ	310	7e-85	Thymidine kinase OS=Oryza sativa subsp. japonica GN=TK PE=2 SV=2	PAE2453	103	5e-22	COG1435	Thymidine kinase	K00857	1e-93	340	vvi:100852993	thymidine kinase [EC:2.7.1.21]	GO:0009157//deoxyribonucleoside monophosphate biosynthetic process;GO:0016310//phosphorylation;GO:0071897//DNA biosynthetic process	GO:0004797//thymidine kinase activity;GO:0005524//ATP binding	GO:0005739//mitochondrion
CL11259.Contig3_All	623	0.1334	0.15	0.1331	0.8988	1.9796	0.96	-3.206±0.099	0.000473228	0.0334128	down	--	--	--	--	gi|208611502|gb|AC232769.1|	67.9	1e-08	Solanum lycopersicum chromosome 2 clone C02HBa0054K23, complete sequence	--	--	--	--	--	--	--	--	--	--	--	--	--	--	-	-	-
CL11371.Contig3_All	540	7.3891	5.7107	6.2964	14.0725	12.6376	12.6584	-1.029±0.188	1.07514e-05	0.00174272	down	--	--	--	--	gi|460365360|ref|XM_004228523.1|	121	8e-25	PREDICTED: Solanum lycopersicum protein ycf2-like (LOC101257292), mRNA	--	--	--	--	--	--	--	--	--	--	--	--	--	--	-	-	-
CL11418.Contig14_All	6188	2.727	2.7636	2.2916	0.8661	1.2889	1.1599	1.226±0.151	3.41471e-09	1.76642e-06	up	gi|356551253|ref|XP_003543991.1|	183	6e-44	PREDICTED: uncharacterized protein LOC100811508 [Glycine max]	gi|225311679|dbj|AK326614.1|	163	3e-36	Solanum lycopersicum cDNA, clone: LEFL2010L10, HTC in fruit	sp|O04244|Y4200_ARATH	53.5	1e-06	Uncharacterized protein At4g02000 OS=Arabidopsis thaliana GN=At4g02000 PE=2 SV=1	--	--	--	--	--	K12619	4e-61	177	vvi:100260845	5'-3' exoribonuclease 2 [EC:3.1.13.-]	-	-	-
CL11461.Contig1_All	1726	1.1077	0.5956	0.8648	2.0392	2.9535	2.4752	-1.586±0.451	5.66913e-07	0.000148526	down	gi|460391815|ref|XP_004241514.1|	995.3	0	PREDICTED: probable peptide/nitrate transporter At5g62680-like [Solanum lycopersicum]	gi|460391814|ref|XM_004241466.1|	1622	0	PREDICTED: Solanum lycopersicum probable peptide/nitrate transporter At5g62680-like (LOC101258964), mRNA	sp|Q944G5|PTR44_ARATH	665	0	Probable peptide/nitrate transporter At3g47960 OS=Arabidopsis thaliana GN=At3g47960 PE=1 SV=3	ECU11g1050	105	2e-22	COG3104	Dipeptide/tripeptide permease	K14638	2e-113	407	smo:SELMODRAFT_135522	solute carrier family 15 (peptide/histidine transporter), member 3/4	GO:0006810//transport	GO:0005215//transporter activity	GO:0016021//integral to membrane
CL11510.Contig1_All	817	0.3052	0.0001	0.0001	0.5874	1.0064	1.4642	-9.457±6.683	0.000267976	0.0218498	down	gi|460414875|ref|XP_004252787.1|	142.5	7e-33	PREDICTED: random slug protein 5-like isoform 1 [Solanum lycopersicum] >gi|460414877|ref|XP_004252788.1| PREDICTED: random slug protein 5-like isoform 2 [Solanum lycopersicum]	gi|460414876|ref|XM_004252740.1|	272	5e-70	PREDICTED: Solanum lycopersicum random slug protein 5-like, transcript variant 2 (LOC101245237), mRNA	--	--	--	--	--	--	--	--	--	--	--	--	--	--	GO:0009611//response to wounding;GO:0006810//transport;GO:0009805//coumarin biosynthetic process	GO:0005215//transporter activity	GO:0005622//intracellular
CL11514.Contig1_All	749	3.2185	5.8639	4.5394	9.5049	9.1113	8.6699	-1.045±0.434	1.33518e-05	0.00207789	down	--	--	--	--	--	--	--	--	--	--	--	--	--	--	--	--	--	--	--	--	--	--	-	-	-
CL11543.Contig4_All	1282	1.9452	1.9681	2.3287	3.8061	4.6818	4.5988	-1.073±0.145	2.90551e-05	0.00389414	down	gi|460397060|ref|XP_004244086.1|	342.8	7e-93	PREDICTED: vacuolar protein sorting-associated protein VTA1 homolog [Solanum lycopersicum]	gi|258679596|gb|AC237870.1|	381	1e-102	Solanum tuberosum clone RH141P18, complete sequence	sp|O81765|PLRX4_ARATH	66.6	3e-11	Pollen-specific leucine-rich repeat extensin-like protein 4 OS=Arabidopsis thaliana GN=PEX4 PE=2 SV=1	Rv3876	50.4	6e-06	COG0455	ATPases involved in chromosome partitioning	K12199	3e-70	264	vvi:100253708	vacuolar protein sorting-associated protein VTA1	GO:1900426//positive regulation of defense response to bacterium;GO:0009814//defense response, incompatible interaction;GO:0016192//vesicle-mediated transport	GO:0042803//protein homodimerization activity	GO:0005771//multivesicular body;GO:0005634//nucleus
CL11558.Contig2_All	1288	1.2263	0.3628	0.6438	0.0001	0.0001	0.0663	4.894±0.879	0.000807602	0.0494344	up	gi|460372634|ref|XP_004232133.1|	320.9	3e-86	PREDICTED: uncharacterized protein LOC101250465 [Solanum lycopersicum]	gi|460372633|ref|XM_004232085.1|	147	3e-32	PREDICTED: Solanum lycopersicum uncharacterized LOC101250465 (LOC101250465), mRNA	sp|Q9LK03|PERK2_ARATH	84.7	1e-16	Proline-rich receptor-like protein kinase PERK2 OS=Arabidopsis thaliana GN=PERK2 PE=2 SV=3	XF0818	71.2	4e-12	COG2730	Endoglucanase	K14709	5e-15	80.5	vcn:VOLCADRAFT_104214	solute carrier family 39 (zinc transporter), member 1/2/3	-	-	-
CL11566.Contig1_All	1122	0.3704	0.3331	0.2217	1.3546	1.1725	1.1423	-2.021±0.391	0.000294243	0.0233704	down	gi|57472005|gb|AAW51128.1|	56.2	1e-06	minus agglutinin [Chlamydomonas incerta]	--	--	--	--	sp|Q9FPQ6|GP1_CHLRE	53.1	3e-07	Vegetative cell wall protein gp1 OS=Chlamydomonas reinhardtii GN=GP1 PE=2 SV=1	--	--	--	--	--	K14709	9e-08	56.2	vcn:VOLCADRAFT_104214	solute carrier family 39 (zinc transporter), member 1/2/3	-	-	-
CL11610.Contig2_All	762	4.4727	6.377	7.9445	1.9945	2.4817	0.7849	1.798±0.418	1.58117e-05	0.00236978	up	gi|460384307|ref|XP_004237854.1|	99.4	6e-20	PREDICTED: uncharacterized protein LOC101262106 [Solanum lycopersicum]	gi|460384306|ref|XM_004237806.1|	77.8	2e-11	PREDICTED: Solanum lycopersicum uncharacterized LOC101262106 (LOC101262106), mRNA	sp|Q9SIZ9|PEP6_ARATH	47.4	9e-06	Elicitor peptide 6 OS=Arabidopsis thaliana GN=PEP6 PE=3 SV=1	--	--	--	--	--	--	--	--	--	--	-	-	-
CL11644.Contig1_All	767	8.1284	4.9952	6.8115	18.5638	14.3645	12.0313	-1.202±0.356	4.44628e-05	0.00548097	down	gi|460403986|ref|XP_004247466.1|	129	7e-29	PREDICTED: classical arabinogalactan protein 26-like [Solanum lycopersicum]	gi|189011720|gb|AC226017.1|	83.8	2e-13	Solanum lycopersicum chromosome 6 clone C06SLm0066F23, complete sequence	sp|Q94F57|AGP26_ARATH	90.9	7e-19	Classical arabinogalactan protein 26 OS=Arabidopsis thaliana GN=AGP26 PE=2 SV=2	--	--	--	--	--	--	--	--	--	--	GO:0080167//response to karrikin	-	GO:0031224//intrinsic to membrane
CL11647.Contig1_All	1178	7.0566	4.5216	6.6173	0.6111	0.7678	1.0155	2.899±0.347	1.0854e-13	1.58344e-10	up	gi|460375641|ref|XP_004233613.1|	195.7	1e-48	PREDICTED: EPIDERMAL PATTERNING FACTOR-like protein 2-like [Solanum lycopersicum]	gi|460375640|ref|XM_004233565.1|	147	3e-32	PREDICTED: Solanum lycopersicum EPIDERMAL PATTERNING FACTOR-like protein 2-like (LOC101245916), mRNA	sp|Q9T068|EPFL2_ARATH	116	3e-26	EPIDERMAL PATTERNING FACTOR-like protein 2 OS=Arabidopsis thaliana GN=EPFL2 PE=2 SV=1	--	--	--	--	--	--	--	--	--	--	-	-	GO:0016020//membrane
CL11649.Contig2_All	1077	1.8524	1.9956	3.08	0.7427	1.2215	0.6347	1.377±0.396	0.000692936	0.0441869	up	gi|460369819|ref|XP_004230754.1|	532.7	4e-150	PREDICTED: protein IRX15-like isoform 1 [Solanum lycopersicum]	gi|460369818|ref|XM_004230706.1|	507	1e-141	PREDICTED: Solanum lycopersicum protein IRX15-like, transcript variant 1 (LOC101257020), mRNA	sp|Q9FH92|IX15L_ARATH	330	7e-91	Protein IRX15-LIKE OS=Arabidopsis thaliana GN=IRX15-L PE=2 SV=1	--	--	--	--	--	--	--	--	--	--	GO:0045492//xylan biosynthetic process;GO:0009834//secondary cell wall biogenesis	-	GO:0005794//Golgi apparatus;GO:0016020//membrane
CL11714.Contig3_All	751	1.4389	2.3642	0.9938	3.4084	6.4594	4.7785	-1.702±0.627	0.00021608	0.0186059	down	gi|460372532|ref|XP_004232083.1|	293.5	2e-78	PREDICTED: uncharacterized protein LOC101260191 [Solanum lycopersicum]	gi|460372531|ref|XM_004232035.1|	513	1e-143	PREDICTED: Solanum lycopersicum uncharacterized LOC101260191 (LOC101260191), mRNA	--	--	--	--	--	--	--	--	--	--	--	--	--	--	-	-	-
CL11718.Contig2_All	463	1.2568	1.211	1.0747	3.4553	5.8602	3.8754	-1.900±0.118	2.31156e-05	0.00322705	down	--	--	--	--	--	--	--	--	--	--	--	--	--	--	--	--	--	--	--	--	--	--	-	-	-
CL11723.Contig1_All	1019	0.9789	1.8341	1.8718	5.809	3.7116	4.1926	-1.610±0.532	4.5108e-06	0.00084852	down	--	--	--	--	gi|288806634|gb|AC238906.6|	101	1e-18	Solanum lycopersicum strain Heinz 1706 chromosome 1 clone hba-123a7 map 1, complete sequence	--	--	--	--	--	--	--	--	--	--	--	--	--	--	-	-	-
CL11745.Contig2_All	1098	0.9842	1.4468	1.2839	3.0598	2.9953	2.4902	-1.220±0.285	0.000225668	0.019276	down	gi|460405743|ref|XP_004248334.1|	253.4	4e-66	PREDICTED: proline synthase co-transcribed bacterial homolog protein-like [Solanum lycopersicum]	gi|460405742|ref|XM_004248286.1|	569	1e-159	PREDICTED: Solanum lycopersicum proline synthase co-transcribed bacterial homolog protein-like (LOC101263166), mRNA	--	--	--	--	SPAC644.09	88.2	2e-17	COG0325	Predicted enzyme with a TIM-barrel fold	K06997	8e-60	229	gmx:100793309		-	GO:0030170//pyridoxal phosphate binding	-
CL11746.Contig1_All	2957	2.9518	2.8126	2.9727	1.028	1.6961	1.2425	1.139±0.043	4.80091e-06	0.000889437	up	gi|460403294|ref|XP_004247127.1|	63.5	2e-08	PREDICTED: ABC transporter C family member 5-like [Solanum lycopersicum]	gi|460403293|ref|XM_004247079.1|	3063	0	PREDICTED: Solanum lycopersicum ABC transporter C family member 5-like (LOC101244990), mRNA	sp|Q7GB25|AB5C_ARATH	1077	0	ABC transporter C family member 5 OS=Arabidopsis thaliana GN=ABCC5 PE=2 SV=2	YGR281w	343	7e-133	COG1132	ABC-type multidrug transport system, ATPase and permease components	K05666	2e-106	385	olu:OSTLU_35503	ATP-binding cassette, subfamily C (CFTR/MRP), member 2	GO:0000226//microtubule cytoskeleton organization;GO:0030007//cellular potassium ion homeostasis;GO:1990069;GO:0000911//cytokinesis by cell plate formation;GO:0009651//response to salt stress;GO:0043090//amino acid import;GO:1901527//abscisic acid mediated signaling pathway involved in stomatal movement;GO:0006888//ER to Golgi vesicle-mediated transport;GO:0055085//transmembrane transport;GO:0055…	GO:0008281//sulfonylurea receptor activity;GO:0032440//2-alkenal reductase [NAD(P)] activity;GO:0008559//xenobiotic-transporting ATPase activity;GO:0005524//ATP binding	GO:0000325//plant-type vacuole;GO:0005774//vacuolar membrane;GO:0016021//integral to membrane;GO:0005886//plasma membrane
CL11746.Contig4_All	5230	1.7643	1.3758	1.8869	0.5659	0.6917	0.7352	1.322±0.240	8.11905e-08	2.95819e-05	up	gi|460403294|ref|XP_004247127.1|	2800	0	PREDICTED: ABC transporter C family member 5-like [Solanum lycopersicum]	gi|460403293|ref|XM_004247079.1|	6302	0	PREDICTED: Solanum lycopersicum ABC transporter C family member 5-like (LOC101244990), mRNA	sp|Q7GB25|AB5C_ARATH	2343	0	ABC transporter C family member 5 OS=Arabidopsis thaliana GN=ABCC5 PE=2 SV=2	YDR135c	782	0	COG1132	ABC-type multidrug transport system, ATPase and permease components	K05666	0	667	olu:OSTLU_35503	ATP-binding cassette, subfamily C (CFTR/MRP), member 2	GO:0000226//microtubule cytoskeleton organization;GO:0030007//cellular potassium ion homeostasis;GO:1990069;GO:0000911//cytokinesis by cell plate formation;GO:0009651//response to salt stress;GO:0043090//amino acid import;GO:1901527//abscisic acid mediated signaling pathway involved in stomatal movement;GO:0006888//ER to Golgi vesicle-mediated transport;GO:0055085//transmembrane transport;GO:0008…	GO:0008281//sulfonylurea receptor activity;GO:0008559//xenobiotic-transporting ATPase activity;GO:0005524//ATP binding	GO:0000325//plant-type vacuole;GO:0005774//vacuolar membrane;GO:0016021//integral to membrane;GO:0005886//plasma membrane
CL11746.Contig5_All	1804	1.6589	2.3828	2.5283	0.6208	1.185	0.8999	1.256±0.329	0.000159181	0.0147594	up	gi|460403294|ref|XP_004247127.1|	1096.3	0	PREDICTED: ABC transporter C family member 5-like [Solanum lycopersicum]	gi|460403293|ref|XM_004247079.1|	2204	0	PREDICTED: Solanum lycopersicum ABC transporter C family member 5-like (LOC101244990), mRNA	sp|Q7GB25|AB5C_ARATH	886	0	ABC transporter C family member 5 OS=Arabidopsis thaliana GN=ABCC5 PE=2 SV=2	SPAC3F10.11c	209	1e-53	COG1132	ABC-type multidrug transport system, ATPase and permease components	K05666	5e-29	127	olu:OSTLU_35503	ATP-binding cassette, subfamily C (CFTR/MRP), member 2	GO:0000226//microtubule cytoskeleton organization;GO:0030007//cellular potassium ion homeostasis;GO:1990069;GO:0000911//cytokinesis by cell plate formation;GO:0009651//response to salt stress;GO:0043090//amino acid import;GO:1901527//abscisic acid mediated signaling pathway involved in stomatal movement;GO:0006888//ER to Golgi vesicle-mediated transport;GO:0055085//transmembrane transport;GO:0055…	GO:0008281//sulfonylurea receptor activity;GO:0032440//2-alkenal reductase [NAD(P)] activity;GO:0008559//xenobiotic-transporting ATPase activity;GO:0005524//ATP binding	GO:0000325//plant-type vacuole;GO:0005774//vacuolar membrane;GO:0016021//integral to membrane;GO:0005886//plasma membrane
CL11746.Contig6_All	5637	1.9613	1.923	2.2803	0.5818	0.9189	0.9398	1.333±0.134	4.35925e-09	2.16131e-06	up	gi|460403294|ref|XP_004247127.1|	2802.3	0	PREDICTED: ABC transporter C family member 5-like [Solanum lycopersicum]	gi|460403293|ref|XM_004247079.1|	6298	0	PREDICTED: Solanum lycopersicum ABC transporter C family member 5-like (LOC101244990), mRNA	sp|Q7GB25|AB5C_ARATH	2345	0	ABC transporter C family member 5 OS=Arabidopsis thaliana GN=ABCC5 PE=2 SV=2	YDR135c	782	0	COG1132	ABC-type multidrug transport system, ATPase and permease components	K05666	0	667	olu:OSTLU_35503	ATP-binding cassette, subfamily C (CFTR/MRP), member 2	GO:0000226//microtubule cytoskeleton organization;GO:0030007//cellular potassium ion homeostasis;GO:1990069;GO:0000911//cytokinesis by cell plate formation;GO:0009651//response to salt stress;GO:0043090//amino acid import;GO:1901527//abscisic acid mediated signaling pathway involved in stomatal movement;GO:0006888//ER to Golgi vesicle-mediated transport;GO:0055085//transmembrane transport;GO:0008…	GO:0008281//sulfonylurea receptor activity;GO:0008559//xenobiotic-transporting ATPase activity;GO:0005524//ATP binding	GO:0000325//plant-type vacuole;GO:0005774//vacuolar membrane;GO:0016021//integral to membrane;GO:0005886//plasma membrane
CL11754.Contig3_All	204	6.5198	11.91	11.7887	24.311	29.0191	42.3033	-1.715±0.498	1.80412e-05	0.00262818	down	gi|460375168|ref|XP_004233379.1|	26.2	2e-19	PREDICTED: UPF0301 protein CHU_1773-like [Solanum lycopersicum]	gi|225318009|dbj|AK323167.1|	131	3e-28	Solanum lycopersicum cDNA, clone: LEFL1051AB03, HTC in leaf	--	--	--	--	--	--	--	--	--	K07735	2e-19	89	gmx:100783218	putative transcriptional regulator	-	-	GO:0009507//chloroplast
CL11754.Contig4_All	1692	5.0112	3.5347	2.8427	10.3062	10.8364	11.1603	-1.544±0.413	7.29936e-16	1.68201e-12	down	gi|460375168|ref|XP_004233379.1|	91.3	5e-17	PREDICTED: UPF0301 protein CHU_1773-like [Solanum lycopersicum]	gi|225318009|dbj|AK323167.1|	603	1e-169	Solanum lycopersicum cDNA, clone: LEFL1051AB03, HTC in leaf	--	--	--	--	Cgl3023	55.8	2e-07	COG1678	Putative transcriptional regulator	K07735	9e-101	365	gmx:100783218	putative transcriptional regulator	-	-	GO:0009507//chloroplast
CL11756.Contig2_All	1022	1.3827	0.6401	1.136	2.7394	2.7353	2.0901	-1.332±0.577	0.000565603	0.0380838	down	gi|460372670|ref|XP_004232151.1|	245.4	1e-63	PREDICTED: receptor-like protein kinase FERONIA-like [Solanum lycopersicum]	gi|460372669|ref|XM_004232103.1|	137	3e-29	PREDICTED: Solanum lycopersicum receptor-like protein kinase FERONIA-like (LOC101255255), mRNA	sp|Q9FID5|Y5393_ARATH	160	1e-39	Probable receptor-like protein kinase At5g39030 OS=Arabidopsis thaliana GN=At5g39030 PE=2 SV=1	--	--	--	--	--	K04733	3e-37	154	aly:ARALYDRAFT_916421	interleukin-1 receptor-associated kinase 4 [EC:2.7.11.1]	GO:0006468//protein phosphorylation	GO:0004672//protein kinase activity	-
CL11759.Contig1_All	1346	1.1734	1.3885	2.4028	0.3566	0.1833	0.2539	2.574±0.541	3.11905e-05	0.00410704	up	gi|460370882|ref|XP_004231277.1|	620.2	2e-176	PREDICTED: uncharacterized protein LOC101267071 [Solanum lycopersicum]	gi|460370881|ref|XM_004231229.1|	973	0	PREDICTED: Solanum lycopersicum uncharacterized LOC101267071 (LOC101267071), mRNA	--	--	--	--	--	--	--	--	--	K13171	7e-10	63.5	rcu:RCOM_0733150	serine/arginine repetitive matrix protein 1	GO:0000914//phragmoplast assembly	-	GO:0005875//microtubule associated complex;GO:0009574//preprophase band
CL11759.Contig2_All	1518	2.3	4.3092	3.7148	0.4216	0.5958	0.6192	2.608±0.473	3.85669e-08	1.53346e-05	up	gi|460370882|ref|XP_004231277.1|	722.2	0	PREDICTED: uncharacterized protein LOC101267071 [Solanum lycopersicum]	gi|460370881|ref|XM_004231229.1|	967	0	PREDICTED: Solanum lycopersicum uncharacterized LOC101267071 (LOC101267071), mRNA	--	--	--	--	--	--	--	--	--	K01802	1e-11	69.7	ath:AT4G32420	peptidylprolyl isomerase [EC:5.2.1.8]	GO:0000914//phragmoplast assembly	-	GO:0005875//microtubule associated complex;GO:0009574//preprophase band;GO:0043231//intracellular membrane-bounded organelle
CL11759.Contig3_All	1692	1.3265	2.5405	2.9407	0.4255	0.6317	0.505	2.044±0.611	8.16467e-05	0.00883008	up	gi|460370882|ref|XP_004231277.1|	624.4	1e-177	PREDICTED: uncharacterized protein LOC101267071 [Solanum lycopersicum]	gi|460370881|ref|XM_004231229.1|	981	0	PREDICTED: Solanum lycopersicum uncharacterized LOC101267071 (LOC101267071), mRNA	--	--	--	--	--	--	--	--	--	K13171	4e-09	61.6	rcu:RCOM_0733150	serine/arginine repetitive matrix protein 1	GO:0000914//phragmoplast assembly	-	GO:0005875//microtubule associated complex;GO:0009574//preprophase band
CL1178.Contig1_All	268	4.6526	4.5329	3.4037	19.6993	13.8057	13.7093	-1.921±0.250	3.617e-09	1.84498e-06	down	--	--	--	--	--	--	--	--	--	--	--	--	--	--	--	--	--	--	--	--	--	--	-	-	-
CL11821.Contig3_All	560	6.383	3.838	6.5157	1.8569	1.6151	1.6784	1.660±0.433	1.01761e-05	0.00166951	up	--	--	--	--	--	--	--	--	--	--	--	--	--	--	--	--	--	--	--	--	--	--	-	-	-
CL11822.Contig1_All	1215	0.821	0.9229	0.4778	1.5142	2.0301	1.9691	-1.367±0.507	0.000709627	0.0449123	down	--	--	--	--	--	--	--	--	--	--	--	--	--	--	--	--	--	--	--	--	--	--	-	-	-
CL1183.Contig2_All	536	4.4975	4.7072	2.7849	10.4466	12.5786	10.9994	-1.543±0.420	1.07928e-08	4.91816e-06	down	gi|255546525|ref|XP_002514322.1|	64.3	1e-09	conserved hypothetical protein [Ricinus communis] >gi|223546778|gb|EEF48276.1| conserved hypothetical protein [Ricinus communis]	gi|186965665|gb|AC218144.2|	113	2e-22	Solanum lycopersicum chromosome 12 clone LE_HBa-81D6, complete sequence	--	--	--	--	--	--	--	--	--	--	--	--	--	--	-	-	-
CL11831.Contig1_All	715	23.9499	25.2243	29.3436	58.1753	49.2175	53.5371	-1.041±0.152	2.37625e-12	2.70707e-09	down	gi|460382518|ref|XP_004236986.1|	244.2	1e-63	PREDICTED: zinc finger protein CONSTANS-LIKE 16-like [Solanum lycopersicum]	gi|460382517|ref|XM_004236938.1|	218	6e-54	PREDICTED: Solanum lycopersicum zinc finger protein CONSTANS-LIKE 16-like (LOC101255581), mRNA	sp|Q8RWD0|COL16_ARATH	169	1e-42	Zinc finger protein CONSTANS-LIKE 16 OS=Arabidopsis thaliana GN=COL16 PE=2 SV=2	--	--	--	--	--	K12135	1e-11	68.2	aly:ARALYDRAFT_488429	zinc finger protein CONSTANS	GO:0006355//regulation of transcription, DNA-dependent	-	GO:0016020//membrane;GO:0005634//nucleus
CL11831.Contig2_All	706	22.8422	16.6776	15.27	49.7395	43.789	43.8114	-1.348±0.305	6.40302e-17	1.85487e-13	down	gi|460382518|ref|XP_004236986.1|	234.2	1e-60	PREDICTED: zinc finger protein CONSTANS-LIKE 16-like [Solanum lycopersicum]	gi|460382517|ref|XM_004236938.1|	224	1e-55	PREDICTED: Solanum lycopersicum zinc finger protein CONSTANS-LIKE 16-like (LOC101255581), mRNA	sp|Q8RWD0|COL16_ARATH	169	2e-42	Zinc finger protein CONSTANS-LIKE 16 OS=Arabidopsis thaliana GN=COL16 PE=2 SV=2	--	--	--	--	--	K12135	2e-12	70.9	ath:AT5G15840	zinc finger protein CONSTANS	GO:0006355//regulation of transcription, DNA-dependent	GO:0008270//zinc ion binding;GO:0003700//sequence-specific DNA binding transcription factor activity	GO:0016020//membrane;GO:0005634//nucleus
CL11847.Contig1_All	557	0.0001	0.1678	0.1489	2.8722	1.919	1.3806	-7.244±6.136	6.56872e-07	0.000167549	down	--	--	--	--	gi|111218965|gb|DQ865423.1|	85.7	4e-14	Nicotiana tabacum microsatellite A19 sequence	--	--	--	--	--	--	--	--	--	--	--	--	--	--	-	-	-
CL11866.Contig2_All	678	0.3678	0.1378	0.0001	3.3035	2.9105	5.041	-7.771±6.469	2.6127e-11	2.36521e-08	down	--	--	--	--	--	--	--	--	--	--	--	--	--	--	--	--	--	--	--	--	--	--	-	-	-
CL11882.Contig1_All	1484	0.4481	0.5038	0.8382	0.0001	0.0001	0.0001	12.487±0.480	1.29271e-06	0.000301308	up	gi|460413443|ref|XP_004252098.1|	590.5	2e-167	PREDICTED: uncharacterized protein LOC101255070 [Solanum lycopersicum]	gi|460413442|ref|XM_004252050.1|	993	0	PREDICTED: Solanum lycopersicum uncharacterized LOC101255070 (LOC101255070), mRNA	sp|O81635|ATK4_ARATH	80.1	3e-15	Kinesin-4 OS=Arabidopsis thaliana GN=ATK4 PE=1 SV=2	SPAC664.10	71.2	4e-12	COG5059	Kinesin-like protein	K10406	8e-112	402	pop:POPTR_569144	kinesin family member C2/C3	-	GO:0005488//binding	GO:0044424//intracellular part
CL11882.Contig3_All	1523	1.9649	2.7611	4.356	0.4727	0.108	0.7854	2.656±0.576	2.73713e-05	0.0037176	up	gi|460413443|ref|XP_004252098.1|	599.7	4e-170	PREDICTED: uncharacterized protein LOC101255070 [Solanum lycopersicum]	gi|460413442|ref|XM_004252050.1|	1033	0	PREDICTED: Solanum lycopersicum uncharacterized LOC101255070 (LOC101255070), mRNA	sp|O81635|ATK4_ARATH	80.1	3e-15	Kinesin-4 OS=Arabidopsis thaliana GN=ATK4 PE=1 SV=2	SPAC664.10	71.2	4e-12	COG5059	Kinesin-like protein	K10406	1e-115	415	pop:POPTR_569144	kinesin family member C2/C3	-	GO:0000166//nucleotide binding	GO:0044430//cytoskeletal part;GO:0015630//microtubule cytoskeleton
CL11882.Contig4_All	3536	0.7523	1.4535	1.5479	0.1131	0.1395	0.145	3.169±0.577	6.14672e-08	2.30822e-05	up	gi|359494589|ref|XP_002270779.2|	263.8	0	PREDICTED: uncharacterized protein LOC100261047 [Vitis vinifera]	gi|460413442|ref|XM_004252050.1|	1394	0	PREDICTED: Solanum lycopersicum uncharacterized LOC101255070 (LOC101255070), mRNA	sp|O81635|ATK4_ARATH	153	2e-83	Kinesin-4 OS=Arabidopsis thaliana GN=ATK4 PE=1 SV=2	SPAC25G10.07c	120	9e-56	COG5059	Kinesin-like protein	K10406	0	525	pop:POPTR_569144	kinesin family member C2/C3	-	GO:0000166//nucleotide binding	GO:0044430//cytoskeletal part;GO:0015630//microtubule cytoskeleton
CL11882.Contig5_All	3440	2.0298	2.8523	3.5919	0.6278	0.239	0.4471	2.651±0.414	4.97318e-10	3.28491e-07	up	gi|460413443|ref|XP_004252098.1|	198.7	5e-49	PREDICTED: uncharacterized protein LOC101255070 [Solanum lycopersicum]	gi|460413442|ref|XM_004252050.1|	2781	0	PREDICTED: Solanum lycopersicum uncharacterized LOC101255070 (LOC101255070), mRNA	sp|O81635|ATK4_ARATH	345	1e-94	Kinesin-4 OS=Arabidopsis thaliana GN=ATK4 PE=1 SV=2	SPAC664.10	281	5e-75	COG5059	Kinesin-like protein	K10406	0	1061	pop:POPTR_569144	kinesin family member C2/C3	-	GO:0000166//nucleotide binding;GO:0003777//microtubule motor activity	GO:0005737//cytoplasm;GO:0044430//cytoskeletal part;GO:0015630//microtubule cytoskeleton
CL11931.Contig2_All	728	2.5121	4.621	4.1008	1.3185	0.7906	0.8216	1.891±0.466	1.3088e-05	0.00204729	up	gi|460377223|ref|XP_004234393.1|	270.4	2e-71	PREDICTED: heavy metal-associated isoprenylated plant protein 26-like [Solanum lycopersicum]	gi|460377222|ref|XM_004234345.1|	396	1e-107	PREDICTED: Solanum lycopersicum heavy metal-associated isoprenylated plant protein 26-like (LOC101250666), mRNA	sp|Q9SZN7|HIP26_ARATH	70.1	1e-12	Heavy metal-associated isoprenylated plant protein 26 OS=Arabidopsis thaliana GN=HIPP26 PE=1 SV=1	--	--	--	--	--	K07213	7e-10	62.4	smo:SELMODRAFT_169899	copper chaperone	GO:0006825//copper ion transport;GO:0046916//cellular transition metal ion homeostasis	GO:0005507//copper ion binding	GO:0005794//Golgi apparatus
CL11947.Contig1_All	643	2.7149	2.18	2.0635	0.3732	0.6394	0.7973	1.932±0.209	0.000561026	0.0379598	up	gi|460391953|ref|XP_004241582.1|	146.4	3e-34	PREDICTED: gibberellin-regulated protein 6-like [Solanum lycopersicum]	gi|460391952|ref|XM_004241534.1|	224	9e-56	PREDICTED: Solanum lycopersicum gibberellin-regulated protein 6-like (LOC101254500), mRNA	sp|A8MR46|GASAD_ARATH	130	6e-31	Gibberellin-regulated protein 13 OS=Arabidopsis thaliana GN=GASA13 PE=3 SV=1	--	--	--	--	--	--	--	--	--	--	GO:0045454//cell redox homeostasis;GO:0009739//response to gibberellin stimulus;GO:0019344//cysteine biosynthetic process	-	GO:0005623//cell
CL11947.Contig3_All	881	16.0404	26.0931	32.851	8.898	7.2795	7.9528	1.575±0.528	0.000156285	0.0145665	up	gi|460391953|ref|XP_004241582.1|	208.4	1e-52	PREDICTED: gibberellin-regulated protein 6-like [Solanum lycopersicum]	gi|460391952|ref|XM_004241534.1|	317	1e-83	PREDICTED: Solanum lycopersicum gibberellin-regulated protein 6-like (LOC101254500), mRNA	sp|Q6NMQ7|GASA6_ARATH	154	7e-38	Gibberellin-regulated protein 6 OS=Arabidopsis thaliana GN=GASA6 PE=3 SV=1	--	--	--	--	--	--	--	--	--	--	GO:0045454//cell redox homeostasis;GO:0009739//response to gibberellin stimulus;GO:0019344//cysteine biosynthetic process	-	GO:0005623//cell
CL11954.Contig5_All	2766	0.3005	0.1351	0.0899	0.4338	0.7729	0.5251	-1.907±0.886	0.000481537	0.0338463	down	--	--	--	--	gi|56806513|dbj|BA000042.1|	67.9	5e-08	Nicotiana tabacum mitochondrial DNA, complete genome	--	--	--	--	--	--	--	--	--	--	--	--	--	--	-	-	-
CL11954.Contig6_All	2786	1.1338	1.1404	1.2502	3.1583	2.2724	2.4842	-1.169±0.079	5.78292e-07	0.000150922	down	--	--	--	--	gi|356472052|tpe|HE583489.1|	83.8	9e-13	TPA_inf: Nicotiana tabacum SINE SolS-VI_Nt3	--	--	--	--	--	--	--	--	--	--	--	--	--	--	-	-	-
CL11984.Contig1_All	727	245.722	397.312	463.46	141.057	105.858	110.478	1.581±0.477	2.77263e-05	0.00375075	up	gi|27529852|dbj|BAC53941.1|	281.6	8e-75	H2A histone [Nicotiana tabacum]	gi|27529851|dbj|AB032543.1|	940	0	Nicotiana tabacum A34 mRNA for H2A histone, complete cds	sp|P25469|H2A1_SOLLC	252	2e-67	Histone H2A.1 OS=Solanum lycopersicum PE=2 SV=1	YDR225w	172	4e-43	COG5262	Histone H2A	K11251	2e-64	243	mtr:MTR_2g096570	histone H2A	GO:0006342//chromatin silencing	GO:0003677//DNA binding;GO:0046982//protein heterodimerization activity	GO:0000786//nucleosome;GO:0000790//nuclear chromatin
CL11991.Contig4_All	2745	1.0599	1.2255	1.1178	0.5828	0.1797	0.3735	1.580±0.106	4.53615e-05	0.00555127	up	gi|460394661|ref|XP_004242919.1|	1321.6	0	PREDICTED: uncharacterized protein LOC101267323 [Solanum lycopersicum]	gi|460394660|ref|XM_004242871.1|	1106	0	PREDICTED: Solanum lycopersicum uncharacterized LOC101267323 (LOC101267323), mRNA	sp|Q6F2Y7|CLPB1_ORYSJ	67	5e-11	Chaperone protein ClpB1 OS=Oryza sativa subsp. japonica GN=CLPB1 PE=2 SV=1	--	--	--	--	--	K03695	4e-13	75.5	bdi:100825913	ATP-dependent Clp protease ATP-binding subunit ClpB	-	-	GO:0009507//chloroplast
CL11991.Contig5_All	3194	1.1972	1.141	1.6357	0.3757	0.2574	0.428	1.886±0.282	4.4375e-08	1.73714e-05	up	gi|460394661|ref|XP_004242919.1|	1472.6	0	PREDICTED: uncharacterized protein LOC101267323 [Solanum lycopersicum]	gi|460394660|ref|XM_004242871.1|	1164	0	PREDICTED: Solanum lycopersicum uncharacterized LOC101267323 (LOC101267323), mRNA	sp|Q6F2Y7|CLPB1_ORYSJ	66.6	8e-11	Chaperone protein ClpB1 OS=Oryza sativa subsp. japonica GN=CLPB1 PE=2 SV=1	--	--	--	--	--	K03695	5e-13	75.5	bdi:100825913	ATP-dependent Clp protease ATP-binding subunit ClpB	-	-	GO:0009507//chloroplast
CL11991.Contig6_All	3058	1.5223	1.9557	2.4678	0.6278	0.7528	0.6985	1.488±0.349	2.51837e-07	7.59936e-05	up	gi|460394661|ref|XP_004242919.1|	1427.2	0	PREDICTED: uncharacterized protein LOC101267323 [Solanum lycopersicum]	gi|460394660|ref|XM_004242871.1|	579	1e-162	PREDICTED: Solanum lycopersicum uncharacterized LOC101267323 (LOC101267323), mRNA	sp|Q6F2Y7|CLPB1_ORYSJ	66.6	8e-11	Chaperone protein ClpB1 OS=Oryza sativa subsp. japonica GN=CLPB1 PE=2 SV=1	TP0071	53.5	2e-06	COG0542	ATPases with chaperone activity, ATP-binding subunit	K03695	6e-13	75.1	bdi:100825913	ATP-dependent Clp protease ATP-binding subunit ClpB	-	-	GO:0009507//chloroplast
CL12048.Contig6_All	1347	3.5176	3.9543	3.6323	1.7815	1.465	1.8396	1.125±0.087	0.000230388	0.0195229	up	gi|460380784|ref|XP_004236134.1|	65.1	3e-09	PREDICTED: uncharacterized protein LOC101254182 [Solanum lycopersicum]	gi|322836367|gb|HQ896309.1|	258	1e-65	Solanum tuberosum clone RH126J23, complete sequence	--	--	--	--	--	--	--	--	--	--	--	--	--	--	-	-	-
CL12054.Contig1_All	2309	4.2482	5.6255	7.1471	2.5289	1.7092	3.1824	1.166±0.376	0.000339046	0.0259638	up	gi|456309|dbj|BAA05648.1|	1249.6	0	protein kinase [Nicotiana tabacum]	gi|456308|dbj|D26601.1|TOBPK	4092	0	Nicotiana tabacum mRNA for protein kinase, complete cds	sp|O22042|M3K3_ARATH	680	0	Mitogen-activated protein kinase kinase kinase 3 OS=Arabidopsis thaliana GN=ANP3 PE=1 SV=1	YAR019c	166	1e-40	COG0515	Serine/threonine protein kinase	K11228	1e-75	283	ota:Ot13g01170	mitogen-activated protein kinase kinase kinase [EC:2.7.11.1]	GO:0031098//stress-activated protein kinase signaling cascade;GO:0006275//regulation of DNA replication;GO:0042981//regulation of apoptotic process;GO:0000911//cytokinesis by cell plate formation;GO:0051567//histone H3-K9 methylation;GO:0043622//cortical microtubule organization;GO:0008283//cell proliferation;GO:0032147//activation of protein kinase activity;GO:0046777//protein autophosphorylatio…	GO:0016491//oxidoreductase activity;GO:0004674//protein serine/threonine kinase activity;GO:0005524//ATP binding	GO:0048046//apoplast;GO:0005737//cytoplasm
CL12054.Contig2_All	2641	6.6413	8.8458	8.5408	3.6043	2.5217	2.2324	1.512±0.226	8.97065e-12	9.00533e-09	up	gi|456309|dbj|BAA05648.1|	1359.4	0	protein kinase [Nicotiana tabacum]	gi|456308|dbj|D26601.1|TOBPK	4561	0	Nicotiana tabacum mRNA for protein kinase, complete cds	sp|O22042|M3K3_ARATH	721	0	Mitogen-activated protein kinase kinase kinase 3 OS=Arabidopsis thaliana GN=ANP3 PE=1 SV=1	YAR019c	166	1e-40	COG0515	Serine/threonine protein kinase	K11228	1e-75	283	ota:Ot13g01170	mitogen-activated protein kinase kinase kinase [EC:2.7.11.1]	GO:0031098//stress-activated protein kinase signaling cascade;GO:0042981//regulation of apoptotic process;GO:0016570//histone modification;GO:0032147//activation of protein kinase activity;GO:0023014//signal transduction by phosphorylation;GO:0043414//macromolecule methylation;GO:0007346//regulation of mitotic cell cycle;GO:0006260//DNA replication	GO:0000166//nucleotide binding;GO:0016491//oxidoreductase activity;GO:0004674//protein serine/threonine kinase activity	GO:0005737//cytoplasm
CL12066.Contig2_All	1139	4.5249	5.743	5.8974	2.2473	2.0212	2.9257	1.158±0.210	3.52794e-05	0.00453927	up	gi|460380717|ref|XP_004236101.1|	446	5e-124	PREDICTED: uncharacterized protein LOC101244472 [Solanum lycopersicum]	gi|460380716|ref|XM_004236053.1|	521	1e-145	PREDICTED: Solanum lycopersicum uncharacterized LOC101244472 (LOC101244472), mRNA	--	--	--	--	--	--	--	--	--	--	--	--	--	--	-	-	-
CL12066.Contig3_All	1204	5.1091	6.1315	7.5765	2.3918	1.8438	0.9935	1.829±0.284	1.44838e-09	8.36761e-07	up	gi|460380717|ref|XP_004236101.1|	440.3	3e-122	PREDICTED: uncharacterized protein LOC101244472 [Solanum lycopersicum]	gi|460380716|ref|XM_004236053.1|	545	1e-152	PREDICTED: Solanum lycopersicum uncharacterized LOC101244472 (LOC101244472), mRNA	--	--	--	--	--	--	--	--	--	--	--	--	--	--	-	-	-
CL12082.Contig1_All	558	7.5976	9.3782	3.864	13.4752	15.177	15.9251	-1.192±0.668	7.51374e-07	0.000188104	down	--	--	--	--	gi|343887263|dbj|AB604786.1|	212	3e-52	Nicotiana tabacum DNA, presumably centromeric region, BAC clone: NtBAC#2	--	--	--	--	--	--	--	--	--	--	--	--	--	--	-	-	-
CL12086.Contig5_All	3363	1.6314	1.9173	1.6028	3.6868	3.9607	3.2267	-1.083±0.142	2.65683e-08	1.0995e-05	down	gi|460382446|ref|XP_004236950.1|	1982.6	0	PREDICTED: phosphoenolpyruvate carboxylase 4-like [Solanum lycopersicum]	gi|460382445|ref|XM_004236902.1|	4151	0	PREDICTED: Solanum lycopersicum phosphoenolpyruvate carboxylase 4-like (LOC101245149), mRNA	sp|Q8GVE8|CAPP4_ARATH	1585	0	Phosphoenolpyruvate carboxylase 4 OS=Arabidopsis thaliana GN=PPC4 PE=2 SV=1	STM4119	536	9e-152	COG2352	Phosphoenolpyruvate carboxylase	K01595	0	1724	vvi:100247335	phosphoenolpyruvate carboxylase [EC:4.1.1.31]	GO:0015977//carbon fixation;GO:0006099//tricarboxylic acid cycle;GO:0015979//photosynthesis	GO:0008964//phosphoenolpyruvate carboxylase activity	GO:0005737//cytoplasm
CL12114.Contig2_All	1845	1.2615	1.1143	0.7641	2.2545	2.0054	2.4082	-1.118±0.377	0.000154882	0.01448	down	gi|460399404|ref|XP_004245231.1|	57.8	7e-07	PREDICTED: MLO-like protein 5-like [Solanum lycopersicum]	gi|149941612|dbj|AP009410.1|	151	3e-33	Solanum lycopersicum genomic DNA, chromosome 8, clone: C08HBa0091A10, complete sequence	sp|O22757|MLO8_ARATH	75.5	1e-13	MLO-like protein 8 OS=Arabidopsis thaliana GN=MLO8 PE=2 SV=2	--	--	--	--	--	K08472	3e-13	75.5	ath:AT2G17480	mlo protein	-	-	-
CL12116.Contig1_All	1675	14.7892	13.3337	10.1989	41.4998	35.0482	33.7186	-1.542±0.277	4.01677e-19	1.62905e-15	down	gi|460381063|ref|XP_004236272.1|	623.2	4e-177	PREDICTED: uncharacterized protein LOC101245536 [Solanum lycopersicum]	gi|157649043|gb|EU124735.1|	1417	0	Solanum lycopersicum chromosome 3 clone C03HBa0040F22, complete sequence	--	--	--	--	--	--	--	--	--	--	--	--	--	--	GO:0008152//metabolic process	GO:0016787//hydrolase activity;GO:0043169//cation binding	-
CL12116.Contig2_All	1702	11.0868	11.475	6.4802	26.507	27.3908	28.8663	-1.557±0.462	4.9812e-24	4.04037e-20	down	gi|460381063|ref|XP_004236272.1|	621.3	1e-176	PREDICTED: uncharacterized protein LOC101245536 [Solanum lycopersicum]	gi|157649043|gb|EU124735.1|	1332	0	Solanum lycopersicum chromosome 3 clone C03HBa0040F22, complete sequence	--	--	--	--	--	--	--	--	--	--	--	--	--	--	GO:0008152//metabolic process	GO:0016787//hydrolase activity;GO:0043169//cation binding	-
CL12119.Contig5_All	1299	2.1118	1.5107	2.4259	0.5542	0.3165	0.5262	2.087±0.351	1.48173e-06	0.000336608	up	gi|224104266|ref|XP_002313377.1|	171.8	2e-41	predicted protein [Populus trichocarpa] >gi|222849785|gb|EEE87332.1| predicted protein [Populus trichocarpa]	--	--	--	--	--	--	--	--	--	--	--	--	--	--	--	--	--	--	-	-	-
CL12139.Contig2_All	1694	33.5158	35.8013	20.071	51.6117	62.418	60.4263	-1.010±0.457	1.20028e-07	4.05658e-05	down	gi|460397402|ref|XP_004244256.1|	449.9	6e-125	PREDICTED: probable transcription factor PosF21-like [Solanum lycopersicum]	gi|460397401|ref|XM_004244208.1|	470	1e-129	PREDICTED: Solanum lycopersicum probable transcription factor PosF21-like (LOC101263229), mRNA	sp|Q69IL4|RF2A_ORYSJ	99.4	6e-21	Transcription factor RF2a OS=Oryza sativa subsp. japonica GN=RF2a PE=1 SV=1	--	--	--	--	--	K09060	2e-07	55.8	vvi:100248302	plant G-box-binding factor	-	-	-
CL12145.Contig1_All	1863	0.2677	0.1003	0.5787	0.8158	1.1916	1.0549	-2.032±1.267	0.000211361	0.0183163	down	gi|460369762|ref|XP_004230726.1|	231.9	3e-59	PREDICTED: uncharacterized protein LOC101248432 [Solanum lycopersicum]	gi|460369761|ref|XM_004230678.1|	1618	0	PREDICTED: Solanum lycopersicum uncharacterized LOC101248432 (LOC101248432), mRNA	--	--	--	--	--	--	--	--	--	--	--	--	--	--	-	-	-
CL12145.Contig2_All	1753	0.7113	0.4798	0.6623	1.6427	2.1575	1.6085	-1.565±0.303	9.48641e-06	0.00157291	down	gi|460369762|ref|XP_004230726.1|	226.1	1e-57	PREDICTED: uncharacterized protein LOC101248432 [Solanum lycopersicum]	gi|460369761|ref|XM_004230678.1|	1592	0	PREDICTED: Solanum lycopersicum uncharacterized LOC101248432 (LOC101248432), mRNA	--	--	--	--	--	--	--	--	--	--	--	--	--	--	-	-	-
CL12145.Contig3_All	1840	0.5873	0.6094	0.5408	2.4345	2.9939	2.554	-2.202±0.088	5.32461e-12	5.62359e-09	down	gi|460369762|ref|XP_004230726.1|	958.7	0	PREDICTED: uncharacterized protein LOC101248432 [Solanum lycopersicum]	gi|460369761|ref|XM_004230678.1|	1629	0	PREDICTED: Solanum lycopersicum uncharacterized LOC101248432 (LOC101248432), mRNA	--	--	--	--	--	--	--	--	--	--	--	--	--	--	-	-	-
CL12173.Contig4_All	1770	4.8843	8.0249	10.4948	2.2144	2.0439	2.3654	1.752±0.560	0.000130728	0.0127203	up	gi|460404058|ref|XP_004247502.1|	651.7	0	PREDICTED: uncharacterized protein LOC101246864 [Solanum lycopersicum]	gi|92429033|gb|DQ422992.2|	375	1e-100	Nicotiana tomentosiformis cultivar TA3349 At1g04030 (At1g04030) gene, partial cds	--	--	--	--	--	--	--	--	--	--	--	--	--	--	-	-	-
CL12192.Contig4_All	3454	0.7701	1.1092	1.5366	0.3937	0.3571	0.2969	1.649±0.499	0.000133467	0.0129125	up	gi|15144510|gb|AAK84477.1|	1477.2	0	putative centromere protein [Solanum lycopersicum]	gi|460410202|ref|XM_004250472.1|	2639	0	PREDICTED: Solanum lycopersicum uncharacterized LOC101262375 (LOC101262375), mRNA	sp|P0CB23|Y4862_ARATH	433	3e-121	Uncharacterized protein At4g38062 OS=Arabidopsis thaliana GN=At4g38062 PE=2 SV=1	YHR023w	139	3e-32	COG5022	Myosin heavy chain	K09291	7e-26	118	mtr:MTR_2g063480	nucleoprotein TPR	-	-	GO:0005737//cytoplasm
CL12277.Contig4_All	1450	0.8599	1.0311	1.1438	0.331	0.1701	0.2357	2.032±0.208	0.000435397	0.031476	up	gi|460373951|ref|XP_004232775.1|	280	7e-74	PREDICTED: uncharacterized protein LOC101246984 [Solanum lycopersicum]	gi|460373950|ref|XM_004232727.1|	353	3e-94	PREDICTED: Solanum lycopersicum uncharacterized LOC101246984 (LOC101246984), mRNA	sp|Q96502|COL2_ARATH	62.8	5e-10	Zinc finger protein CONSTANS-LIKE 2 OS=Arabidopsis thaliana GN=COL2 PE=1 SV=1	--	--	--	--	--	K12135	5e-07	54.3	aly:ARALYDRAFT_488429	zinc finger protein CONSTANS	-	-	-
CL12279.Contig3_All	1534	2.276	1.7666	2.1083	4.4845	4.5023	3.2863	-1.005±0.187	3.48621e-05	0.00448849	down	gi|460380545|ref|XP_004236016.1|	545.8	7e-154	PREDICTED: uncharacterized protein LOC101243975 isoform 1 [Solanum lycopersicum] >gi|460380547|ref|XP_004236017.1| PREDICTED: uncharacterized protein LOC101243975 isoform 2 [Solanum lycopersicum]	gi|460380546|ref|XM_004235969.1|	1037	0	PREDICTED: Solanum lycopersicum uncharacterized LOC101243975, transcript variant 2 (LOC101243975), mRNA	--	--	--	--	PAB0912	79.7	1e-14	COG1794	Aspartate racemase	--	--	--	--	--	GO:0009252//peptidoglycan biosynthetic process	GO:0047661	GO:0009507//chloroplast
CL12279.Contig6_All	1828	1.1823	0.7668	1.0888	2.7568	2.2489	2.898	-1.404±0.332	1.44324e-06	0.000330319	down	gi|460380545|ref|XP_004236016.1|	549.7	6e-155	PREDICTED: uncharacterized protein LOC101243975 isoform 1 [Solanum lycopersicum] >gi|460380547|ref|XP_004236017.1| PREDICTED: uncharacterized protein LOC101243975 isoform 2 [Solanum lycopersicum]	gi|460380546|ref|XM_004235969.1|	1090	0	PREDICTED: Solanum lycopersicum uncharacterized LOC101243975, transcript variant 2 (LOC101243975), mRNA	--	--	--	--	PAB0912	80.9	7e-15	COG1794	Aspartate racemase	--	--	--	--	--	GO:0009252//peptidoglycan biosynthetic process	GO:0047661	GO:0009507//chloroplast
CL12290.Contig1_All	2237	1.5236	2.1305	2.7803	0.894	0.6616	0.8021	1.406±0.435	8.39164e-05	0.00903699	up	gi|38492172|gb|AAR22388.1|	1016.1	0	ANT-like protein [Nicotiana tabacum]	gi|38492171|gb|AY461432.1|	2660	0	Nicotiana tabacum ANT-like protein mRNA, complete cds	sp|Q38914|ANT_ARATH	427	1e-119	AP2-like ethylene-responsive transcription factor ANT OS=Arabidopsis thaliana GN=ANT PE=1 SV=2	--	--	--	--	--	K09285	0	700	vvi:100252316	AP2-like factor, ANT lineage	GO:0006351//transcription, DNA-dependent	-	-
CL12290.Contig3_All	2469	1.4814	2.6872	2.2504	0.486	0.2664	0.3807	2.459±0.441	4.50197e-08	1.75899e-05	up	gi|38492172|gb|AAR22388.1|	1237.6	0	ANT-like protein [Nicotiana tabacum]	gi|38492171|gb|AY461432.1|	3788	0	Nicotiana tabacum ANT-like protein mRNA, complete cds	sp|Q38914|ANT_ARATH	472	5e-133	AP2-like ethylene-responsive transcription factor ANT OS=Arabidopsis thaliana GN=ANT PE=1 SV=2	--	--	--	--	--	K09285	0	798	vvi:100252316	AP2-like factor, ANT lineage	GO:0006351//transcription, DNA-dependent	-	-
CL12290.Contig4_All	2649	1.1611	1.1288	1.4713	0.3322	0.2793	0.5483	1.687±0.210	6.35508e-06	0.00112158	up	gi|38492172|gb|AAR22388.1|	1248.8	0	ANT-like protein [Nicotiana tabacum]	gi|38492171|gb|AY461432.1|	3852	0	Nicotiana tabacum ANT-like protein mRNA, complete cds	sp|Q38914|ANT_ARATH	465	7e-131	AP2-like ethylene-responsive transcription factor ANT OS=Arabidopsis thaliana GN=ANT PE=1 SV=2	--	--	--	--	--	K09285	0	796	vvi:100252316	AP2-like factor, ANT lineage	GO:0006351//transcription, DNA-dependent	-	-
CL12295.Contig1_All	512	20.457	18.2514	15.387	36.7146	65.5197	62.0806	-1.613±0.207	9.94767e-06	0.00163867	down	gi|1805359|dbj|BAA19155.1|	210.7	8e-54	glucosyl transferase [Nicotiana tabacum]	gi|1805358|dbj|AB000623.1|	690	0	Nicotiana tabacum mRNA for glucosyl transferase, complete cds	sp|Q9LR44|U75B1_ARATH	122	1e-28	UDP-glycosyltransferase 75B1 OS=Arabidopsis thaliana GN=UGT75B1 PE=1 SV=1	--	--	--	--	--	K13691	2e-29	126	pop:POPTR_718172	pathogen-inducible salicylic acid glucosyltransferase [EC:2.4.1.-]	GO:0009813//flavonoid biosynthetic process;GO:0052696//flavonoid glucuronidation	GO:0080043//quercetin 3-O-glucosyltransferase activity;GO:0080044//quercetin 7-O-glucosyltransferase activity	GO:0043231//intracellular membrane-bounded organelle
CL12374.Contig4_All	1424	2.6269	3.2155	2.2712	0.6741	0.4042	0.9	2.021±0.252	4.07341e-08	1.6039e-05	up	gi|460407778|ref|XP_004249327.1|	590.1	3e-167	PREDICTED: auxin-induced protein 5NG4-like [Solanum lycopersicum]	gi|460407777|ref|XM_004249279.1|	720	0	PREDICTED: Solanum lycopersicum auxin-induced protein 5NG4-like (LOC101250065), mRNA	sp|Q9FL41|WTR38_ARATH	476	1e-134	WAT1-related protein At5g07050 OS=Arabidopsis thaliana GN=At5g07050 PE=2 SV=1	PAE1328	74.7	4e-13	COG0697	Permeases of the drug/metabolite transporter (DMT) superfamily	--	--	--	--	--	GO:0055085//transmembrane transport	GO:0022857//transmembrane transporter activity	GO:0016021//integral to membrane;GO:0005739//mitochondrion;GO:0005886//plasma membrane
CL12382.Contig1_All	1189	3.0063	3.7725	1.4647	7.8713	7.1917	9.3421	-1.673±0.713	8.98258e-11	7.22816e-08	down	gi|460365981|ref|XP_004228872.1|	305.1	1e-81	PREDICTED: protein FAF-like, chloroplastic-like [Solanum lycopersicum]	gi|460365980|ref|XM_004228824.1|	105	1e-19	PREDICTED: Solanum lycopersicum protein FAF-like, chloroplastic-like (LOC101249293), mRNA	sp|Q0V865|FAFL_ARATH	136	2e-32	Protein FAF-like, chloroplastic OS=Arabidopsis thaliana GN=At5g22090 PE=2 SV=1	--	--	--	--	--	--	--	--	--	--	-	-	-
CL1251.Contig2_All	1198	306.071	333.228	227.324	494.903	599.43	619.435	-1.002±0.290	3.37919e-10	2.33868e-07	down	gi|10241933|dbj|BAB13710.1|	308.1	1e-82	elicitor resposible protein [Nicotiana tabacum] >gi|45239428|gb|AAS55699.1| TCIP [Nicotiana tabacum]	gi|294440435|gb|GU144574.1|	894	0	Nicotiana tabacum CP-interacting protein 3 (CPIP3) mRNA, complete cds	--	--	--	--	--	--	--	--	--	--	--	--	--	--	-	-	-
CL12520.Contig1_All	719	75.8432	112.813	159.858	44.835	24.4719	37.315	1.643±0.538	0.000380178	0.0284266	up	gi|356550263|ref|XP_003543507.1|	271.2	1e-71	PREDICTED: histone H2A-like [Glycine max]	gi|6009908|dbj|AB018242.1|	278	8e-72	Solanum melongena EEF20 mRNA for histone H2A-like protein, partial cds	sp|Q9M531|H2A_EUPES	261	4e-70	Histone H2A OS=Euphorbia esula PE=2 SV=1	YDR225w	175	8e-44	COG5262	Histone H2A	K11251	9e-73	271	gmx:100783903	histone H2A	GO:0006342//chromatin silencing	GO:0003677//DNA binding;GO:0046982//protein heterodimerization activity	GO:0000786//nucleosome;GO:0000790//nuclear chromatin
CL12520.Contig2_All	764	96.6187	139.682	163.467	57.3758	37.559	40.038	1.533±0.389	2.46544e-06	0.000511713	up	gi|356550263|ref|XP_003543507.1|	271.2	1e-71	PREDICTED: histone H2A-like [Glycine max]	gi|6009908|dbj|AB018242.1|	266	3e-68	Solanum melongena EEF20 mRNA for histone H2A-like protein, partial cds	sp|Q9M531|H2A_EUPES	261	4e-70	Histone H2A OS=Euphorbia esula PE=2 SV=1	YDR225w	175	8e-44	COG5262	Histone H2A	K11251	1e-72	271	gmx:100783903	histone H2A	GO:0006342//chromatin silencing	GO:0003677//DNA binding;GO:0046982//protein heterodimerization activity	GO:0000786//nucleosome;GO:0000790//nuclear chromatin
CL12584.Contig4_All	1807	1.0121	0.7757	0.7802	0.1771	0.1365	0.1891	2.341±0.219	5.72344e-05	0.00668703	up	gi|460370254|ref|XP_004230969.1|	492.7	9e-138	PREDICTED: deSI-like protein At4g17486-like [Solanum lycopersicum]	gi|460370253|ref|XM_004230921.1|	1178	0	PREDICTED: Solanum lycopersicum deSI-like protein At4g17486-like (LOC101243834), mRNA	sp|Q93VG8|PPDEX_ARATH	217	2e-56	DeSI-like protein At4g17486 OS=Arabidopsis thaliana GN=At4g17486 PE=2 SV=1	--	--	--	--	--	--	--	--	--	--	-	GO:0046872//metal ion binding	-
CL12630.Contig2_All	639	2.4717	2.1936	2.5955	9.5138	8.8783	7.2206	-1.822±0.125	3.10696e-10	2.17253e-07	down	gi|460370267|ref|XP_004230975.1|	248.1	8e-65	PREDICTED: auxin-induced protein 10A5-like [Solanum lycopersicum]	gi|460370266|ref|XM_004230927.1|	270	2e-69	PREDICTED: Solanum lycopersicum auxin-induced protein 10A5-like (LOC101245895), mRNA	sp|P33083|AX6B_SOYBN	67.4	6e-12	Auxin-induced protein 6B OS=Glycine max PE=2 SV=1	--	--	--	--	--	K14488	8e-46	181	rcu:RCOM_1597250	SAUR family protein	GO:0009733//response to auxin stimulus	-	GO:0005739//mitochondrion
CL12641.Contig1_All	1433	25.872	32.2795	26.3887	9.4337	12.1065	12.8792	1.289±0.177	1.07487e-12	1.29739e-09	up	gi|460380921|ref|XP_004236201.1|	625.2	8e-178	PREDICTED: aldose 1-epimerase-like [Solanum lycopersicum]	gi|460380920|ref|XM_004236153.1|	1027	0	PREDICTED: Solanum lycopersicum aldose 1-epimerase-like (LOC101249166), mRNA	--	--	--	--	TM0282	275	2e-73	COG2017	Galactose mutarotase and related enzymes	K01785	5e-142	502	vvi:100256955	aldose 1-epimerase [EC:5.1.3.3]	GO:0006012//galactose metabolic process	GO:0030246//carbohydrate binding;GO:0004034//aldose 1-epimerase activity	GO:0005737//cytoplasm
CL12651.Contig2_All	957	2.0847	3.2223	3.7261	0.5851	0.3437	0.0001	3.240±0.436	7.75959e-10	4.85647e-07	up	gi|460397267|ref|XP_004244189.1|	422.2	6e-117	PREDICTED: uncharacterized protein LOC101243730 [Solanum lycopersicum]	gi|460397266|ref|XM_004244141.1|	394	1e-107	PREDICTED: Solanum lycopersicum uncharacterized LOC101243730 (LOC101243730), mRNA	--	--	--	--	--	--	--	--	--	--	--	--	--	--	-	-	-
CL1271.Contig2_All	6253	0.1861	0.269	0.3846	0.1023	0.0394	0.0957	1.760±0.524	0.000533852	0.0364987	up	gi|460366499|ref|XP_004229119.1|	2896.7	0	PREDICTED: uncharacterized protein LOC101249485 [Solanum lycopersicum]	gi|460366498|ref|XM_004229071.1|	5656	0	PREDICTED: Solanum lycopersicum uncharacterized LOC101249485 (LOC101249485), mRNA	sp|Q8L7Y8|KN12B_ARATH	218	5e-56	Kinesin-like protein KIN12B OS=Arabidopsis thaliana GN=KIN12B PE=1 SV=1	YBL063w	176	4e-43	COG5059	Kinesin-like protein	K10400	0	717	smo:SELMODRAFT_428755	kinesin family member 15	GO:0000281//cytokinesis after mitosis	GO:0005515//protein binding	-
CL12741.Contig2_All	910	5.0242	4.4156	5.65	2.5492	2.8009	1.6901	1.093±0.178	0.000466132	0.0331078	up	gi|460365617|ref|XP_004228697.1|	475.3	5e-133	PREDICTED: probable polyamine transporter At3g13620-like [Solanum lycopersicum]	gi|460365616|ref|XM_004228649.1|	682	0	PREDICTED: Solanum lycopersicum probable polyamine transporter At3g13620-like (LOC101243629), mRNA	sp|Q9LHN7|PHSC_ARATH	378	3e-105	Probable polyamine transporter At3g13620 OS=Arabidopsis thaliana GN=At3g13620 PE=2 SV=1	aniC	75.1	2e-13	COG0531	Amino acid transporters	K09422	1e-05	35.8	osa:4333088	myb proto-oncogene protein, plant	GO:0046520//sphingoid biosynthetic process;GO:0003333//amino acid transmembrane transport;GO:1902047;GO:0016126//sterol biosynthetic process	GO:0015174//basic amino acid transmembrane transporter activity;GO:0015293//symporter activity;GO:0015203//polyamine transmembrane transporter activity;GO:0015179//L-amino acid transmembrane transporter activity;GO:0015297//antiporter activity	GO:0016021//integral to membrane;GO:0005886//plasma membrane
CL12744.Contig2_All	2336	1.886	2.5202	1.5265	5.8213	12.4598	8.5956	-2.210±0.363	3.70961e-05	0.00472808	down	gi|460391284|ref|XP_004241253.1|	909.8	0	PREDICTED: uncharacterized protein LOC101256188 [Solanum lycopersicum]	gi|460391283|ref|XM_004241205.1|	916	0	PREDICTED: Solanum lycopersicum uncharacterized LOC101256188 (LOC101256188), mRNA	--	--	--	--	--	--	--	--	--	K07195	7e-172	602	vvi:100267121	exocyst complex component 7	-	-	-
CL12756.Contig4_All	3347	1.0183	0.9493	1.2388	0.5736	0.2948	0.485	1.235±0.199	0.000381393	0.0284808	up	gi|460387009|ref|XP_004239184.1|	239.6	2e-61	PREDICTED: DNA polymerase alpha subunit B-like [Solanum lycopersicum]	gi|460387008|ref|XM_004239136.1|	1223	0	PREDICTED: Solanum lycopersicum DNA polymerase alpha subunit B-like (LOC101259745), mRNA	--	--	--	--	SPCC553.09c	72.8	4e-12	COG5214	DNA polymerase alpha-primase complex, polymerase-associated subunit B	K02321	3e-107	388	vvi:100257984	DNA polymerase alpha subunit B	GO:0051726//regulation of cell cycle;GO:0006270//DNA replication initiation;GO:0034968//histone lysine methylation;GO:0060255	GO:0003887//DNA-directed DNA polymerase activity;GO:0046982//protein heterodimerization activity	GO:0005829//cytosol;GO:0005658//alpha DNA polymerase:primase complex;GO:0005739//mitochondrion
CL12778.Contig2_All	3434	2.7112	4.2451	4.8298	1.0482	0.9577	0.846	2.005±0.437	8.50585e-08	3.06908e-05	up	gi|16326133|dbj|BAB70510.1|	1637.5	0	Myb [Nicotiana tabacum]	gi|16326132|dbj|AB056122.1|	3864	0	Nicotiana tabacum NtmybA1 mRNA for Myb, complete cds	sp|Q9S7G7|MB3R1_ARATH	509	4e-144	Myb-related protein 3R-1 OS=Arabidopsis thaliana GN=MYB3R-1 PE=2 SV=1	ECU11g1690	152	4e-36	COG5147	Myb superfamily proteins, including transcription factors and mRNA splicing factors	K09422	3e-78	292	rcu:RCOM_0915890	myb proto-oncogene protein, plant	GO:0019219;GO:0090304;GO:2000112	-	-
CL12779.Contig2_All	1135	2.2704	2.1406	0.7306	4.0876	4.1292	3.5382	-1.361±0.921	2.08901e-05	0.00296439	down	--	--	--	--	gi|392841230|gb|AC246645.7|	67.9	2e-08	Solanum lycopersicum strain Heinz 1706 chromosome 1 clone slm-49l1 map 1, complete sequence	--	--	--	--	--	--	--	--	--	--	--	--	--	--	-	-	-
CL12784.Contig1_All	702	6.5128	13.4447	20.6729	2.7347	0.4685	0.4869	3.309±0.842	0.000155233	0.0144999	up	gi|460386048|ref|XP_004238712.1|	193.4	2e-48	PREDICTED: gibberellin-regulated protein 14-like [Solanum lycopersicum]	gi|460386047|ref|XM_004238664.1|	262	4e-67	PREDICTED: Solanum lycopersicum gibberellin-regulated protein 14-like (LOC101265234), mRNA	sp|Q9LFR3|GASAE_ARATH	103	7e-23	Gibberellin-regulated protein 14 OS=Arabidopsis thaliana GN=GASA14 PE=1 SV=1	--	--	--	--	--	--	--	--	--	--	-	-	-
CL12784.Contig2_All	1255	3.5105	4.691	3.6343	1.211	1.0482	0.3404	2.174±0.228	1.80139e-10	1.35292e-07	up	gi|460386048|ref|XP_004238712.1|	162.2	1e-38	PREDICTED: gibberellin-regulated protein 14-like [Solanum lycopersicum]	gi|460386047|ref|XM_004238664.1|	228	1e-56	PREDICTED: Solanum lycopersicum gibberellin-regulated protein 14-like (LOC101265234), mRNA	sp|Q9LFR3|GASAE_ARATH	103	2e-22	Gibberellin-regulated protein 14 OS=Arabidopsis thaliana GN=GASA14 PE=1 SV=1	--	--	--	--	--	--	--	--	--	--	-	-	-
CL12853.Contig1_All	816	0.815	1.0307	0.7114	2.6468	2.4183	2.3036	-1.544±0.271	0.000294347	0.0233704	down	--	--	--	--	--	--	--	--	--	--	--	--	--	--	--	--	--	--	--	--	--	--	-	-	-
CL12918.Contig2_All	395	6.7343	5.2047	3.3591	8.5054	12.0729	12.1136	-1.153±0.507	0.000112085	0.0112966	down	--	--	--	--	--	--	--	--	--	--	--	--	--	--	--	--	--	--	--	--	--	--	-	-	-
CL12943.Contig4_All	940	0.1769	0.1988	0.3529	3.2337	3.3238	1.9089	-3.608±0.533	1.93525e-10	1.43223e-07	down	--	--	--	--	gi|170349|gb|M84466.1|TOBTPA1A	109	5e-21	Nicotiana tabacum phenylalanine ammonia lyase (tpa1) gene, complete cds	--	--	--	--	--	--	--	--	--	--	--	--	--	--	-	-	-
CL12956.Contig1_All	1302	1.9792	3.0862	1.9108	6.9424	9.7882	7.1532	-1.811±0.386	3.14867e-10	2.19412e-07	down	--	--	--	--	--	--	--	--	--	--	--	--	--	--	--	--	--	--	--	--	--	--	-	-	-
CL13015.Contig3_All	1992	4.8407	6.6145	6.9106	3.0117	2.8067	2.1876	1.180±0.280	1.77691e-07	5.69538e-05	up	gi|460378933|ref|XP_004235221.1|	752.3	0	PREDICTED: uncharacterized protein LOC101253166 [Solanum lycopersicum]	gi|460378932|ref|XM_004235173.1|	1225	0	PREDICTED: Solanum lycopersicum uncharacterized LOC101253166 (LOC101253166), mRNA	sp|Q9CAP9|FPP1_ARATH	74.7	2e-13	Filament-like plant protein 1 OS=Arabidopsis thaliana GN=FPP1 PE=2 SV=1	CAC2736	72	4e-12	COG0419	ATPase involved in DNA repair	K09291	1e-11	70.1	pop:POPTR_820461	nucleoprotein TPR	-	-	-
CL13015.Contig4_All	2008	3.6016	6.3291	5.4927	2.5097	2.293	1.5744	1.235±0.423	0.00044349	0.0318947	up	gi|460378933|ref|XP_004235221.1|	751.5	0	PREDICTED: uncharacterized protein LOC101253166 [Solanum lycopersicum]	gi|460378932|ref|XM_004235173.1|	1195	0	PREDICTED: Solanum lycopersicum uncharacterized LOC101253166 (LOC101253166), mRNA	sp|Q9CAP9|FPP1_ARATH	77.8	2e-14	Filament-like plant protein 1 OS=Arabidopsis thaliana GN=FPP1 PE=2 SV=1	PH1798	74.3	7e-13	COG1196	Chromosome segregation ATPases	K09291	6e-12	71.2	pop:POPTR_820461	nucleoprotein TPR	-	-	-
CL13043.Contig5_All	1766	1.8828	2.0108	1.6435	0.6794	0.5121	0.8225	1.454±0.148	9.37237e-05	0.00984735	up	gi|460413735|ref|XP_004252236.1|	776.9	0	PREDICTED: uncharacterized protein LOC101258236 [Solanum lycopersicum]	gi|460413734|ref|XM_004252188.1|	484	1e-133	PREDICTED: Solanum lycopersicum uncharacterized LOC101258236 (LOC101258236), mRNA	--	--	--	--	--	--	--	--	--	--	--	--	--	--	-	-	-
CL1308.Contig41_All	3135	0.6894	0.6558	0.7142	1.582	1.731	1.8533	-1.328±0.062	8.95727e-07	0.000220969	down	gi|4204312|gb|AAD10693.1|	109.8	0	Hypothetical protein [Arabidopsis thaliana]	gi|225311484|dbj|AK326423.1|	1124	0	Solanum lycopersicum cDNA, clone: LEFL2007B13, HTC in fruit	sp|A4PBL4|RAD54_ORYSJ	156	6e-38	DNA repair and recombination protein RAD54 OS=Oryza sativa subsp. japonica GN=RAD54 PE=1 SV=1	ECU09g0410	193	2e-48	COG0553	Superfamily II DNA/RNA helicases, SNF2 family	K10841	2e-49	196	gmx:100820025	DNA excision repair protein ERCC-6	GO:0006281//DNA repair	GO:0004386//helicase activity;GO:0003677//DNA binding;GO:0005524//ATP binding	GO:0016020//membrane;GO:0005634//nucleus;GO:0009536//plastid
CL1308.Contig65_All	3946	0.632	0.8289	0.7986	2.4731	2.3337	1.9921	-1.599±0.212	7.2161e-12	7.42786e-09	down	gi|4204312|gb|AAD10693.1|	114.4	0	Hypothetical protein [Arabidopsis thaliana]	gi|225311484|dbj|AK326423.1|	1172	0	Solanum lycopersicum cDNA, clone: LEFL2007B13, HTC in fruit	sp|A4PBL4|RAD54_ORYSJ	158	2e-38	DNA repair and recombination protein RAD54 OS=Oryza sativa subsp. japonica GN=RAD54 PE=1 SV=1	ECU09g0410	192	4e-48	COG0553	Superfamily II DNA/RNA helicases, SNF2 family	K10841	2e-49	196	bdi:100838784	DNA excision repair protein ERCC-6	GO:0006281//DNA repair	GO:0004386//helicase activity;GO:0003677//DNA binding;GO:0005524//ATP binding	GO:0016020//membrane;GO:0005634//nucleus;GO:0009536//plastid
CL1308.Contig68_All	2057	0.2425	0.2271	0.6854	1.8666	1.2791	1.4954	-2.205±0.894	8.42202e-08	3.04425e-05	down	--	--	--	--	gi|381216298|gb|JF807481.1|	252	1e-63	Nicotiana sylvestris clone NS5F9R20 telomerase reverse transcriptase variant C (TERT) gene, exons 5 through 9 and partial cds	--	--	--	--	--	--	--	--	--	--	--	--	--	--	-	-	-
CL1308.Contig90_All	1713	1.2132	1.3092	0.9198	6.0705	4.2718	3.9904	-2.074±0.268	3.42887e-09	1.76924e-06	down	gi|297739889|emb|CBI30071.3|	137.9	5e-31	unnamed protein product [Vitis vinifera]	gi|1067154|emb|Z67979.1|	212	9e-52	N.plumbaginifolia sodA1 gene promoter	sp|P27057|GAST1_SOLLC	130	2e-30	Protein GAST1 OS=Solanum lycopersicum GN=GAST1 PE=2 SV=1	--	--	--	--	--	--	--	--	--	--	-	-	GO:0005576//extracellular region
CL13092.Contig2_All	1668	3.9371	4.4259	5.5186	8.1526	9.2178	10.45	-1.017±0.247	3.77992e-08	1.50588e-05	down	gi|460412510|ref|XP_004251641.1|	590.1	3e-167	PREDICTED: uncharacterized protein LOC101260511 [Solanum lycopersicum]	gi|460412509|ref|XM_004251593.1|	359	6e-96	PREDICTED: Solanum lycopersicum uncharacterized LOC101260511 (LOC101260511), mRNA	sp|Q8L4D8|IQD31_ARATH	79.7	5e-15	Protein IQ-DOMAIN 31 OS=Arabidopsis thaliana GN=IQD31 PE=1 SV=1	--	--	--	--	--	--	--	--	--	--	-	-	-
CL1310.Contig4_All	1258	1.3216	1.4857	1.1206	1.9712	3.3333	3.464	-1.168±0.204	0.000417453	0.0305491	down	gi|113205445|gb|AAW28576.2|	68.6	2e-10	Gag-pol polyprotein, putative [Solanum demissum]	--	--	--	--	--	--	--	--	--	--	--	--	--	--	--	--	--	--	-	-	-
CL13118.Contig4_All	1811	2.6164	2.2704	1.0532	4.1519	3.5867	4.0575	-1.094±0.706	3.33496e-05	0.00432396	down	gi|71482942|gb|AAZ32410.1|	290.8	5e-77	cysteine proteinase aleuran type [Nicotiana benthamiana]	gi|71482941|gb|DQ084022.1|	1596	0	Nicotiana benthamiana cysteine proteinase aleuran type mRNA, complete cds	sp|Q40143|CYSP3_SOLLC	417	1e-116	Cysteine proteinase 3 OS=Solanum lycopersicum GN=CYP-3 PE=2 SV=1	AF1946_2	77	1e-13	COG4870	Cysteine protease	K01366	3e-112	404	pop:POPTR_675847	cathepsin H [EC:3.4.22.16]	GO:0007568//aging;GO:0009723//response to ethylene stimulus;GO:0006955//immune response;GO:0051603//proteolysis involved in cellular protein catabolic process	GO:0004197//cysteine-type endopeptidase activity	GO:0005615//extracellular space;GO:0005764//lysosome;GO:0005829//cytosol
CL13148.Contig3_All	1153	2.0908	2.1883	2.0139	4.9951	6.4892	3.483	-1.251±0.060	0.000419818	0.0306406	down	gi|460408493|ref|XP_004249679.1|	26.9	6e-100	PREDICTED: protein LURP-one-related 15-like [Solanum lycopersicum]	gi|460408492|ref|XM_004249631.1|	450	1e-123	PREDICTED: Solanum lycopersicum protein LURP-one-related 15-like (LOC101253243), mRNA	sp|Q9LZX1|LOR15_ARATH	266	2e-71	Protein LURP-one-related 15 OS=Arabidopsis thaliana GN=At5g01750 PE=1 SV=1	--	--	--	--	--	--	--	--	--	--	-	-	GO:0009507//chloroplast
CL13151.Contig3_All	936	3.1972	2.3961	2.2149	0.9401	0.5271	1.1867	1.538±0.279	0.000258052	0.0212284	up	gi|460373246|ref|XP_004232432.1|	524.6	9e-148	PREDICTED: uncharacterized protein LOC101266892 [Solanum lycopersicum]	gi|460373245|ref|XM_004232384.1|	1021	0	PREDICTED: Solanum lycopersicum uncharacterized LOC101266892 (LOC101266892), mRNA	sp|Q1PDW5|FTSH6_ARATH	76.3	2e-14	ATP-dependent zinc metalloprotease FTSH 6, chloroplastic OS=Arabidopsis thaliana GN=FTSH6 PE=2 SV=1	SPAC644.07	128	2e-29	COG0465	ATP-dependent Zn proteases	K08900	5e-103	372	pop:POPTR_563200	mitochondrial chaperone BCS1	-	GO:0005524//ATP binding	-
CL13153.Contig1_All	1577	1.6341	1.7777	2.156	0.5072	0.6778	0.7585	1.509±0.205	0.00010396	0.0106256	up	gi|460366600|ref|XP_004229169.1|	669.1	0	PREDICTED: uncharacterized WD repeat-containing protein all2124-like [Solanum lycopersicum]	gi|460366599|ref|XM_004229121.1|	716	0	PREDICTED: Solanum lycopersicum uncharacterized LOC101257208 (LOC101257208), mRNA	sp|P25387|GBLP_CHLRE	70.9	2e-12	Guanine nucleotide-binding protein subunit beta-like protein OS=Chlamydomonas reinhardtii GN=GBLP PE=2 SV=1	all0283_3	74.3	5e-13	COG2319	FOG: WD40 repeat	K14963	2e-18	92	ppp:PHYPADRAFT_167543	COMPASS component SWD3	-	GO:0000166//nucleotide binding	GO:0005634//nucleus;GO:0080008//Cul4-RING ubiquitin ligase complex;GO:0009536//plastid
CL13153.Contig4_All	1632	4.9917	5.8977	8.1302	2.2056	2.6702	2.7225	1.294±0.358	1.04192e-05	0.00170113	up	gi|460366600|ref|XP_004229169.1|	674.5	0	PREDICTED: uncharacterized WD repeat-containing protein all2124-like [Solanum lycopersicum]	gi|460366599|ref|XM_004229121.1|	728	0	PREDICTED: Solanum lycopersicum uncharacterized LOC101257208 (LOC101257208), mRNA	sp|P25387|GBLP_CHLRE	67.4	2e-11	Guanine nucleotide-binding protein subunit beta-like protein OS=Chlamydomonas reinhardtii GN=GBLP PE=2 SV=1	all0283_3	81.6	4e-15	COG2319	FOG: WD40 repeat	K14963	2e-17	89	ppp:PHYPADRAFT_167543	COMPASS component SWD3	-	GO:0000166//nucleotide binding	GO:0005634//nucleus;GO:0080008//Cul4-RING ubiquitin ligase complex;GO:0009536//plastid
CL13245.Contig2_All	543	33.5263	26.8468	19.5483	64.9651	60.8707	63.8865	-1.282±0.391	7.87445e-16	1.76298e-12	down	gi|460407719|ref|XP_004249298.1|	177.9	7e-44	PREDICTED: uncharacterized protein LOC101266776 [Solanum lycopersicum]	gi|460407718|ref|XM_004249250.1|	224	7e-56	PREDICTED: Solanum lycopersicum uncharacterized LOC101266776 (LOC101266776), mRNA	--	--	--	--	--	--	--	--	--	--	--	--	--	--	GO:0006661//phosphatidylinositol biosynthetic process	-	GO:0009536//plastid
CL13306.Contig4_All	768	14.071	14.2361	7.8824	4.2704	5.1388	4.2277	1.357±0.488	0.000761915	0.0473061	up	gi|421919663|gb|AFX68812.1|	283.9	1e-75	ERF transcription factor 8 [Nicotiana tabacum]	gi|225321358|dbj|AK319246.1|	293	1e-76	Solanum lycopersicum cDNA, clone: LEFL1023CB07, HTC in leaf	sp|Q8H1E4|RAP24_ARATH	213	1e-55	Ethylene-responsive transcription factor RAP2-4 OS=Arabidopsis thaliana GN=RAP2-4 PE=1 SV=1	--	--	--	--	--	K09286	6e-57	218	vvi:100245515	EREBP-like factor	GO:0071472//cellular response to salt stress;GO:0009873//ethylene mediated signaling pathway;GO:0045595//regulation of cell differentiation;GO:0009414//response to water deprivation;GO:0009736//cytokinin mediated signaling pathway;GO:0009409//response to cold;GO:0009611//response to wounding;GO:0006355//regulation of transcription, DNA-dependent;GO:0010017//red or far-red light signaling pathway	GO:0043565//sequence-specific DNA binding;GO:0005515//protein binding;GO:0003700//sequence-specific DNA binding transcription factor activity	GO:0005634//nucleus
CL13306.Contig5_All	2012	3.801	3.5763	3.0088	1.1927	1.8798	1.6562	1.128±0.175	2.3939e-05	0.00332263	up	gi|358008884|gb|AET99101.1|	484.2	3e-135	dehydration-responsive element-binding protein DREB4 [Solanum tuberosum]	gi|421919662|gb|JX682668.1|	924	0	Nicotiana tabacum cultivar NC89 ERF transcription factor 8 (ERF8) mRNA, complete cds	sp|Q8H1E4|RAP24_ARATH	280	2e-75	Ethylene-responsive transcription factor RAP2-4 OS=Arabidopsis thaliana GN=RAP2-4 PE=1 SV=1	--	--	--	--	--	K09286	2e-93	341	vvi:100245515	EREBP-like factor	GO:0006355//regulation of transcription, DNA-dependent	GO:0003700//sequence-specific DNA binding transcription factor activity;GO:0003677//DNA binding	GO:0005634//nucleus
CL13314.Contig2_All	861	22.6885	17.691	15.4105	33.167	35.142	40.1915	-0.978±0.283	3.52297e-10	2.4299e-07	down	gi|460388398|ref|XP_004239854.1|	271.6	1e-71	PREDICTED: chaperone protein dnaJ 20, chloroplastic-like [Solanum lycopersicum]	gi|460388397|ref|XM_004239806.1|	268	9e-69	PREDICTED: Solanum lycopersicum chaperone protein dnaJ 20, chloroplastic-like (LOC101257564), mRNA	sp|Q9SDN0|DNJ20_ARATH	197	5e-51	Chaperone protein dnaJ 20, chloroplastic OS=Arabidopsis thaliana GN=ATJ20 PE=2 SV=2	TM0849	77	4e-14	COG0484	DnaJ-class molecular chaperone with C-terminal Zn finger domain	K09510	2e-13	74.3	vcn:VOLCADRAFT_57911	DnaJ homolog subfamily B member 4	GO:1902395;GO:0010322//regulation of isopentenyl diphosphate biosynthetic process, mevalonate-independent pathway;GO:0061077//chaperone-mediated protein folding	GO:0005515//protein binding	GO:0009507//chloroplast;GO:0005634//nucleus
CL13337.Contig2_All	2691	1.977	5.1047	5.3005	0.3864	0.4278	0.508	3.096±0.806	2.05644e-05	0.00292432	up	gi|460400243|ref|XP_004245645.1|	1208	0	PREDICTED: scarecrow-like protein 28-like [Solanum lycopersicum]	gi|460400242|ref|XM_004245597.1|	2258	0	PREDICTED: Solanum lycopersicum scarecrow-like protein 28-like (LOC101244695), mRNA	sp|Q9CAN3|SCL28_ARATH	659	0	Scarecrow-like protein 28 OS=Arabidopsis thaliana GN=SCL28 PE=2 SV=1	--	--	--	--	--	K14494	3e-64	245	ppp:PHYPADRAFT_235432	DELLA protein	GO:0044699;GO:0006355//regulation of transcription, DNA-dependent	-	-
CL13337.Contig3_All	3294	1.3627	2.1844	3.1217	0.51	0.3994	0.1038	2.638±0.600	1.78702e-05	0.002607	up	gi|460400243|ref|XP_004245645.1|	1177.9	0	PREDICTED: scarecrow-like protein 28-like [Solanum lycopersicum]	gi|460400242|ref|XM_004245597.1|	2157	0	PREDICTED: Solanum lycopersicum scarecrow-like protein 28-like (LOC101244695), mRNA	sp|Q9CAN3|SCL28_ARATH	648	0	Scarecrow-like protein 28 OS=Arabidopsis thaliana GN=SCL28 PE=2 SV=1	--	--	--	--	--	K14494	8e-65	247	ppp:PHYPADRAFT_235432	DELLA protein	GO:0044699;GO:0006355//regulation of transcription, DNA-dependent	-	-
CL13340.Contig4_All	987	98.9606	82.7488	68.1402	167.033	164.358	190.799	-1.080±0.269	1.55017e-15	3.27442e-12	down	gi|294440434|gb|ADE74634.1|	309.3	6e-83	early responsive to dehydration 1 protein [Nicotiana tabacum]	gi|294440433|gb|GU144573.1|	1043	0	Nicotiana tabacum early responsive to dehydration 1 protein (ERD1) mRNA, complete cds	sp|Q39096|ERD15_ARATH	118	6e-27	Protein EARLY RESPONSIVE TO DEHYDRATION 15 OS=Arabidopsis thaliana GN=ERD15 PE=1 SV=1	--	--	--	--	--	--	--	--	--	--	GO:0051179//localization;GO:0010035//response to inorganic substance;GO:0044763;GO:0044712;GO:0006970//response to osmotic stress;GO:0044237//cellular metabolic process	-	-
CL13357.Contig1_All	1516	3.0158	2.2807	1.3675	7.4926	4.1761	7.5525	-1.602±0.579	0.000190453	0.0168869	down	gi|460385792|ref|XP_004238585.1|	416.8	5e-115	PREDICTED: BRI1 kinase inhibitor 1-like [Solanum lycopersicum]	gi|460385791|ref|XM_004238537.1|	276	6e-71	PREDICTED: Solanum lycopersicum BRI1 kinase inhibitor 1-like (LOC101262109), mRNA	sp|Q9FMZ0|BKI1_ARATH	195	7e-50	BRI1 kinase inhibitor 1 OS=Arabidopsis thaliana GN=BKI1 PE=1 SV=1	--	--	--	--	--	K14499	3e-78	290	vvi:100243702	BRI1 kinase inhibitor 1	GO:0010423//negative regulation of brassinosteroid biosynthetic process	GO:0004860//protein kinase inhibitor activity;GO:0046982//protein heterodimerization activity	GO:0005829//cytosol;GO:0005886//plasma membrane
CL13357.Contig4_All	1285	5.9515	6.2541	3.8721	14.94	14.6526	11.0379	-1.369±0.380	3.79744e-09	1.91079e-06	down	gi|460385792|ref|XP_004238585.1|	278.5	1e-73	PREDICTED: BRI1 kinase inhibitor 1-like [Solanum lycopersicum]	gi|460385791|ref|XM_004238537.1|	97.6	3e-17	PREDICTED: Solanum lycopersicum BRI1 kinase inhibitor 1-like (LOC101262109), mRNA	sp|Q9FMZ0|BKI1_ARATH	222	3e-58	BRI1 kinase inhibitor 1 OS=Arabidopsis thaliana GN=BKI1 PE=1 SV=1	--	--	--	--	--	K14499	6e-70	263	vvi:100243702	BRI1 kinase inhibitor 1	GO:0010423//negative regulation of brassinosteroid biosynthetic process	GO:0004860//protein kinase inhibitor activity;GO:0046982//protein heterodimerization activity	GO:0005829//cytosol;GO:0005886//plasma membrane
CL13364.Contig1_All	2359	4.6514	6.4173	6.7847	3.2213	2.4746	2.7165	1.066±0.294	2.33613e-06	0.000491414	up	gi|460365421|ref|XP_004228601.1|	1011.1	0	PREDICTED: uncharacterized protein LOC101266252 [Solanum lycopersicum]	gi|460365420|ref|XM_004228553.1|	1830	0	PREDICTED: Solanum lycopersicum uncharacterized LOC101266252 (LOC101266252), mRNA	--	--	--	--	--	--	--	--	--	--	--	--	--	--	-	-	GO:0043231//intracellular membrane-bounded organelle
CL1337.Contig10_All	4430	0.5442	0.7172	0.5803	0.2528	0.2413	0.1736	1.454±0.208	0.000340652	0.0260406	up	gi|460374322|ref|XP_004232960.1|	260.4	2e-67	PREDICTED: uncharacterized protein LOC101248835 [Solanum lycopersicum]	gi|225321213|dbj|AK325424.1|	870	0	Solanum lycopersicum cDNA, clone: LEFL1096BG11, HTC in leaf	--	--	--	--	--	--	--	--	--	--	--	--	--	--	-	-	-
CL13437.Contig1_All	1116	0.5959	0.5861	0.7431	6.0208	4.7888	5.2063	-3.065±0.191	4.41762e-20	2.13288e-16	down	gi|113374278|gb|ABI34703.1|	82.4	1e-14	DnaJ-like protein isoform [Solanum phureja]	gi|113374277|gb|DQ885360.1|	123	4e-25	Solanum phureja DnaJ-like protein isoform mRNA, complete cds	sp|Q9SDN0|DNJ20_ARATH	52.8	4e-07	Chaperone protein dnaJ 20, chloroplastic OS=Arabidopsis thaliana GN=ATJ20 PE=2 SV=2	--	--	--	--	--	--	--	--	--	--	-	-	GO:0009536//plastid
CL13460.Contig2_All	990	3.1907	1.699	2.0941	4.9287	6.478	5.9552	-1.365±0.463	7.46954e-07	0.00018746	down	gi|356501811|ref|XP_003519717.1|	107.8	2e-22	PREDICTED: uncharacterized protein LOC100779507 [Glycine max]	--	--	--	--	--	--	--	--	--	--	--	--	--	--	--	--	--	--	-	-	-
CL13465.Contig1_All	694	4.911	7.0018	6.4526	37.8056	37.0823	32.1339	-2.559±0.268	1.19789e-39	6.07272e-35	down	gi|156891141|gb|ABU96708.1|	180.3	2e-44	glutaredoxin [Solanum tuberosum]	gi|460389770|ref|XM_004240474.1|	121	1e-24	PREDICTED: Solanum lycopersicum glutaredoxin-C13-like (LOC101251684), mRNA	sp|O82255|GRC13_ARATH	148	2e-36	Glutaredoxin-C13 OS=Arabidopsis thaliana GN=GRXC13 PE=3 SV=1	YCL035c	52	9e-07	COG0695	Glutaredoxin and related proteins	K03676	2e-21	100	bdi:100821530	glutaredoxin 3	GO:0045454//cell redox homeostasis;GO:0048653//anther development;GO:0055114//oxidation-reduction process	GO:0046872//metal ion binding;GO:0009055//electron carrier activity;GO:0008794//arsenate reductase (glutaredoxin) activity;GO:0051537//2 iron, 2 sulfur cluster binding;GO:0015035//protein disulfide oxidoreductase activity	GO:0005737//cytoplasm
CL1350.Contig10_All	3204	3.1653	4.4624	4.3742	1.5229	1.6937	1.1201	1.451±0.278	1.99576e-09	1.10877e-06	up	gi|460372540|ref|XP_004232087.1|	1043.1	0	PREDICTED: BIPINNATA [Solanum lycopersicum]	gi|22652118|gb|AF406699.1|	785	0	Solanum tuberosum BEL1-related homeotic protein 13 (Bel13) mRNA, partial cds	sp|Q9SW80|BLH2_ARATH	610	2e-174	BEL1-like homeodomain protein 2 OS=Arabidopsis thaliana GN=BLH2 PE=1 SV=3	--	--	--	--	--	K09422	3e-06	53.1	aly:ARALYDRAFT_495585	myb proto-oncogene protein, plant	-	-	-
CL1350.Contig11_All	3213	1.2936	1.5124	1.6777	0.7718	0.435	0.6648	1.252±0.189	5.65313e-05	0.00661863	up	gi|460372540|ref|XP_004232087.1|	1017.7	0	PREDICTED: BIPINNATA [Solanum lycopersicum]	gi|22652118|gb|AF406699.1|	654	0	Solanum tuberosum BEL1-related homeotic protein 13 (Bel13) mRNA, partial cds	sp|Q9SW80|BLH2_ARATH	594	9e-170	BEL1-like homeodomain protein 2 OS=Arabidopsis thaliana GN=BLH2 PE=1 SV=3	--	--	--	--	--	--	--	--	--	--	-	-	-
CL1350.Contig2_All	2070	4.3371	6.6813	5.8089	2.4732	2.3435	2.3941	1.200±0.318	2.00085e-06	0.000426595	up	gi|460372540|ref|XP_004232087.1|	841.6	0	PREDICTED: BIPINNATA [Solanum lycopersicum]	gi|22652118|gb|AF406699.1|	642	0	Solanum tuberosum BEL1-related homeotic protein 13 (Bel13) mRNA, partial cds	sp|Q9SW80|BLH2_ARATH	533	1e-151	BEL1-like homeodomain protein 2 OS=Arabidopsis thaliana GN=BLH2 PE=1 SV=3	--	--	--	--	--	K09422	2e-06	53.1	aly:ARALYDRAFT_495585	myb proto-oncogene protein, plant	-	-	-
CL1350.Contig3_All	3171	2.438	3.5658	3.4259	1.4883	1.2446	1.2664	1.217±0.301	2.9909e-07	8.62728e-05	up	gi|460372540|ref|XP_004232087.1|	1050	0	PREDICTED: BIPINNATA [Solanum lycopersicum]	gi|22652118|gb|AF406699.1|	747	0	Solanum tuberosum BEL1-related homeotic protein 13 (Bel13) mRNA, partial cds	sp|Q9SW80|BLH2_ARATH	612	5e-175	BEL1-like homeodomain protein 2 OS=Arabidopsis thaliana GN=BLH2 PE=1 SV=3	--	--	--	--	--	K09422	3e-07	56.2	aly:ARALYDRAFT_495585	myb proto-oncogene protein, plant	-	-	-
CL1350.Contig4_All	3166	1.4966	1.6234	1.7549	0.7832	0.6752	0.5398	1.284±0.115	2.59865e-05	0.00357259	up	gi|460372540|ref|XP_004232087.1|	1038.5	0	PREDICTED: BIPINNATA [Solanum lycopersicum]	gi|22652118|gb|AF406699.1|	785	0	Solanum tuberosum BEL1-related homeotic protein 13 (Bel13) mRNA, partial cds	sp|Q9SW80|BLH2_ARATH	610	2e-174	BEL1-like homeodomain protein 2 OS=Arabidopsis thaliana GN=BLH2 PE=1 SV=3	--	--	--	--	--	--	--	--	--	--	-	-	-
CL1350.Contig5_All	3257	1.0719	1.205	1.0185	0.5158	0.4039	0.5247	1.186±0.124	0.000718706	0.0454019	up	gi|460372540|ref|XP_004232087.1|	1019.6	0	PREDICTED: BIPINNATA [Solanum lycopersicum]	gi|22652118|gb|AF406699.1|	712	0	Solanum tuberosum BEL1-related homeotic protein 13 (Bel13) mRNA, partial cds	sp|Q9SW80|BLH2_ARATH	593	3e-169	BEL1-like homeodomain protein 2 OS=Arabidopsis thaliana GN=BLH2 PE=1 SV=3	--	--	--	--	--	--	--	--	--	--	-	-	-
CL1350.Contig6_All	4190	0.8134	1.2043	0.9104	0.4773	0.2355	0.3671	1.419±0.292	2.68527e-05	0.00366434	up	gi|22652119|gb|AAN03623.1|AF406699_1	199.1	5e-49	BEL1-related homeotic protein 13 [Solanum tuberosum]	gi|22652122|gb|AF406701.1|	464	1e-127	Solanum tuberosum BEL1-related homeotic protein 22 (Bel22) mRNA, partial cds	sp|Q9SW80|BLH2_ARATH	388	1e-107	BEL1-like homeodomain protein 2 OS=Arabidopsis thaliana GN=BLH2 PE=1 SV=3	--	--	--	--	--	--	--	--	--	--	GO:0009965//leaf morphogenesis	GO:0003677//DNA binding;GO:0003700//sequence-specific DNA binding transcription factor activity	GO:0005634//nucleus
CL1350.Contig9_All	2093	1.2709	1.652	1.3075	0.6115	0.4321	0.6124	1.343±0.208	0.000498112	0.0347344	up	gi|460372540|ref|XP_004232087.1|	781.9	0	PREDICTED: BIPINNATA [Solanum lycopersicum]	gi|22652118|gb|AF406699.1|	531	1e-148	Solanum tuberosum BEL1-related homeotic protein 13 (Bel13) mRNA, partial cds	sp|Q9SW80|BLH2_ARATH	476	3e-134	BEL1-like homeodomain protein 2 OS=Arabidopsis thaliana GN=BLH2 PE=1 SV=3	--	--	--	--	--	--	--	--	--	--	-	-	-
CL13514.Contig3_All	1011	2.22	2.2183	2.8709	0.7912	0.5693	0.5071	1.958±0.214	1.0757e-05	0.00174272	up	gi|460372504|ref|XP_004232069.1|	211.5	1e-53	PREDICTED: uncharacterized protein LOC101255943 [Solanum lycopersicum]	gi|460372503|ref|XM_004232021.1|	218	9e-54	PREDICTED: Solanum lycopersicum uncharacterized LOC101255943 (LOC101255943), mRNA	--	--	--	--	--	--	--	--	--	--	--	--	--	--	-	-	-
CL13548.Contig1_All	626	3.3198	1.0449	2.517	8.5613	13.791	12.1478	-2.482±0.871	6.27141e-10	4.0392e-07	down	gi|460404467|ref|XP_004247704.1|	170.6	1e-41	PREDICTED: uncharacterized protein At4g14450, chloroplastic-like [Solanum lycopersicum]	gi|460404466|ref|XM_004247656.1|	184	7e-44	PREDICTED: Solanum lycopersicum uncharacterized LOC101243932 (LOC101243932), mRNA	sp|Q6NN02|Y4445_ARATH	75.5	2e-14	Uncharacterized protein At4g14450, chloroplastic OS=Arabidopsis thaliana GN=At4g14450 PE=2 SV=1	--	--	--	--	--	--	--	--	--	--	-	-	-
CL13605.Contig3_All	1718	2.3225	1.9582	2.3652	5.9132	3.6851	4.0782	-1.046±0.150	0.000486536	0.0341148	down	gi|460386540|ref|XP_004238956.1|	208.8	2e-52	PREDICTED: uncharacterized protein LOC101263023 [Solanum lycopersicum]	gi|460386539|ref|XM_004238908.1|	186	5e-44	PREDICTED: Solanum lycopersicum uncharacterized LOC101263023 (LOC101263023), mRNA	--	--	--	--	--	--	--	--	--	--	--	--	--	--	GO:0044763;GO:0051716//cellular response to stimulus;GO:0010467//gene expression;GO:0016070//RNA metabolic process;GO:0044271//cellular nitrogen compound biosynthetic process;GO:0034645//cellular macromolecule biosynthetic process;GO:0050789//regulation of biological process;GO:0031667//response to nutrient levels	-	GO:0043231//intracellular membrane-bounded organelle;GO:0044444//cytoplasmic part
CL13618.Contig1_All	1027	8.4989	9.0991	6.5405	36.8411	24.0178	26.7065	-1.873±0.251	7.67763e-09	3.61225e-06	down	gi|224128684|ref|XP_002320393.1|	72.8	1e-11	predicted protein [Populus trichocarpa] >gi|222861166|gb|EEE98708.1| predicted protein [Populus trichocarpa]	--	--	--	--	--	--	--	--	--	--	--	--	--	--	--	--	--	--	-	-	-
CL13645.Contig5_All	2160	3.9639	7.8305	8.3312	1.8887	1.2942	1.701	1.968±0.595	4.77821e-05	0.00579158	up	gi|460385964|ref|XP_004238670.1|	981.1	0	PREDICTED: uncharacterized protein LOC101252685 [Solanum lycopersicum]	gi|460385963|ref|XM_004238622.1|	1618	0	PREDICTED: Solanum lycopersicum uncharacterized LOC101252685 (LOC101252685), mRNA	--	--	--	--	--	--	--	--	--	--	--	--	--	--	GO:0044699	-	-
CL1366.Contig3_All	1469	21.39	19.5928	20.6049	43.0721	47.1273	38.796	-1.068±0.064	5.36329e-15	9.97774e-12	down	gi|460386350|ref|XP_004238861.1|	459.9	5e-128	PREDICTED: probable ribose-5-phosphate isomerase-like [Solanum lycopersicum]	gi|460386349|ref|XM_004238813.1|	737	0	PREDICTED: Solanum lycopersicum probable ribose-5-phosphate isomerase-like (LOC101260137), mRNA	sp|Q9ZU38|RPIA_ARATH	351	7e-97	Probable ribose-5-phosphate isomerase OS=Arabidopsis thaliana GN=At2g01290 PE=2 SV=1	BMEI0974	176	1e-43	COG0120	Ribose 5-phosphate isomerase	K01807	2e-106	384	vvi:100247460	ribose 5-phosphate isomerase A [EC:5.3.1.6]	GO:0009753//response to jasmonic acid stimulus;GO:0009620//response to fungus;GO:0008219//cell death;GO:0030244//cellulose biosynthetic process;GO:0009611//response to wounding;GO:0009695//jasmonic acid biosynthetic process;GO:0009052//pentose-phosphate shunt, non-oxidative branch;GO:0046109//uridine biosynthetic process;GO:0010228//vegetative to reproductive phase transition of meristem	GO:0004751//ribose-5-phosphate isomerase activity	GO:0005829//cytosol
CL13686.Contig1_All	3155	1.3701	1.244	2.4707	0.2789	0.2606	0.1083	2.903±0.536	4.19403e-06	0.000798146	up	gi|460366395|ref|XP_004229067.1|	1405.2	0	PREDICTED: uncharacterized protein LOC101265765, partial [Solanum lycopersicum]	gi|460366394|ref|XM_004229019.1|	1951	0	PREDICTED: Solanum lycopersicum uncharacterized LOC101265765 (LOC101265765), partial mRNA	--	--	--	--	--	--	--	--	--	--	--	--	--	--	-	-	-
CL13686.Contig2_All	3112	0.9883	2.132	3.0645	0.437	0.1321	0.1373	2.983±0.834	0.000242711	0.0202707	up	gi|460366395|ref|XP_004229067.1|	1392.5	0	PREDICTED: uncharacterized protein LOC101265765, partial [Solanum lycopersicum]	gi|460366394|ref|XM_004229019.1|	1629	0	PREDICTED: Solanum lycopersicum uncharacterized LOC101265765 (LOC101265765), partial mRNA	--	--	--	--	--	--	--	--	--	--	--	--	--	--	-	-	-
CL13686.Contig3_All	3097	1.5031	2.2932	3.5345	0.2583	0.2389	0.3035	3.108±0.617	3.22982e-06	0.000641474	up	gi|460366395|ref|XP_004229067.1|	1407.1	0	PREDICTED: uncharacterized protein LOC101265765, partial [Solanum lycopersicum]	gi|460366394|ref|XM_004229019.1|	1951	0	PREDICTED: Solanum lycopersicum uncharacterized LOC101265765 (LOC101265765), partial mRNA	--	--	--	--	--	--	--	--	--	--	--	--	--	--	-	-	-
CL13691.Contig14_All	1877	0.8857	1.7923	1.8998	0.0426	0.3504	0.4097	2.433±0.613	3.81045e-05	0.00482627	up	gi|460370871|ref|XP_004231272.1|	25.8	0	PREDICTED: kinesin-4-like [Solanum lycopersicum]	gi|460370870|ref|XM_004231224.1|	1850	0	PREDICTED: Solanum lycopersicum kinesin-4-like (LOC101264985), mRNA	sp|O81635|ATK4_ARATH	325	6e-89	Kinesin-4 OS=Arabidopsis thaliana GN=ATK4 PE=1 SV=2	SPAC664.10	261	2e-69	COG5059	Kinesin-like protein	K10406	1e-161	568	zma:100285120	kinesin family member C2/C3	GO:0007018//microtubule-based movement;GO:0008152//metabolic process	GO:0008017//microtubule binding;GO:0005524//ATP binding;GO:0003777//microtubule motor activity	GO:0005737//cytoplasm;GO:0005871//kinesin complex;GO:0005874//microtubule
CL13722.Contig2_All	2536	0.9506	1.695	2.4525	0.3785	0.227	0.2695	2.438±0.689	0.000189839	0.0168622	up	gi|460371942|ref|XP_004231793.1|	1327.4	0	PREDICTED: ankyrin-3-like [Solanum lycopersicum]	gi|460371941|ref|XM_004231745.1|	2529	0	PREDICTED: Solanum lycopersicum ankyrin-3-like (LOC101246879), mRNA	sp|Q75HP9|AKT2_ORYSJ	70.1	6e-12	Potassium channel AKT2 OS=Oryza sativa subsp. japonica GN=Os05g0428700 PE=2 SV=1	all2748	110	2e-23	COG0666	FOG: Ankyrin repeat	K13118	2e-13	76.3	cre:CHLREDRAFT_17930	protein DGCR14	-	-	GO:0005737//cytoplasm
CL13722.Contig3_All	2711	1.1959	1.5167	2.0189	0.9147	0.1516	0.2206	1.845±0.378	0.000513583	0.0355524	up	gi|460371942|ref|XP_004231793.1|	1323.2	0	PREDICTED: ankyrin-3-like [Solanum lycopersicum]	gi|460371941|ref|XM_004231745.1|	2609	0	PREDICTED: Solanum lycopersicum ankyrin-3-like (LOC101246879), mRNA	sp|Q75HP9|AKT2_ORYSJ	70.9	4e-12	Potassium channel AKT2 OS=Oryza sativa subsp. japonica GN=Os05g0428700 PE=2 SV=1	all2748	109	3e-23	COG0666	FOG: Ankyrin repeat	K13118	3e-14	79.3	cre:CHLREDRAFT_17930	protein DGCR14	-	-	GO:0005737//cytoplasm
CL13722.Contig4_All	1734	2.4928	3.2874	2.3912	1.1533	0.9483	0.7884	1.485±0.250	3.94191e-06	0.000759111	up	gi|460371942|ref|XP_004231793.1|	998.8	0	PREDICTED: ankyrin-3-like [Solanum lycopersicum]	gi|460371941|ref|XM_004231745.1|	1925	0	PREDICTED: Solanum lycopersicum ankyrin-3-like (LOC101246879), mRNA	sp|Q75HP9|AKT2_ORYSJ	67.4	2e-11	Potassium channel AKT2 OS=Oryza sativa subsp. japonica GN=Os05g0428700 PE=2 SV=1	all2748	108	4e-23	COG0666	FOG: Ankyrin repeat	K13118	1e-14	79.7	cre:CHLREDRAFT_17930	protein DGCR14	-	-	GO:0005737//cytoplasm
CL13769.Contig5_All	664	0.7511	0.4222	0.2498	4.4573	2.6004	2.1876	-2.843±0.794	5.81292e-05	0.00677053	down	gi|460407456|ref|XP_004249168.1|	138.3	9e-32	PREDICTED: non-structural maintenance of chromosome element 4-like [Solanum lycopersicum]	gi|334848177|gb|AC244580.4|	246	2e-62	Solanum lycopersicum strain Heinz 1706 chromosome 10 clone hba-40g6 map 10, complete sequence	--	--	--	--	--	--	--	--	--	--	--	--	--	--	-	-	-
CL1384.Contig19_All	888	30.7045	19.5734	29.2301	58.1016	60.0916	53.4027	-1.138±0.356	9.31117e-15	1.61379e-11	down	gi|460367713|ref|XP_004229715.1|	168.7	1e-40	PREDICTED: uncharacterized protein LOC101248137 [Solanum lycopersicum]	gi|460367712|ref|XM_004229667.1|	287	1e-74	PREDICTED: Solanum lycopersicum uncharacterized LOC101248137 (LOC101248137), mRNA	--	--	--	--	--	--	--	--	--	--	--	--	--	--	-	-	-
CL1385.Contig6_All	1645	0.6569	1.2498	1.714	2.4313	2.849	3.2723	-1.347±0.705	1.02737e-05	0.00167874	down	--	--	--	--	gi|194239421|emb|CU914753.2|	60	8e-06	S.lycopersicum DNA sequence from clone LE_HBa-110G11 on chromosome 4, complete sequence	--	--	--	--	--	--	--	--	--	--	--	--	--	--	-	-	-
CL1390.Contig1_All	2185	2.8533	3.7636	5.4653	1.0983	1.2794	1.4078	1.623±0.471	6.86625e-05	0.00774816	up	gi|460402566|ref|XP_004246782.1|	1194.1	0	PREDICTED: importin subunit beta-1-like [Solanum lycopersicum]	gi|460402565|ref|XM_004246734.1|	2319	0	PREDICTED: Solanum lycopersicum importin subunit beta-1-like (LOC101258299), mRNA	sp|Q8H0U4|TNPO1_ARATH	116	5e-26	Transportin-1 OS=Arabidopsis thaliana GN=TRN1 PE=1 SV=1	SPAC1B1.03c	451	2e-126	COG5215	Karyopherin (importin) beta	K14293	0	1050	vvi:100241948	importin subunit beta-1	GO:0006607//NLS-bearing substrate import into nucleus;GO:0000060//protein import into nucleus, translocation;GO:0006610//ribosomal protein import into nucleus;GO:0000059//protein import into nucleus, docking	GO:0008565//protein transporter activity;GO:0008536//Ran GTPase binding;GO:0008139//nuclear localization sequence binding	GO:0005829//cytosol;GO:0031965//nuclear membrane;GO:0034399//nuclear periphery
CL13919.Contig2_All	734	0.2265	0.1273	0.226	2.3976	1.0082	1.979	-3.265±0.479	2.02924e-05	0.00289172	down	--	--	--	--	--	--	--	--	--	--	--	--	--	--	--	--	--	--	--	--	--	--	-	-	-
CL13922.Contig3_All	1188	2.0292	1.4159	1.8847	5.7233	4.4294	4.2434	-1.450±0.274	9.70808e-08	3.42368e-05	down	--	--	--	--	gi|146424711|dbj|AP009391.1|	85.7	1e-13	Solanum lycopersicum genomic DNA, chromosome 8, complete sequence, clone: C08HBa0012O06	--	--	--	--	--	--	--	--	--	--	--	--	--	--	-	-	-
CL13922.Contig4_All	1303	1.1483	2.4384	1.2092	4.1131	3.723	2.6886	-1.224±0.607	0.000485755	0.0340837	down	--	--	--	--	gi|146424711|dbj|AP009391.1|	85.7	1e-13	Solanum lycopersicum genomic DNA, chromosome 8, complete sequence, clone: C08HBa0012O06	--	--	--	--	--	--	--	--	--	--	--	--	--	--	-	-	-
CL13935.Contig2_All	1088	21.775	34.871	45.5797	6.3963	5.4411	6.7539	2.395±0.540	1.20667e-06	0.000284853	up	gi|460411017|ref|XP_004250911.1|	344	2e-93	PREDICTED: ubiquitin-conjugating enzyme E2 19-like [Solanum lycopersicum]	gi|460411016|ref|XM_004250863.1|	700	0	PREDICTED: Solanum lycopersicum ubiquitin-conjugating enzyme E2 19-like (LOC101266186), mRNA	sp|Q8L7T3|UBC20_ARATH	287	9e-78	Ubiquitin-conjugating enzyme E2 20 OS=Arabidopsis thaliana GN=UBC20 PE=2 SV=1	SPAC18B11.07c	130	5e-30	COG5078	Ubiquitin-protein ligase	K06688	6e-84	309	rcu:RCOM_1578930	ubiquitin-conjugating enzyme E2 C [EC:6.3.2.19]	GO:0000209//protein polyubiquitination;GO:0051788//response to misfolded protein;GO:0000226//microtubule cytoskeleton organization;GO:0000911//cytokinesis by cell plate formation;GO:0008283//cell proliferation;GO:0051510//regulation of unidimensional cell growth;GO:0042023//DNA endoreduplication;GO:0031145//anaphase-promoting complex-dependent proteasomal ubiquitin-dependent protein catabolic pro…	GO:0016874//ligase activity;GO:0031625//ubiquitin protein ligase binding;GO:0005524//ATP binding;GO:0061630	GO:0005737//cytoplasm;GO:0005634//nucleus
CL13974.Contig9_All	875	0.285	0.1068	0.1895	1.097	1.0336	1.1718	-2.618±0.711	0.000539031	0.036766	down	gi|255566995|ref|XP_002524480.1|	274.2	1e-72	oligopeptide transporter, putative [Ricinus communis] >gi|223536268|gb|EEF37920.1| oligopeptide transporter, putative [Ricinus communis]	gi|460395160|ref|XM_004243106.1|	369	3e-99	PREDICTED: Solanum lycopersicum nitrate transporter 1.4-like (LOC101268119), mRNA	sp|Q9SZY4|PTR27_ARATH	257	5e-69	Nitrate transporter 1.4 OS=Arabidopsis thaliana GN=NRT1.4 PE=1 SV=1	--	--	--	--	--	K14638	1e-35	148	mtr:MTR_4g015080	solute carrier family 15 (peptide/histidine transporter), member 3/4	GO:0009611//response to wounding;GO:0070838//divalent metal ion transport;GO:0006857//oligopeptide transport;GO:0030003//cellular cation homeostasis;GO:0042128//nitrate assimilation;GO:0009753//response to jasmonic acid stimulus	GO:0015293//symporter activity	GO:0005886//plasma membrane;GO:0016021//integral to membrane
CL1399.Contig5_All	1419	1.3474	1.1195	1.2273	1.8603	2.9551	3.1311	-1.109±0.134	0.00025787	0.021228	down	gi|460383371|ref|XP_004237399.1|	518.9	8e-146	PREDICTED: uncharacterized protein LOC101261612 [Solanum lycopersicum]	gi|460383370|ref|XM_004237351.1|	615	1e-173	PREDICTED: Solanum lycopersicum uncharacterized LOC101261612 (LOC101261612), mRNA	--	--	--	--	--	--	--	--	--	K11323	3e-07	55.1	vcn:VOLCADRAFT_121342	histone arginine demethylase JMJD6 [EC:1.14.11.-]	-	-	GO:0005802//trans-Golgi network;GO:0016020//membrane;GO:0005768//endosome
CL1401.Contig4_All	630	0.1319	0.1483	0.1316	2.0315	1.1746	2.0344	-3.672±0.099	4.67668e-06	0.000870837	down	gi|460406519|ref|XP_004248710.1|	235.7	4e-61	PREDICTED: auxin-induced protein 6B-like [Solanum lycopersicum]	gi|460406885|ref|XM_004248841.1|	357	9e-96	PREDICTED: Solanum lycopersicum uncharacterized LOC101259790 (LOC101259790), mRNA	sp|P33080|AX10A_SOYBN	48.1	4e-06	Auxin-induced protein X10A OS=Glycine max PE=2 SV=1	--	--	--	--	--	K14488	1e-10	64.3	ath:AT2G18010	SAUR family protein	-	-	-
CL14034.Contig4_All	1299	2.4317	2.5898	2.2344	8.0668	8.1018	6.5119	-1.647±0.107	3.94443e-13	5.12728e-10	down	gi|460407750|ref|XP_004249313.1|	104	1e-172	PREDICTED: cytochrome P450 86B1-like [Solanum lycopersicum]	gi|460408666|ref|XR_183220.1|	595	1e-167	PREDICTED: Solanum lycopersicum cytochrome P450 86B1-like (LOC101262371), misc_RNA	sp|Q9FMY1|C86B1_ARATH	221	4e-60	Cytochrome P450 86B1 OS=Arabidopsis thaliana GN=CYP86B1 PE=2 SV=1	BH0579	79	2e-14	COG2124	Cytochrome P450	K00517	2e-79	283	ath:AT5G52320	[EC:1.14.-.-]	-	GO:0016491//oxidoreductase activity;GO:0005488//binding	-
CL14055.Contig2_All	1513	2.6372	6.5469	7.3994	0.5816	0.5434	0.6777	3.067±0.813	3.1453e-05	0.00413356	up	gi|2196453|dbj|BAA20425.1|	829.3	0	B-type cyclin [Nicotiana tabacum]	gi|2196452|dbj|D89635.1|	2317	0	Nicotiana tabacum mRNA for B-type cyclin, complete cds	sp|P34800|CCN1_ANTMA	561	3e-160	G2/mitotic-specific cyclin-1 OS=Antirrhinum majus PE=2 SV=1	SPBC582.03	186	9e-47	COG5024	Cyclin	K05868	4e-164	576	vvi:100261859	cyclin B	GO:0007067//mitosis;GO:0051301//cell division	-	GO:0005634//nucleus
CL14055.Contig3_All	1670	3.1359	2.9097	6.7037	0.6227	0.3939	0.0512	3.469±0.666	4.27021e-05	0.00532063	up	gi|2196453|dbj|BAA20425.1|	814.7	0	B-type cyclin [Nicotiana tabacum]	gi|2196452|dbj|D89635.1|	2234	0	Nicotiana tabacum mRNA for B-type cyclin, complete cds	sp|P34800|CCN1_ANTMA	558	3e-159	G2/mitotic-specific cyclin-1 OS=Antirrhinum majus PE=2 SV=1	SPBC582.03	186	1e-46	COG5024	Cyclin	K05868	2e-164	577	vvi:100261859	cyclin B	GO:0007067//mitosis;GO:0051301//cell division	-	GO:0005634//nucleus
CL14063.Contig1_All	554	3.4511	4.3856	5.0894	0.7219	0.2968	1.6965	2.233±0.283	1.46429e-06	0.000334004	up	gi|44917155|dbj|BAD12178.1|	140.2	1e-32	14-3-3 f-1 protein [Nicotiana tabacum]	gi|44917154|dbj|AB119476.1|	720	0	Nicotiana tabacum mRNA for 14-3-3 f-1 protein, complete cds	sp|O49998|1433F_TOBAC	140	6e-34	14-3-3-like protein F OS=Nicotiana tabacum PE=2 SV=1	YDR099w	99.8	3e-21	COG5040	14-3-3 family protein	K06630	2e-27	120	gmx:100792014	tyrosine 3-monooxygenase/tryptophan 5-monooxygenase activation protein	-	GO:0019904//protein domain specific binding	-
CL14104.Contig2_All	571	7.1335	14.238	9.8758	2.3815	3.7439	3.8906	1.584±0.499	0.000699347	0.0444419	up	--	--	--	--	--	--	--	--	--	--	--	--	--	--	--	--	--	--	--	--	--	--	-	-	-
CL14113.Contig3_All	2468	2.7282	4.3165	3.7633	0.9723	1.799	1.3502	1.365±0.340	1.49535e-05	0.0022676	up	gi|460395853|ref|XP_004243494.1|	1126.3	0	PREDICTED: condensin complex subunit 2-like [Solanum lycopersicum]	gi|460395852|ref|XM_004243446.1|	2288	0	PREDICTED: Solanum lycopersicum condensin complex subunit 2-like (LOC101261635), mRNA	sp|Q564K3|CND2_ARATH	707	0	Condensin complex subunit 2 OS=Arabidopsis thaliana GN=CAPH PE=1 SV=1	SPCC306.03c	194	8e-49	COG5229	Chromosome condensation complex Condensin, subunit H	K06676	0	834	vvi:100251638	condensin complex subunit 2	GO:0016569//covalent chromatin modification;GO:0006342//chromatin silencing;GO:0043414//macromolecule methylation;GO:1903047;GO:0006260//DNA replication;GO:1902589	-	GO:0005737//cytoplasm;GO:0000793//condensed chromosome;GO:0005634//nucleus
CL14142.Contig2_All	735	3.0536	6.9927	2.3694	9.5772	9.1729	9.0676	-1.326±0.817	5.45805e-05	0.00643108	down	gi|66274401|gb|AAY43976.1|	245.4	7e-64	glycine rich protein-interacting protein [Nicotiana tabacum]	gi|66274400|gb|DQ007343.1|	531	1e-148	Nicotiana tabacum glycine rich protein-interacting protein (GrIP) mRNA, complete cds	--	--	--	--	--	--	--	--	--	--	--	--	--	--	-	-	-
CL14142.Contig3_All	798	17.8129	20.4929	14.6526	58.3393	48.0137	50.7526	-1.582±0.243	1.63801e-24	1.5098e-20	down	gi|66274401|gb|AAY43976.1|	221.9	9e-57	glycine rich protein-interacting protein [Nicotiana tabacum]	gi|66274400|gb|DQ007343.1|	264	1e-67	Nicotiana tabacum glycine rich protein-interacting protein (GrIP) mRNA, complete cds	--	--	--	--	--	--	--	--	--	--	--	--	--	--	-	-	-
CL14188.Contig2_All	1776	15.4927	33.6747	44.8725	7.2064	4.4907	4.8592	2.374±0.794	0.000428537	0.0311578	up	gi|460400021|ref|XP_004245534.1|	818.5	0	PREDICTED: high mobility group B protein 13-like [Solanum lycopersicum]	gi|460400020|ref|XM_004245486.1|	1302	0	PREDICTED: Solanum lycopersicum high mobility group B protein 13-like (LOC101262334), mRNA	sp|Q9SUP7|HMGB6_ARATH	555	4e-158	High mobility group B protein 6 OS=Arabidopsis thaliana GN=HMGB6 PE=2 SV=1	YKL032c	94	8e-19	COG5648	Chromatin-associated proteins containing the HMG domain	K09273	1e-102	372	ppp:PHYPADRAFT_210318	upstream-binding transcription factor	-	GO:0003700//sequence-specific DNA binding transcription factor activity;GO:0003677//DNA binding	GO:0005634//nucleus
CL14204.Contig1_All	1650	12.192	17.3302	20.2042	7.0295	7.1258	7.4052	1.175±0.374	1.59957e-05	0.00238679	up	gi|460414249|ref|XP_004252485.1|	789.3	0	PREDICTED: protein TOO MANY MOUTHS-like [Solanum lycopersicum]	gi|460414248|ref|XM_004252437.1|	819	0	PREDICTED: Solanum lycopersicum protein TOO MANY MOUTHS-like (LOC101248854), mRNA	sp|Q9SSD1|TMM_ARATH	565	3e-161	Protein TOO MANY MOUTHS OS=Arabidopsis thaliana GN=TMM PE=2 SV=1	alr0124_1	87	9e-17	COG4886	Leucine-rich repeat (LRR) protein	K13420	5e-37	154	pop:POPTR_1075175	LRR receptor-like serine/threonine-protein kinase FLS2 [EC:2.7.11.1]	GO:0010103//stomatal complex morphogenesis;GO:0008356//asymmetric cell division;GO:0007165//signal transduction;GO:0008152//metabolic process;GO:0009737//response to abscisic acid stimulus	GO:0042277//peptide binding;GO:0004872//receptor activity;GO:0016491//oxidoreductase activity;GO:0005515//protein binding	GO:0005739//mitochondrion;GO:0031225//anchored to membrane
CL14229.Contig1_All	1165	3.3536	4.0908	2.4202	8.7887	7.0576	6.6742	-1.224±0.382	5.39726e-08	2.07284e-05	down	gi|350538187|ref|NP_001233819.1|	229.9	6e-59	xyloglucan endotransglucosylase-hydrolase XTH6 precursor [Solanum lycopersicum] >gi|42795464|gb|AAS46242.1| xyloglucan endotransglucosylase-hydrolase XTH6 [Solanum lycopersicum]	gi|170933589|gb|AC220059.1|	222	6e-55	Solanum lycopersicum chromosome 11 clone C11HBa0249E07, complete sequence	sp|P93046|XTH31_ARATH	191	5e-49	Probable xyloglucan endotransglucosylase/hydrolase protein 31 OS=Arabidopsis thaliana GN=XTH31 PE=2 SV=2	--	--	--	--	--	K08235	1e-49	195	rcu:RCOM_0474040	xyloglucan:xyloglucosyl transferase [EC:2.4.1.207]	GO:0071555//cell wall organization;GO:0010411//xyloglucan metabolic process;GO:0042546//cell wall biogenesis;GO:0016998//cell wall macromolecule catabolic process	GO:0016762//xyloglucan:xyloglucosyl transferase activity;GO:0033946//xyloglucan-specific endo-beta-1,4-glucanase activity	GO:0005886//plasma membrane;GO:0005618//cell wall;GO:0048046//apoplast
CL143.Contig1_All	636	46.2688	37.761	20.7319	58.7356	91.6581	90.012	-1.276±0.602	0.00015282	0.0143401	down	gi|356538847|ref|XP_003537912.1|	57.4	2e-07	PREDICTED: uncharacterized protein LOC100812889 [Glycine max]	gi|290775092|gb|AC240221.2|	111	9e-22	Solanum lycopersicum strain Heinz 1706 chromosome 1 clone sle-44l3 map 1, complete sequence	--	--	--	--	--	--	--	--	--	--	--	--	--	--	-	-	-
CL1433.Contig4_All	4076	1.0401	0.8712	1.119	0.3925	0.2824	0.7127	1.119±0.186	0.000489566	0.0342681	up	gi|460390044|ref|XP_004240652.1|	1198	0	PREDICTED: uncharacterized protein LOC101248303 [Solanum lycopersicum]	gi|460390043|ref|XM_004240604.1|	1172	0	PREDICTED: Solanum lycopersicum uncharacterized LOC101248303 (LOC101248303), mRNA	sp|O04251|Y4211_ARATH	364	3e-100	BRCT domain-containing protein At4g02110 OS=Arabidopsis thaliana GN=At4g02110 PE=1 SV=3	--	--	--	--	--	K10728	3e-73	276	smo:SELMODRAFT_437359	topoisomerase (DNA) II binding protein 1	-	GO:0046872//metal ion binding	-
CL14342.Contig1_All	2136	4.5144	3.3687	2.213	23.9674	15.4357	11.4806	-2.393±0.517	3.45346e-05	0.00445481	down	gi|350539992|ref|NP_001233835.1|	124.8	6e-27	heat shock protein binding protein [Solanum lycopersicum] >gi|307159102|gb|ADN39435.1| heat shock protein binding protein [Solanum lycopersicum]	gi|350539991|ref|NM_001246906.1|	228	2e-56	Solanum lycopersicum heat shock protein binding protein (LOC100736525), mRNA >gi|307159101|gb|GQ925907.1| Solanum lycopersicum heat shock protein binding protein mRNA, complete cds	sp|Q9SAG8|DNAJ8_ARATH	108	2e-23	Chaperone protein dnaJ 8, chloroplastic OS=Arabidopsis thaliana GN=ATJ8 PE=2 SV=1	aq_703	60.5	1e-08	COG0484	DnaJ-class molecular chaperone with C-terminal Zn finger domain	K03686	9e-08	57.4	gmx:100811006	molecular chaperone DnaJ	-	-	-
CL14387.Contig2_All	683	5.842	4.2414	6.6779	0.4685	2.2873	1.251	2.039±0.337	4.07428e-07	0.000112101	up	--	--	--	--	--	--	--	--	--	--	--	--	--	--	--	--	--	--	--	--	--	--	-	-	-
CL14415.Contig3_All	2739	0.5766	0.6141	0.9386	1.6062	1.9212	1.3102	-1.219±0.382	3.2554e-05	0.00423705	down	gi|460389818|ref|XP_004240545.1|	383.6	9e-105	PREDICTED: uncharacterized protein LOC101258757 [Solanum lycopersicum]	gi|460389817|ref|XM_004240497.1|	307	3e-80	PREDICTED: Solanum lycopersicum uncharacterized LOC101258757 (LOC101258757), mRNA	--	--	--	--	--	--	--	--	--	--	--	--	--	--	-	-	-
CL14449.Contig3_All	1091	0.9143	1.1991	1.7482	2.2729	3.3913	3.3676	-1.277±0.470	0.000169356	0.0154764	down	gi|460412089|ref|XP_004251435.1|	195.3	1e-48	PREDICTED: uncharacterized protein LOC101260996 [Solanum lycopersicum]	gi|460412088|ref|XM_004251387.1|	157	3e-35	PREDICTED: Solanum lycopersicum uncharacterized LOC101260996 (LOC101260996), mRNA	--	--	--	--	--	--	--	--	--	--	--	--	--	--	-	-	-
CL14449.Contig5_All	1170	2.2736	2.3162	1.9846	4.5807	4.9192	5.5502	-1.198±0.122	2.84362e-06	0.000578947	down	gi|460412089|ref|XP_004251435.1|	201.4	2e-50	PREDICTED: uncharacterized protein LOC101260996 [Solanum lycopersicum]	gi|460412088|ref|XM_004251387.1|	172	5e-40	PREDICTED: Solanum lycopersicum uncharacterized LOC101260996 (LOC101260996), mRNA	--	--	--	--	--	--	--	--	--	--	--	--	--	--	-	-	-
CL14475.Contig2_All	3453	1.6852	1.4343	1.489	5.7451	5.8814	5.5924	-1.905±0.122	2.54792e-23	1.78162e-19	down	gi|460373910|ref|XP_004232755.1|	87.4	1e-15	PREDICTED: thioredoxin-like protein CXXS1-like [Solanum lycopersicum]	gi|460373909|ref|XM_004232707.1|	264	6e-67	PREDICTED: Solanum lycopersicum thioredoxin-like protein CXXS1-like (LOC101265882), mRNA	sp|Q8LDI5|CXXS1_ARATH	88.6	2e-17	Thioredoxin-like protein CXXS1 OS=Arabidopsis thaliana GN=CXXS1 PE=2 SV=2	--	--	--	--	--	K03671	3e-07	56.2	ppp:PHYPADRAFT_185663	thioredoxin 1	GO:0006662//glycerol ether metabolic process;GO:0055114//oxidation-reduction process;GO:0000103//sulfate assimilation;GO:0006457//protein folding;GO:0045454//cell redox homeostasis;GO:0006661//phosphatidylinositol biosynthetic process;GO:0034599//cellular response to oxidative stress	GO:0003756//protein disulfide isomerase activity;GO:0016671//oxidoreductase activity, acting on a sulfur group of donors, disulfide as acceptor;GO:0015035//protein disulfide oxidoreductase activity	GO:0005829//cytosol;GO:0005886//plasma membrane
CL14476.Contig1_All	773	3.6563	1.9342	3.7548	9.5203	7.1265	7.7375	-1.446±0.542	9.23167e-08	3.29032e-05	down	--	--	--	--	--	--	--	--	--	--	--	--	--	--	--	--	--	--	--	--	--	--	-	-	-
CL14499.Contig6_All	3794	0.7888	0.8128	0.7213	0.2952	0.1734	0.3378	1.525±0.090	0.000102659	0.0105237	up	gi|147855445|emb|CAN79611.1|	91.7	1e-16	hypothetical protein VITISV_035284 [Vitis vinifera]	--	--	--	--	--	--	--	--	--	--	--	--	--	--	--	--	--	--	-	-	-
CL14520.Contig3_All	2077	1.0406	0.6299	1.4374	0.0001	0.1583	0.1646	3.187±0.600	4.54249e-06	0.000852109	up	gi|460379533|ref|XP_004235516.1|	932.6	0	PREDICTED: uncharacterized protein LOC101267789 [Solanum lycopersicum]	gi|460379532|ref|XM_004235468.1|	1423	0	PREDICTED: Solanum lycopersicum uncharacterized LOC101267789 (LOC101267789), mRNA	sp|Q3EBR6|PLA16_ARATH	52.4	1e-06	Phospholipase A1-Igamma2, chloroplastic OS=Arabidopsis thaliana GN=At2g30550 PE=1 SV=2	--	--	--	--	--	K01058	5e-08	58.2	mtr:MTR_7g081620	phospholipase A1 [EC:3.1.1.32]	-	GO:0016787//hydrolase activity	-
CL14600.Contig2_All	964	8.6231	8.9182	5.6776	14.5212	13.3907	17.9043	-1.009±0.363	1.40305e-06	0.000321846	down	--	--	--	--	--	--	--	--	--	--	--	--	--	--	--	--	--	--	--	--	--	--	-	-	-
CL14624.Contig2_All	587	1.1329	0.4776	0.2825	2.4529	2.2411	2.4745	-2.160±1.012	0.000390262	0.0289251	down	gi|460381793|ref|XP_004236626.1|	55.5	6e-07	PREDICTED: B3 domain-containing protein At3g18960-like isoform 2 [Solanum lycopersicum]	gi|356472068|tpe|HE583505.1|	101	8e-19	TPA_inf: Nicotiana tabacum SINE AU_Nt1	--	--	--	--	--	--	--	--	--	--	--	--	--	--	-	-	-
CL1464.Contig10_All	3671	0.5661	0.4073	0.5196	1.0459	1.523	1.3965	-1.423±0.246	8.88604e-07	0.000219699	down	gi|460414772|ref|XP_004252737.1|	78.2	1e-12	PREDICTED: DNA excision repair protein ERCC-8-like [Solanum lycopersicum]	gi|460414771|ref|XM_004252689.1|	412	1e-111	PREDICTED: Solanum lycopersicum DNA excision repair protein ERCC-8-like (LOC101255378), mRNA	--	--	--	--	--	--	--	--	--	K10570	8e-50	167	pop:POPTR_834696	DNA excision repair protein ERCC-8	GO:0008152//metabolic process	GO:0016746//transferase activity, transferring acyl groups	GO:0005739//mitochondrion
CL14640.Contig4_All	1856	1.1645	2.165	1.4298	0.431	0.3544	0.6906	1.640±0.456	0.000551938	0.0374573	up	gi|342672241|gb|AEL30893.1|	765.8	0	STENOFOLIA 1 [Nicotiana sylvestris]	gi|342672240|gb|JF276253.1|	1935	0	Nicotiana sylvestris STENOFOLIA 1 (STF1) mRNA, complete cds	sp|Q6X7K0|WOX1_ARATH	238	1e-62	WUSCHEL-related homeobox 1 OS=Arabidopsis thaliana GN=WOX1 PE=2 SV=2	--	--	--	--	--	--	--	--	--	--	-	-	-
CL14684.Contig1_All	617	5.6586	16.66	14.6501	2.0743	1.3326	2.3542	2.536±0.851	0.000431199	0.0312617	up	gi|460385473|ref|XP_004238428.1|	240.3	1e-62	PREDICTED: cyclin-B2-4-like [Solanum lycopersicum]	gi|460385472|ref|XM_004238380.1|	400	1e-109	PREDICTED: Solanum lycopersicum cyclin-B2-4-like (LOC101258748), mRNA	sp|Q9SFW6|CCB24_ARATH	130	6e-31	Cyclin-B2-4 OS=Arabidopsis thaliana GN=CYCB2-4 PE=2 SV=2	--	--	--	--	--	K05868	2e-38	157	rcu:RCOM_1601010	cyclin B	GO:0016458//gene silencing;GO:0006259//DNA metabolic process;GO:0019219;GO:2000112;GO:0040029//regulation of gene expression, epigenetic;GO:0006325//chromatin organization	GO:0005515//protein binding	-
CL14684.Contig2_All	1228	4.0616	9.1317	10.3322	0.8468	1.2052	1.1133	2.783±0.732	2.03936e-05	0.0029041	up	gi|460385473|ref|XP_004238428.1|	565.1	8e-160	PREDICTED: cyclin-B2-4-like [Solanum lycopersicum]	gi|460385472|ref|XM_004238380.1|	1070	0	PREDICTED: Solanum lycopersicum cyclin-B2-4-like (LOC101258748), mRNA	sp|Q9LDM4|CCB23_ARATH	399	2e-111	Cyclin-B2-3 OS=Arabidopsis thaliana GN=CYCB2-3 PE=2 SV=2	SPBC582.03	147	4e-35	COG5024	Cyclin	K05868	6e-126	449	rcu:RCOM_1601010	cyclin B	GO:0031047//gene silencing by RNA;GO:0016569//covalent chromatin modification;GO:0006342//chromatin silencing;GO:0043414//macromolecule methylation;GO:0051726//regulation of cell cycle;GO:0006260//DNA replication;GO:1902589	GO:0005515//protein binding;GO:0016538//cyclin-dependent protein kinase regulator activity	GO:0005634//nucleus
CL14684.Contig3_All	1839	4.0682	7.3681	11.4088	0.8699	0.8495	1.1151	2.888±0.747	9.26889e-05	0.00976899	up	gi|460385473|ref|XP_004238428.1|	758.1	0	PREDICTED: cyclin-B2-4-like [Solanum lycopersicum]	gi|460385472|ref|XM_004238380.1|	1403	0	PREDICTED: Solanum lycopersicum cyclin-B2-4-like (LOC101258748), mRNA	sp|Q9LDM4|CCB23_ARATH	535	3e-152	Cyclin-B2-3 OS=Arabidopsis thaliana GN=CYCB2-3 PE=2 SV=2	SPBC582.03	188	3e-47	COG5024	Cyclin	K05868	5e-171	599	vvi:100267672	cyclin B	GO:0031047//gene silencing by RNA;GO:0016569//covalent chromatin modification;GO:0006342//chromatin silencing;GO:0043414//macromolecule methylation;GO:0051726//regulation of cell cycle;GO:0006260//DNA replication;GO:1902589	GO:0005515//protein binding;GO:0016538//cyclin-dependent protein kinase regulator activity	GO:0005634//nucleus
CL14684.Contig4_All	1832	1.815	4.8968	5.3414	0.393	0.2244	0.2332	3.675±0.865	1.07598e-05	0.00174272	up	gi|460385473|ref|XP_004238428.1|	760	0	PREDICTED: cyclin-B2-4-like [Solanum lycopersicum]	gi|460385472|ref|XM_004238380.1|	1435	0	PREDICTED: Solanum lycopersicum cyclin-B2-4-like (LOC101258748), mRNA	sp|Q9LDM4|CCB23_ARATH	536	2e-152	Cyclin-B2-3 OS=Arabidopsis thaliana GN=CYCB2-3 PE=2 SV=2	SPBC582.03	188	2e-47	COG5024	Cyclin	K05868	5e-172	602	vvi:100267672	cyclin B	GO:0031047//gene silencing by RNA;GO:0016569//covalent chromatin modification;GO:0006342//chromatin silencing;GO:0043414//macromolecule methylation;GO:0051726//regulation of cell cycle;GO:0006260//DNA replication;GO:1902589	GO:0005515//protein binding;GO:0016538//cyclin-dependent protein kinase regulator activity	GO:0005634//nucleus
CL14725.Contig1_All	444	1.1233	0.4209	1.681	3.2429	4.4444	5.1959	-2.213±1.028	2.90991e-05	0.00389594	down	--	--	--	--	--	--	--	--	--	--	--	--	--	--	--	--	--	--	--	--	--	--	-	-	-
CL1473.Contig10_All	3733	0.334	0.3254	0.2666	0.1286	0.0001	0.0229	2.604±0.178	0.000247297	0.0205185	up	gi|460366853|ref|XP_004229292.1|	1829.3	0	PREDICTED: uncharacterized protein LOC101245692 [Solanum lycopersicum]	gi|460366852|ref|XM_004229244.1|	3531	0	PREDICTED: Solanum lycopersicum uncharacterized LOC101245692 (LOC101245692), mRNA	sp|A4PBL4|RAD54_ORYSJ	234	4e-61	DNA repair and recombination protein RAD54 OS=Oryza sativa subsp. japonica GN=RAD54 PE=1 SV=1	ECU09g0410	326	2e-88	COG0553	Superfamily II DNA/RNA helicases, SNF2 family	K10841	5e-94	344	ota:Ot02g06050	DNA excision repair protein ERCC-6	GO:0048731;GO:0006260//DNA replication;GO:0045951;GO:0009653//anatomical structure morphogenesis;GO:0046686//response to cadmium ion;GO:0007389//pattern specification process	GO:0097159//organic cyclic compound binding;GO:1901363;GO:0003824//catalytic activity	-
CL1473.Contig4_All	3797	0.7444	1.452	1.3978	0.4845	0.4547	0.27	1.509±0.541	0.000595141	0.0395898	up	gi|460366853|ref|XP_004229292.1|	1877.5	0	PREDICTED: uncharacterized protein LOC101245692 [Solanum lycopersicum]	gi|460366852|ref|XM_004229244.1|	3491	0	PREDICTED: Solanum lycopersicum uncharacterized LOC101245692 (LOC101245692), mRNA	sp|A4PBL4|RAD54_ORYSJ	237	4e-62	DNA repair and recombination protein RAD54 OS=Oryza sativa subsp. japonica GN=RAD54 PE=1 SV=1	ECU09g0410	330	1e-89	COG0553	Superfamily II DNA/RNA helicases, SNF2 family	K10841	5e-95	348	ota:Ot02g06050	DNA excision repair protein ERCC-6	GO:0048731;GO:0006260//DNA replication;GO:0045951;GO:0009653//anatomical structure morphogenesis;GO:0046686//response to cadmium ion;GO:0007389//pattern specification process	GO:0097159//organic cyclic compound binding;GO:1901363;GO:0003824//catalytic activity	-
CL1473.Contig5_All	3809	0.4801	0.4907	0.6096	0.147	0.0001	0.0897	2.730±0.190	4.8155e-07	0.000128995	up	gi|460366853|ref|XP_004229292.1|	1814.3	0	PREDICTED: uncharacterized protein LOC101245692 [Solanum lycopersicum]	gi|460366852|ref|XM_004229244.1|	3511	0	PREDICTED: Solanum lycopersicum uncharacterized LOC101245692 (LOC101245692), mRNA	sp|A4PBL4|RAD54_ORYSJ	232	1e-60	DNA repair and recombination protein RAD54 OS=Oryza sativa subsp. japonica GN=RAD54 PE=1 SV=1	ECU09g0410	329	3e-89	COG0553	Superfamily II DNA/RNA helicases, SNF2 family	K10841	4e-95	348	ota:Ot02g06050	DNA excision repair protein ERCC-6	GO:0048731;GO:0006260//DNA replication;GO:0045951;GO:0009653//anatomical structure morphogenesis;GO:0046686//response to cadmium ion;GO:0007389//pattern specification process	GO:0097159//organic cyclic compound binding;GO:1901363;GO:0003824//catalytic activity	-
CL1473.Contig7_All	3833	0.9976	1.4628	1.6875	0.3965	0.3218	0.4235	1.827±0.392	6.30019e-08	2.35712e-05	up	gi|460366853|ref|XP_004229292.1|	1845.9	0	PREDICTED: uncharacterized protein LOC101245692 [Solanum lycopersicum]	gi|460366852|ref|XM_004229244.1|	3535	0	PREDICTED: Solanum lycopersicum uncharacterized LOC101245692 (LOC101245692), mRNA	sp|A4PBL4|RAD54_ORYSJ	236	6e-62	DNA repair and recombination protein RAD54 OS=Oryza sativa subsp. japonica GN=RAD54 PE=1 SV=1	ECU09g0410	331	5e-90	COG0553	Superfamily II DNA/RNA helicases, SNF2 family	K10841	9e-94	343	ath:AT2G18760	DNA excision repair protein ERCC-6	GO:0048731;GO:0006260//DNA replication;GO:0045951;GO:0009653//anatomical structure morphogenesis;GO:0046686//response to cadmium ion;GO:0007389//pattern specification process	GO:0097159//organic cyclic compound binding;GO:1901363;GO:0003824//catalytic activity	-
CL14754.Contig6_All	1770	2.2543	2.7453	1.7804	3.8866	7.2466	5.2618	-1.296±0.313	0.000603445	0.0400251	down	gi|48209875|gb|AAT40481.1|	780.4	0	putative protein kinase [Solanum demissum]	gi|460386176|ref|XM_004238728.1|	1542	0	PREDICTED: Solanum lycopersicum protein kinase 2B, chloroplastic-like (LOC101259436), mRNA	sp|O49840|APK2B_ARATH	608	4e-174	Protein kinase 2B, chloroplastic OS=Arabidopsis thaliana GN=APK2B PE=1 SV=1	Cgl2127_1	95.9	2e-19	COG0515	Serine/threonine protein kinase	K00924	3e-166	583	ath:AT1G14370	[EC:2.7.1.-]	GO:0018108//peptidyl-tyrosine phosphorylation	GO:0004715//non-membrane spanning protein tyrosine kinase activity;GO:0005524//ATP binding;GO:0004674//protein serine/threonine kinase activity	GO:0005886//plasma membrane;GO:0009507//chloroplast;GO:0005634//nucleus
CL1477.Contig12_All	2440	0.7836	0.9192	0.6457	0.1967	0.3033	0.2451	1.641±0.255	0.00070075	0.0445017	up	gi|3183991|emb|CAA06414.1|	1134.4	0	P69F protein [Solanum lycopersicum]	gi|460400313|ref|XM_004245632.1|	771	0	PREDICTED: Solanum lycopersicum subtilisin-like protease-like (LOC101255226), mRNA	sp|O64495|SDD1_ARATH	566	1e-161	Subtilisin-like protease SDD1 OS=Arabidopsis thaliana GN=SDD1 PE=2 SV=1	BH0831	143	2e-33	COG1404	Subtilisin-like serine proteases	K08653	2e-07	56.2	bdi:100822086	membrane-bound transcription factor site-1 protease [EC:3.4.21.112]	GO:0006508//proteolysis	GO:0004252//serine-type endopeptidase activity	GO:0005618//cell wall
CL1477.Contig2_All	2310	0.9716	0.9709	0.718	0.2424	0.3203	0.2219	1.748±0.252	0.000226639	0.019311	up	gi|3183991|emb|CAA06414.1|	74.3	0	P69F protein [Solanum lycopersicum]	gi|460400313|ref|XM_004245632.1|	771	0	PREDICTED: Solanum lycopersicum subtilisin-like protease-like (LOC101255226), mRNA	sp|O65351|SUBL_ARATH	449	7e-134	Subtilisin-like protease OS=Arabidopsis thaliana GN=ARA12 PE=1 SV=1	BH0831	125	3e-29	COG1404	Subtilisin-like serine proteases	--	--	--	--	--	GO:0006508//proteolysis	GO:0004252//serine-type endopeptidase activity	GO:0005618//cell wall
CL1477.Contig4_All	2302	1.8778	1.7455	2.0174	0.5212	0.4286	0.7052	1.767±0.104	1.9442e-07	6.11807e-05	up	gi|3183991|emb|CAA06414.1|	74.3	0	P69F protein [Solanum lycopersicum]	gi|460400313|ref|XM_004245632.1|	775	0	PREDICTED: Solanum lycopersicum subtilisin-like protease-like (LOC101255226), mRNA	sp|O64495|SDD1_ARATH	445	4e-138	Subtilisin-like protease SDD1 OS=Arabidopsis thaliana GN=SDD1 PE=2 SV=1	BH0831	125	3e-29	COG1404	Subtilisin-like serine proteases	--	--	--	--	--	GO:0006508//proteolysis	GO:0004252//serine-type endopeptidase activity	GO:0005618//cell wall
CL1477.Contig5_All	2416	1.0322	1.1217	0.8238	0.2318	0.3063	0.2122	1.977±0.230	1.30434e-05	0.00204401	up	gi|3183991|emb|CAA06414.1|	74.3	0	P69F protein [Solanum lycopersicum]	gi|460400313|ref|XM_004245632.1|	771	0	PREDICTED: Solanum lycopersicum subtilisin-like protease-like (LOC101255226), mRNA	sp|O65351|SUBL_ARATH	449	7e-134	Subtilisin-like protease OS=Arabidopsis thaliana GN=ARA12 PE=1 SV=1	BH0831	125	3e-29	COG1404	Subtilisin-like serine proteases	--	--	--	--	--	GO:0006508//proteolysis	GO:0004252//serine-type endopeptidase activity	GO:0005618//cell wall
CL14787.Contig1_All	312	0.0001	0.0001	0.0001	2.3074	1.8447	1.6432	-14.238±0.000	7.18356e-05	0.0079994	down	--	--	--	--	gi|349731318|emb|FQ394440.1|	58	6e-06	Vitis vinifera clone SS0AFA20YM11	--	--	--	--	--	--	--	--	--	--	--	--	--	--	-	-	-
CL14846.Contig1_All	791	12.6109	15.7124	10.2742	29.2255	25.9864	20.3079	-0.990±0.307	1.75372e-05	0.00256951	down	gi|460391027|ref|XP_004241125.1|	132.9	5e-30	PREDICTED: protein EARLY FLOWERING 4-like [Solanum lycopersicum] >gi|56694219|gb|AAW22881.1| putative EARLY flowering 4 protein [Solanum lycopersicum]	gi|190341126|gb|AC226728.1|	190	2e-45	Solanum lycopersicum chromosome 6 clone C06HBa0192J17, complete sequence	sp|O04211|ELF4_ARATH	100	1e-21	Protein EARLY FLOWERING 4 OS=Arabidopsis thaliana GN=ELF4 PE=1 SV=1	--	--	--	--	--	--	--	--	--	--	GO:0042753//positive regulation of circadian rhythm;GO:0010114//response to red light;GO:0048573//photoperiodism, flowering;GO:0009909//regulation of flower development;GO:0009649//entrainment of circadian clock;GO:0080167//response to karrikin;GO:0010017//red or far-red light signaling pathway	GO:0042803//protein homodimerization activity	GO:0005634//nucleus
CL14846.Contig5_All	839	5.2512	4.4552	2.3722	8.8667	8.7219	11.6098	-1.351±0.605	1.03856e-06	0.000250119	down	gi|460391027|ref|XP_004241125.1|	134.4	2e-30	PREDICTED: protein EARLY FLOWERING 4-like [Solanum lycopersicum] >gi|56694219|gb|AAW22881.1| putative EARLY flowering 4 protein [Solanum lycopersicum]	gi|190341126|gb|AC226728.1|	133	3e-28	Solanum lycopersicum chromosome 6 clone C06HBa0192J17, complete sequence	sp|O04211|ELF4_ARATH	109	2e-24	Protein EARLY FLOWERING 4 OS=Arabidopsis thaliana GN=ELF4 PE=1 SV=1	--	--	--	--	--	--	--	--	--	--	GO:0042753//positive regulation of circadian rhythm;GO:0010114//response to red light;GO:0048573//photoperiodism, flowering;GO:0009909//regulation of flower development;GO:0009649//entrainment of circadian clock;GO:0080167//response to karrikin;GO:0010017//red or far-red light signaling pathway	GO:0042803//protein homodimerization activity	GO:0005634//nucleus
CL14847.Contig2_All	1575	1.6361	1.7206	1.1584	0.4571	0.4176	0.4883	1.707±0.311	0.000101839	0.0104827	up	gi|460384622|ref|XP_004238009.1|	95.1	4e-64	PREDICTED: probable LRR receptor-like serine/threonine-protein kinase At4g36180-like isoform 2 [Solanum lycopersicum]	gi|460384621|ref|XM_004237961.1|	389	1e-105	PREDICTED: Solanum lycopersicum probable LRR receptor-like serine/threonine-protein kinase At4g36180-like, transcript variant 2 (LOC101258554), mRNA	sp|A2YNT8|SAPK2_ORYSI	92	8e-19	Serine/threonine-protein kinase SAPK2 OS=Oryza sativa subsp. indica GN=SAPK2 PE=2 SV=2	--	--	--	--	--	K14498	2e-22	105	gmx:100788662	serine/threonine-protein kinase SRK2 [EC:2.7.11.1]	GO:0035556//intracellular signal transduction;GO:0006468//protein phosphorylation	GO:0005524//ATP binding;GO:0004674//protein serine/threonine kinase activity	GO:0005737//cytoplasm
CL1494.Contig1_All	694	52.3436	55.2067	46.602	116.298	113.498	120.656	-1.188±0.125	6.05389e-19	2.36079e-15	down	gi|460412299|ref|XP_004251539.1|	239.2	4e-62	PREDICTED: nuclear transcription factor Y subunit B-3-like [Solanum lycopersicum]	gi|460412298|ref|XM_004251491.1|	309	2e-81	PREDICTED: Solanum lycopersicum nuclear transcription factor Y subunit B-3-like (LOC101255169), mRNA	sp|O23310|NFYB3_ARATH	229	9e-61	Nuclear transcription factor Y subunit B-3 OS=Arabidopsis thaliana GN=NFYB3 PE=2 SV=1	YBL021c	140	2e-33	COG2036	Histones H3 and H4	K08065	4e-53	206	gmx:100813169	nuclear transcription Y subunit beta	GO:0006355//regulation of transcription, DNA-dependent	GO:0043565//sequence-specific DNA binding;GO:0003700//sequence-specific DNA binding transcription factor activity;GO:0046982//protein heterodimerization activity	GO:0005634//nucleus
CL1494.Contig2_All	839	30.219	23.0556	25.4022	62.4483	60.2692	53.4663	-1.172±0.198	6.082e-16	1.45096e-12	down	gi|460412299|ref|XP_004251539.1|	232.3	7e-60	PREDICTED: nuclear transcription factor Y subunit B-3-like [Solanum lycopersicum]	gi|460412298|ref|XM_004251491.1|	331	7e-88	PREDICTED: Solanum lycopersicum nuclear transcription factor Y subunit B-3-like (LOC101255169), mRNA	sp|O23310|NFYB3_ARATH	225	3e-59	Nuclear transcription factor Y subunit B-3 OS=Arabidopsis thaliana GN=NFYB3 PE=2 SV=1	YBL021c	141	1e-33	COG2036	Histones H3 and H4	K08065	5e-53	206	gmx:100813169	nuclear transcription Y subunit beta	GO:0006355//regulation of transcription, DNA-dependent	GO:0043565//sequence-specific DNA binding;GO:0003700//sequence-specific DNA binding transcription factor activity;GO:0046982//protein heterodimerization activity	GO:0005634//nucleus
CL15002.Contig2_All	3296	7.1122	11.284	12.5801	5.3392	2.5694	3.4478	1.406±0.437	0.000200888	0.0176074	up	gi|380710181|gb|AFD98849.1|	1927.9	0	DNA polymerase alpha catalytic subunit [Solanum lycopersicum]	gi|460372060|ref|XM_004231804.1|	3368	0	PREDICTED: Solanum lycopersicum DNA polymerase alpha catalytic subunit (DNApolalpha), mRNA	sp|O48653|DPOLA_ORYSJ	1346	0	DNA polymerase alpha catalytic subunit OS=Oryza sativa subsp. japonica GN=Os01g0868300 PE=2 SV=2	SPAC3H5.06c	499	2e-140	COG0417	DNA polymerase elongation subunit (family B)	K02320	0	1533	vvi:100250805	DNA polymerase alpha subunit A [EC:2.7.7.7]	GO:0009910//negative regulation of flower development;GO:0000731//DNA synthesis involved in DNA repair;GO:0006303//double-strand break repair via nonhomologous end joining;GO:0009965//leaf morphogenesis;GO:0006272//leading strand elongation;GO:0006273//lagging strand elongation;GO:0000076//DNA replication checkpoint;GO:0006270//DNA replication initiation;GO:0090305//nucleic acid phosphodiester bo…	GO:0003887//DNA-directed DNA polymerase activity;GO:0000166//nucleotide binding;GO:0003677//DNA binding;GO:0001882//nucleoside binding;GO:0008408//3'-5' exonuclease activity	GO:0005658//alpha DNA polymerase:primase complex
CL15020.Contig2_All	1651	1.6615	2.1508	1.8082	0.7268	0.498	0.3623	1.816±0.190	5.33325e-06	0.000965476	up	gi|460399853|ref|XP_004245451.1|	776.9	0	PREDICTED: protein IQ-DOMAIN 14-like [Solanum lycopersicum]	gi|460399852|ref|XM_004245403.1|	1306	0	PREDICTED: Solanum lycopersicum protein IQ-DOMAIN 14-like (LOC101262139), mRNA	sp|Q8LPG9|IQD14_ARATH	116	4e-26	Protein IQ-DOMAIN 14 OS=Arabidopsis thaliana GN=IQD14 PE=1 SV=1	--	--	--	--	--	--	--	--	--	--	-	-	-
CL1503.Contig12_All	2369	1.4036	0.71	0.7701	0.0001	0.1388	0.2164	2.951±0.537	7.95446e-05	0.00864665	up	gi|45387415|gb|AAS60198.1|	946.8	0	hexokinase 6 [Nicotiana tabacum]	gi|45387414|gb|AY553220.1|	1629	0	Nicotiana tabacum hexokinase 6 (Hxk6) mRNA, complete cds	sp|Q9LPS1|HXK3_ARATH	676	0	Hexokinase-3 OS=Arabidopsis thaliana GN=At1g50460 PE=1 SV=1	SPAC24H6.04	262	2e-69	COG5026	Hexokinase	K00844	0	761	gmx:100813589	hexokinase [EC:2.7.1.1]	GO:0046835//carbohydrate phosphorylation;GO:0080147//root hair cell development;GO:0009651//response to salt stress;GO:0051156//glucose 6-phosphate metabolic process;GO:0006096//glycolysis;GO:0009409//response to cold;GO:0001678//cellular glucose homeostasis	GO:0004340//glucokinase activity;GO:0005515//protein binding;GO:0005536//glucose binding;GO:0008865//fructokinase activity;GO:0019158//mannokinase activity;GO:0005524//ATP binding	GO:0009536//plastid;GO:0031307//integral to mitochondrial outer membrane;GO:0005829//cytosol
CL1503.Contig1_All	1848	0.8547	1.1125	0.4487	0.1299	0.089	0.1387	2.659±0.674	0.000247077	0.020517	up	gi|45387415|gb|AAS60198.1|	961.1	0	hexokinase 6 [Nicotiana tabacum]	gi|45387414|gb|AY553220.1|	2916	0	Nicotiana tabacum hexokinase 6 (Hxk6) mRNA, complete cds	sp|Q9LPS1|HXK3_ARATH	691	0	Hexokinase-3 OS=Arabidopsis thaliana GN=At1g50460 PE=1 SV=1	SPAC24H6.04	271	4e-72	COG5026	Hexokinase	K00844	0	776	gmx:100813589	hexokinase [EC:2.7.1.1]	GO:0046835//carbohydrate phosphorylation;GO:0080147//root hair cell development;GO:0009651//response to salt stress;GO:0051156//glucose 6-phosphate metabolic process;GO:0006096//glycolysis;GO:0009409//response to cold;GO:0001678//cellular glucose homeostasis	GO:0004340//glucokinase activity;GO:0005515//protein binding;GO:0005536//glucose binding;GO:0008865//fructokinase activity;GO:0019158//mannokinase activity;GO:0005524//ATP binding	GO:0009536//plastid;GO:0031307//integral to mitochondrial outer membrane;GO:0005829//cytosol
CL1503.Contig3_All	2477	0.6041	0.5282	0.3013	0.0323	0.0996	0.069	2.774±0.532	7.86851e-05	0.00858303	up	gi|45387415|gb|AAS60198.1|	956.1	0	hexokinase 6 [Nicotiana tabacum]	gi|45387414|gb|AY553220.1|	1637	0	Nicotiana tabacum hexokinase 6 (Hxk6) mRNA, complete cds	sp|Q9LPS1|HXK3_ARATH	680	0	Hexokinase-3 OS=Arabidopsis thaliana GN=At1g50460 PE=1 SV=1	SPAC24H6.04	266	2e-70	COG5026	Hexokinase	K00844	0	766	gmx:100813589	hexokinase [EC:2.7.1.1]	GO:0046835//carbohydrate phosphorylation;GO:0080147//root hair cell development;GO:0009651//response to salt stress;GO:0051156//glucose 6-phosphate metabolic process;GO:0006096//glycolysis;GO:0009409//response to cold;GO:0001678//cellular glucose homeostasis	GO:0004340//glucokinase activity;GO:0005515//protein binding;GO:0005536//glucose binding;GO:0008865//fructokinase activity;GO:0019158//mannokinase activity;GO:0005524//ATP binding	GO:0009536//plastid;GO:0031307//integral to mitochondrial outer membrane;GO:0005829//cytosol
CL1503.Contig4_All	1695	0.6866	0.6064	0.5382	0.0001	0.097	0.1008	3.203±0.176	7.15972e-05	0.007986	up	gi|45387415|gb|AAS60198.1|	428.3	1e-118	hexokinase 6 [Nicotiana tabacum]	gi|45387414|gb|AY553220.1|	1209	0	Nicotiana tabacum hexokinase 6 (Hxk6) mRNA, complete cds	sp|Q9LPS1|HXK3_ARATH	309	4e-84	Hexokinase-3 OS=Arabidopsis thaliana GN=At1g50460 PE=1 SV=1	YGL253w	116	1e-25	COG5026	Hexokinase	K00844	8e-92	336	gmx:100813589	hexokinase [EC:2.7.1.1]	GO:0046835//carbohydrate phosphorylation;GO:0080147//root hair cell development;GO:0009651//response to salt stress;GO:0051156//glucose 6-phosphate metabolic process;GO:0006096//glycolysis;GO:0009409//response to cold;GO:0001678//cellular glucose homeostasis	GO:0004340//glucokinase activity;GO:0005515//protein binding;GO:0005536//glucose binding;GO:0008865//fructokinase activity;GO:0019158//mannokinase activity;GO:0005524//ATP binding	GO:0009536//plastid;GO:0031307//integral to mitochondrial outer membrane;GO:0005829//cytosol
CL1503.Contig7_All	1467	0.7933	1.5925	1.1306	0.0545	0.2802	0.4077	2.186±0.503	0.000179644	0.016176	up	gi|45387415|gb|AAS60198.1|	147.1	5e-105	hexokinase 6 [Nicotiana tabacum]	gi|45387414|gb|AY553220.1|	694	0	Nicotiana tabacum hexokinase 6 (Hxk6) mRNA, complete cds	sp|Q9LPS1|HXK3_ARATH	182	1e-72	Hexokinase-3 OS=Arabidopsis thaliana GN=At1g50460 PE=1 SV=1	YGL253w	94.4	5e-19	COG5026	Hexokinase	K00844	2e-80	209	gmx:100813589	hexokinase [EC:2.7.1.1]	GO:0046835//carbohydrate phosphorylation;GO:0080147//root hair cell development;GO:0009651//response to salt stress;GO:0051156//glucose 6-phosphate metabolic process;GO:0006096//glycolysis;GO:0009409//response to cold;GO:0001678//cellular glucose homeostasis	GO:0004340//glucokinase activity;GO:0005515//protein binding;GO:0005536//glucose binding;GO:0008865//fructokinase activity;GO:0019158//mannokinase activity;GO:0005524//ATP binding	GO:0009536//plastid;GO:0031307//integral to mitochondrial outer membrane;GO:0005829//cytosol
CL15032.Contig2_All	1085	5.7461	7.2346	4.5094	11.501	12.5036	13.3088	-1.120±0.341	7.82137e-09	3.67135e-06	down	--	--	--	--	--	--	--	--	--	--	--	--	--	--	--	--	--	--	--	--	--	--	-	-	-
CL15066.Contig1_All	390	0.8526	1.4377	2.9769	0.0001	0.0001	0.0001	13.910±0.906	0.000487242	0.0341408	up	--	--	--	--	--	--	--	--	--	--	--	--	--	--	--	--	--	--	--	--	--	--	-	-	-
CL1507.Contig1_All	220	4.912	5.0971	3.0156	0.7272	0.3737	0.3884	3.090±0.423	0.00020661	0.0179968	up	--	--	--	--	--	--	--	--	--	--	--	--	--	--	--	--	--	--	--	--	--	--	-	-	-
CL151.Contig8_All	3709	1.9947	2.2171	2.1688	1.0352	0.7315	0.8063	1.309±0.080	5.56947e-07	0.000147055	up	gi|460411503|ref|XP_004251150.1|	91.7	1e-16	PREDICTED: receptor-like serine/threonine-protein kinase NCRK-like [Solanum lycopersicum]	gi|225311760|dbj|AK326695.1|	1413	0	Solanum lycopersicum cDNA, clone: LEFL2012B21, HTC in fruit	sp|Q8VYY5|NCRK_ARATH	554	2e-160	Receptor-like serine/threonine-protein kinase NCRK OS=Arabidopsis thaliana GN=NCRK PE=1 SV=1	MYPU_6850	79	6e-14	COG0515	Serine/threonine protein kinase	K04733	2e-63	243	smo:SELMODRAFT_159261	interleukin-1 receptor-associated kinase 4 [EC:2.7.11.1]	GO:0009653//anatomical structure morphogenesis;GO:0044260;GO:0090558;GO:0016310//phosphorylation;GO:0048468//cell development;GO:0071554//cell wall organization or biogenesis;GO:0016043//cellular component organization;GO:0010089//xylem development	GO:0000166//nucleotide binding;GO:0051020//GTPase binding;GO:0004672//protein kinase activity	GO:0005886//plasma membrane;GO:0010008//endosome membrane
CL15101.Contig3_All	3216	1.3958	2.3827	1.9855	0.7213	0.767	0.3188	1.639±0.392	2.77592e-05	0.003752	up	gi|460398393|ref|XP_004244746.1|	1820.4	0	PREDICTED: serine/threonine-protein kinase ULK4-like [Solanum lycopersicum]	gi|460398392|ref|XM_004244698.1|	3987	0	PREDICTED: Solanum lycopersicum serine/threonine-protein kinase ULK4-like (LOC101247640), mRNA	sp|Q2QAV0|TIO_ARATH	177	3e-44	Serine/threonine-protein kinase TIO OS=Arabidopsis thaliana GN=TIO PE=1 SV=1	YAR019c	127	1e-28	COG0515	Serine/threonine protein kinase	K06228	4e-47	188	cre:CHLREDRAFT_104702	fused [EC:2.7.11.1]	GO:0006468//protein phosphorylation;GO:0009556//microsporogenesis;GO:0010245//radial microtubular system formation;GO:0000914//phragmoplast assembly;GO:0009793//embryo development ending in seed dormancy;GO:0010342//endosperm cellularization	GO:0008017//microtubule binding;GO:0004672//protein kinase activity;GO:0005524//ATP binding	GO:0009506//plasmodesma;GO:0009574//preprophase band;GO:0005819//spindle;GO:0009524//phragmoplast;GO:0005886//plasma membrane
CL15136.Contig2_All	1554	2.3537	3.3675	4.1624	0.9265	0.6878	0.2199	2.391±0.416	5.55105e-08	2.12386e-05	up	gi|460402018|ref|XP_004246512.1|	634.4	1e-180	PREDICTED: uncharacterized protein LOC101253821 [Solanum lycopersicum]	gi|460402017|ref|XM_004246464.1|	648	0	PREDICTED: Solanum lycopersicum uncharacterized LOC101253821 (LOC101253821), mRNA	sp|Q9LH89|Y3885_ARATH	142	7e-34	Uncharacterized protein At3g28850 OS=Arabidopsis thaliana GN=At3g28850 PE=1 SV=1	--	--	--	--	--	--	--	--	--	--	GO:0044699	-	GO:0009506//plasmodesma;GO:0005623//cell
CL15149.Contig3_All	1669	0.7969	1.5117	1.2422	0.4313	0.3941	0.256	1.666±0.473	0.000448684	0.0321047	up	gi|359484122|ref|XP_002267157.2|	457.2	3e-127	PREDICTED: uncharacterized protein LOC100268113 [Vitis vinifera]	gi|359484121|ref|XM_002267121.2|	291	1e-75	PREDICTED: Vitis vinifera uncharacterized LOC100268113 (LOC100268113), mRNA	sp|Q8S9H7|DIV_ANTMA	211	1e-54	Transcription factor DIVARICATA OS=Antirrhinum majus GN=DIVARICATA PE=2 SV=1	--	--	--	--	--	K09522	3e-06	52	vvi:100259545	DnaJ homolog subfamily C member 2	GO:0006355//regulation of transcription, DNA-dependent	GO:0003700//sequence-specific DNA binding transcription factor activity;GO:0003677//DNA binding	GO:0005634//nucleus
CL15172.Contig2_All	1891	1.9782	0.8401	0.2631	4.0609	2.9132	2.937	-2.122±1.461	9.17421e-05	0.00970661	down	gi|356573491|ref|XP_003554892.1|	65.9	2e-09	PREDICTED: probable receptor-like protein kinase At5g15080-like [Glycine max]	gi|217330418|dbj|AB472850.1|	67.9	4e-08	Nicotiana tabacum 11337 gene, promoter region sequence	--	--	--	--	--	--	--	--	--	--	--	--	--	--	-	-	-
CL15177.Contig6_All	4004	0.3322	0.1867	0.29	1.0588	1.7249	1.7499	-2.528±0.435	6.9397e-10	4.39762e-07	down	gi|460377145|ref|XP_004234355.1|	856.3	0	PREDICTED: multidrug and toxin extrusion protein 2-like [Solanum lycopersicum]	gi|460377144|ref|XM_004234307.1|	1017	0	PREDICTED: Solanum lycopersicum multidrug and toxin extrusion protein 2-like (LOC101264595), mRNA	sp|Q9SIA4|MATE5_ARATH	254	4e-67	MATE efflux family protein 5 OS=Arabidopsis thaliana GN=DTXL1 PE=3 SV=1	SPCC4B3.13	227	1e-58	COG0534	Na+-driven multidrug efflux pump	K03327	0	765	vvi:100248568	multidrug resistance protein, MATE family	GO:0006855//drug transmembrane transport	GO:0015297//antiporter activity;GO:0015238//drug transmembrane transporter activity	GO:0016021//integral to membrane
CL15194.Contig3_All	2002	2.782	4.621	6.2962	1.5583	1.0678	1.4511	1.670±0.595	0.000632267	0.0413586	up	gi|460370785|ref|XP_004231230.1|	873.6	0	PREDICTED: uncharacterized protein LOC101250937 [Solanum lycopersicum]	gi|460370784|ref|XM_004231182.1|	803	0	PREDICTED: Solanum lycopersicum uncharacterized LOC101250937 (LOC101250937), mRNA	--	--	--	--	--	--	--	--	--	--	--	--	--	--	GO:0009960//endosperm development;GO:0000226//microtubule cytoskeleton organization;GO:0051301//cell division;GO:0010342//endosperm cellularization	GO:0008017//microtubule binding	GO:0005880//nuclear microtubule;GO:0005737//cytoplasm
CL15194.Contig5_All	1269	0.524	0.8837	1.1763	0.063	0.0648	0.1347	3.222±0.592	3.54622e-05	0.00455131	up	gi|460370785|ref|XP_004231230.1|	106.3	1e-21	PREDICTED: uncharacterized protein LOC101250937 [Solanum lycopersicum]	gi|460370784|ref|XM_004231182.1|	1021	0	PREDICTED: Solanum lycopersicum uncharacterized LOC101250937 (LOC101250937), mRNA	--	--	--	--	--	--	--	--	--	--	--	--	--	--	GO:0009960//endosperm development;GO:0000226//microtubule cytoskeleton organization;GO:0051301//cell division;GO:0010342//endosperm cellularization	GO:0008017//microtubule binding	GO:0005880//nuclear microtubule;GO:0005737//cytoplasm
CL15216.Contig10_All	271	8.282	5.862	11.9342	2.9517	2.4272	2.5223	1.662±0.513	0.000277832	0.0224745	up	gi|460415514|ref|XP_004253103.1|	169.9	1e-41	PREDICTED: serine/threonine-protein kinase Aurora-1-like [Solanum lycopersicum]	gi|460415513|ref|XM_004253055.1|	361	2e-97	PREDICTED: Solanum lycopersicum serine/threonine-protein kinase Aurora-1-like (LOC101243777), mRNA	sp|Q683C9|AUR2_ARATH	158	8e-40	Serine/threonine-protein kinase Aurora-2 OS=Arabidopsis thaliana GN=AUR2 PE=2 SV=2	ECU01g0630	62.8	1e-10	COG0515	Serine/threonine protein kinase	K08850	3e-40	160	vvi:100268070	aurora kinase, other [EC:2.7.11.1]	GO:0007067//mitosis;GO:0051567//histone H3-K9 methylation;GO:0007052//mitotic spindle organization;GO:0032465//regulation of cytokinesis;GO:0006342//chromatin silencing;GO:0043987//histone H3-S10 phosphorylation	GO:0035175//histone kinase activity (H3-S10 specific);GO:0005524//ATP binding	GO:0031616//spindle pole centrosome;GO:0031965//nuclear membrane;GO:0009524//phragmoplast;GO:0005730//nucleolus;GO:0051233//spindle midzone;GO:0005876//spindle microtubule;GO:0009504//cell plate;GO:0032133//chromosome passenger complex;GO:0000780//condensed nuclear chromosome, centromeric region
CL15216.Contig2_All	820	4.7646	8.2051	11.6301	2.5363	1.6043	1.3546	2.070±0.649	0.000386493	0.0287398	up	gi|460399211|ref|XP_004245135.1|	461.1	9e-129	PREDICTED: serine/threonine-protein kinase Aurora-1-like [Solanum lycopersicum]	gi|460399210|ref|XM_004245087.1|	993	0	PREDICTED: Solanum lycopersicum serine/threonine-protein kinase Aurora-1-like (LOC101245189), mRNA	sp|Q9M077|AUR1_ARATH	443	6e-125	Serine/threonine-protein kinase Aurora-1 OS=Arabidopsis thaliana GN=AUR1 PE=1 SV=1	ECU01g0630	132	9e-31	COG0515	Serine/threonine protein kinase	K08850	1e-125	447	vvi:100268070	aurora kinase, other [EC:2.7.11.1]	GO:0007067//mitosis;GO:0051567//histone H3-K9 methylation;GO:0007052//mitotic spindle organization;GO:0032465//regulation of cytokinesis;GO:0006342//chromatin silencing;GO:0043987//histone H3-S10 phosphorylation	GO:0035175//histone kinase activity (H3-S10 specific);GO:0005524//ATP binding	GO:0031616//spindle pole centrosome;GO:0031965//nuclear membrane;GO:0009524//phragmoplast;GO:0005730//nucleolus;GO:0051233//spindle midzone;GO:0005876//spindle microtubule;GO:0009504//cell plate;GO:0032133//chromosome passenger complex;GO:0000780//condensed nuclear chromosome, centromeric region
CL15216.Contig6_All	1457	2.9668	4.682	6.3178	1.4823	0.79	1.0556	2.002±0.549	5.72474e-05	0.00668703	up	gi|363808342|ref|NP_001242251.1|	204.1	1e-138	uncharacterized protein LOC100803678 [Glycine max]	gi|460399210|ref|XM_004245087.1|	664	0	PREDICTED: Solanum lycopersicum serine/threonine-protein kinase Aurora-1-like (LOC101245189), mRNA	sp|Q9M077|AUR1_ARATH	313	1e-85	Serine/threonine-protein kinase Aurora-1 OS=Arabidopsis thaliana GN=AUR1 PE=1 SV=1	ECU01g0630	97.8	4e-20	COG0515	Serine/threonine protein kinase	K08850	3e-126	287	ppp:PHYPADRAFT_89466	aurora kinase, other [EC:2.7.11.1]	GO:0035404//histone-serine phosphorylation;GO:0007052//mitotic spindle organization;GO:0032465//regulation of cytokinesis;GO:0007059//chromosome segregation	GO:0005524//ATP binding;GO:0035174//histone serine kinase activity	GO:0031616//spindle pole centrosome;GO:0051233//spindle midzone;GO:0005876//spindle microtubule;GO:0032133//chromosome passenger complex;GO:0000780//condensed nuclear chromosome, centromeric region
CL15216.Contig8_All	1374	1.9965	4.0127	5.8544	0.7568	0.4787	0.5597	2.591±0.787	0.000397482	0.0293739	up	gi|460399211|ref|XP_004245135.1|	594.7	1e-168	PREDICTED: serine/threonine-protein kinase Aurora-1-like [Solanum lycopersicum]	gi|460399210|ref|XM_004245087.1|	1338	0	PREDICTED: Solanum lycopersicum serine/threonine-protein kinase Aurora-1-like (LOC101245189), mRNA	sp|Q9M077|AUR1_ARATH	536	1e-152	Serine/threonine-protein kinase Aurora-1 OS=Arabidopsis thaliana GN=AUR1 PE=1 SV=1	ECU01g0630	151	2e-36	COG0515	Serine/threonine protein kinase	K08850	2e-155	547	rcu:RCOM_0799040	aurora kinase, other [EC:2.7.11.1]	GO:0007067//mitosis;GO:0051567//histone H3-K9 methylation;GO:0007052//mitotic spindle organization;GO:0032465//regulation of cytokinesis;GO:0006342//chromatin silencing;GO:0043987//histone H3-S10 phosphorylation	GO:0035175//histone kinase activity (H3-S10 specific);GO:0005524//ATP binding	GO:0031616//spindle pole centrosome;GO:0031965//nuclear membrane;GO:0009524//phragmoplast;GO:0005730//nucleolus;GO:0051233//spindle midzone;GO:0005876//spindle microtubule;GO:0009504//cell plate;GO:0032133//chromosome passenger complex;GO:0000780//condensed nuclear chromosome, centromeric region
CL15244.Contig3_All	976	1.6182	2.1064	0.7647	3.3603	3.0327	3.1516	-1.209±0.758	0.00060045	0.039869	down	gi|460379971|ref|XP_004235732.1|	315.8	6e-85	PREDICTED: uncharacterized protein LOC101257549 [Solanum lycopersicum]	gi|460379970|ref|XM_004235684.1|	363	2e-97	PREDICTED: Solanum lycopersicum uncharacterized LOC101257549 (LOC101257549), mRNA	--	--	--	--	--	--	--	--	--	--	--	--	--	--	GO:0006950//response to stress	-	-
CL15282.Contig2_All	1190	10.548	9.5018	12.3346	3.7643	6.2875	2.9439	1.309±0.189	5.49464e-07	0.000145268	up	gi|460388119|ref|XP_004239717.1|	666.8	0	PREDICTED: cytochrome P450 77A2-like [Solanum lycopersicum]	gi|460388118|ref|XM_004239669.1|	624	1e-176	PREDICTED: Solanum lycopersicum cytochrome P450 77A2-like (LOC101267893), mRNA	sp|P37124|C77A2_SOLME	645	0	Cytochrome P450 77A2 OS=Solanum melongena GN=CYP77A2 PE=2 SV=1	SPAC13A11.02c	66.6	8e-11	COG2124	Cytochrome P450	K00517	2e-174	609	vvi:100245465	[EC:1.14.-.-]	GO:0010048//vernalization response;GO:0009908//flower development;GO:0010143//cutin biosynthetic process;GO:0044550//secondary metabolite biosynthetic process;GO:0019395//fatty acid oxidation	GO:0016711//flavonoid 3'-monooxygenase activity;GO:0019825//oxygen binding;GO:0020037//heme binding;GO:0005506//iron ion binding;GO:0052722//fatty acid in-chain hydroxylase activity	GO:0016021//integral to membrane;GO:0005739//mitochondrion;GO:0009507//chloroplast
CL15360.Contig2_All	1809	1.0569	1.3947	1.2377	2.2109	2.818	2.1727	-0.974±0.201	0.000407713	0.0299444	down	gi|269996964|gb|ACZ57767.1|	146.7	0	glycerolipase A1 [Nicotiana attenuata]	gi|269996963|gb|FJ821553.1|	2948	0	Nicotiana attenuata glycerolipase A1 (GLA1) mRNA, complete cds	sp|O23522|PLA14_ARATH	504	3e-157	Phospholipase A1-Ibeta2, chloroplastic OS=Arabidopsis thaliana GN=At4g16820 PE=1 SV=2	sll0482	62	3e-09	COG3675	Predicted lipase	K01058	3e-85	306	mtr:MTR_7g081620	phospholipase A1 [EC:3.1.1.32]	GO:0071704	GO:0016787//hydrolase activity	-
CL15363.Contig1_All	822	5.6631	5.2294	5.9522	2.1409	2.2006	2.2868	1.344±0.094	2.34967e-05	0.00327021	up	gi|255585816|ref|XP_002533586.1|	85.9	8e-16	conserved hypothetical protein [Ricinus communis] >gi|223526530|gb|EEF28791.1| conserved hypothetical protein [Ricinus communis]	--	--	--	--	--	--	--	--	--	--	--	--	--	--	--	--	--	--	-	-	-
CL15389.Contig2_All	2214	1.1264	2.8701	3.7456	0.5058	0.4085	0.193	2.637±0.910	0.000810995	0.0495869	up	--	--	--	--	gi|44843835|emb|AJ617085.1|	61.9	3e-06	Nicotiana plumbaginifolia cDNA-AFLP fragment, clone Np287	--	--	--	--	--	--	--	--	--	--	--	--	--	--	-	-	-
CL15390.Contig1_All	1519	0.7661	1.9071	0.7097	2.2117	2.3275	2.8688	-1.287±0.793	0.000560889	0.0379598	down	gi|224112110|ref|XP_002316086.1|	786.2	0	predicted protein [Populus trichocarpa] >gi|222865126|gb|EEF02257.1| predicted protein [Populus trichocarpa]	gi|359472540|ref|XM_002274082.2|	539	1e-150	PREDICTED: Vitis vinifera probable inactive purple acid phosphatase 1-like (LOC100252537), mRNA	sp|Q9LMX4|PPA1_ARATH	708	0	Probable inactive purple acid phosphatase 1 OS=Arabidopsis thaliana GN=PAP1 PE=2 SV=1	--	--	--	--	--	--	--	--	--	--	GO:0016311//dephosphorylation	GO:0046872//metal ion binding;GO:0003993//acid phosphatase activity	-
CL1542.Contig21_All	1494	1.7249	1.3761	0.6106	2.2487	2.8618	2.4592	-1.157±0.788	0.000452336	0.0322749	down	gi|460400967|ref|XP_004246001.1|	69.3	1e-36	PREDICTED: uncharacterized protein LOC101249748 isoform 1 [Solanum lycopersicum]	gi|146424713|dbj|AP009393.1|	262	1e-66	Solanum lycopersicum genomic DNA, chromosome 8, complete sequence, clone: C08HBa0071I03	--	--	--	--	--	--	--	--	--	--	--	--	--	--	-	-	GO:0005634//nucleus;GO:0009507//chloroplast
CL15453.Contig3_All	2444	1.7006	2.1794	1.7305	0.9819	0.8074	0.874	1.065±0.200	0.000728573	0.045868	up	gi|460376990|ref|XP_004234279.1|	1141.3	0	PREDICTED: uncharacterized protein LOC101257240 [Solanum lycopersicum]	gi|460376989|ref|XM_004234231.1|	1007	0	PREDICTED: Solanum lycopersicum uncharacterized LOC101257240 (LOC101257240), mRNA	--	--	--	--	--	--	--	--	--	--	--	--	--	--	-	-	-
CL15457.Contig1_All	1938	5.1901	10.4634	9.2427	2.0225	2.5455	2.1604	1.825±0.540	4.33876e-05	0.00538115	up	gi|460385699|ref|XP_004238539.1|	837.8	0	PREDICTED: chromosome-associated kinesin KIF4A-like [Solanum lycopersicum]	gi|460385698|ref|XM_004238491.1|	1263	0	PREDICTED: Solanum lycopersicum chromosome-associated kinesin KIF4A-like (LOC101246423), mRNA	sp|P0CB23|Y4862_ARATH	55.8	8e-08	Uncharacterized protein At4g38062 OS=Arabidopsis thaliana GN=At4g38062 PE=2 SV=1	aq_629	53.1	2e-06	COG1196	Chromosome segregation ATPases	K10395	6e-174	609	vvi:100247280	kinesin family member 4/7/21/27	GO:0044763	GO:0017111//nucleoside-triphosphatase activity;GO:0005488//binding	GO:0015630//microtubule cytoskeleton;GO:0009506//plasmodesma;GO:0044430//cytoskeletal part
CL15457.Contig2_All	4029	7.8815	15.8413	17.4335	4.0502	2.4081	2.4176	2.131±0.625	4.69035e-05	0.00570897	up	gi|460385699|ref|XP_004238539.1|	1832.8	0	PREDICTED: chromosome-associated kinesin KIF4A-like [Solanum lycopersicum]	gi|460385698|ref|XM_004238491.1|	1513	0	PREDICTED: Solanum lycopersicum chromosome-associated kinesin KIF4A-like (LOC101246423), mRNA	sp|P46869|FLA10_CHLRE	284	3e-76	Kinesin-like protein FLA10 OS=Chlamydomonas reinhardtii GN=FLA10 PE=1 SV=1	SPAC25G10.07c	239	2e-62	COG5059	Kinesin-like protein	K10395	0	1465	vvi:100247280	kinesin family member 4/7/21/27	GO:0007018//microtubule-based movement	GO:0003777//microtubule motor activity;GO:0016887//ATPase activity;GO:0000166//nucleotide binding	GO:0009506//plasmodesma;GO:0005871//kinesin complex;GO:0005634//nucleus
CL15530.Contig1_All	3351	1.3892	2.8444	3.0934	0.7639	0.3926	0.663	1.925±0.635	0.000208376	0.0181117	up	gi|460409532|ref|XP_004250192.1|	1699.1	0	PREDICTED: uncharacterized protein LOC101260195 [Solanum lycopersicum]	gi|460409531|ref|XM_004250144.1|	3130	0	PREDICTED: Solanum lycopersicum uncharacterized LOC101260195 (LOC101260195), mRNA	--	--	--	--	SPCC188.03	110	1e-23	COG5218	Chromosome condensation complex Condensin, subunit G	K06678	0	1242	vvi:100242435	condensin complex subunit 3	GO:0007076//mitotic chromosome condensation;GO:0009793//embryo development ending in seed dormancy	-	GO:0009506//plasmodesma;GO:0005634//nucleus
CL15530.Contig2_All	3479	1.792	2.2831	3.0749	1.0806	0.4727	0.6631	1.654±0.390	1.75182e-05	0.00256858	up	gi|460409532|ref|XP_004250192.1|	1728.4	0	PREDICTED: uncharacterized protein LOC101260195 [Solanum lycopersicum]	gi|460409531|ref|XM_004250144.1|	3221	0	PREDICTED: Solanum lycopersicum uncharacterized LOC101260195 (LOC101260195), mRNA	--	--	--	--	SPCC188.03	109	4e-23	COG5218	Chromosome condensation complex Condensin, subunit G	K06678	0	1247	vvi:100242435	condensin complex subunit 3	GO:0007076//mitotic chromosome condensation;GO:0009793//embryo development ending in seed dormancy	-	GO:0009506//plasmodesma;GO:0005634//nucleus
CL15574.Contig6_All	1073	1.317	1.8289	2.4731	0.3727	0.613	0.5574	1.817±0.455	0.000119293	0.0118638	up	gi|460382211|ref|XP_004236833.1|	518.5	7e-146	PREDICTED: serine/threonine-protein kinase Aurora-3-like [Solanum lycopersicum]	gi|460382210|ref|XM_004236785.1|	938	0	PREDICTED: Solanum lycopersicum serine/threonine-protein kinase Aurora-3-like (LOC101261508), mRNA	sp|O64629|AUR3_ARATH	454	5e-128	Serine/threonine-protein kinase Aurora-3 OS=Arabidopsis thaliana GN=AUR3 PE=2 SV=1	ECU01g0630	167	4e-41	COG0515	Serine/threonine protein kinase	K08850	1e-127	454	ath:AT2G45490	aurora kinase, other [EC:2.7.11.1]	GO:0045893//positive regulation of transcription, DNA-dependent;GO:0043988//histone H3-S28 phosphorylation;GO:0010252//auxin homeostasis;GO:0000911//cytokinesis by cell plate formation;GO:0051567//histone H3-K9 methylation;GO:0016579//protein deubiquitination;GO:0007052//mitotic spindle organization;GO:0032465//regulation of cytokinesis;GO:0006342//chromatin silencing;GO:0010388//cullin deneddyla…	GO:0010279//indole-3-acetic acid amido synthetase activity;GO:0035175//histone kinase activity (H3-S10 specific);GO:0044022//histone kinase activity (H3-S28 specific);GO:0005524//ATP binding	GO:0031616//spindle pole centrosome;GO:0051233//spindle midzone;GO:0048471//perinuclear region of cytoplasm;GO:0005876//spindle microtubule;GO:0032133//chromosome passenger complex;GO:0000780//condensed nuclear chromosome, centromeric region
CL15579.Contig2_All	2789	0.5961	1.2062	1.1596	0.4302	0.059	0.0613	2.359±0.571	0.000218808	0.018785	up	gi|460396814|ref|XP_004243965.1|	1102.4	0	PREDICTED: putative cyclin-B3-1-like [Solanum lycopersicum]	gi|147833230|emb|AM482160.2|	101	4e-18	Vitis vinifera contig VV78X056528.14, whole genome shotgun sequence	sp|Q39067|CCB12_ARATH	241	1e-63	Cyclin-B1-2 OS=Arabidopsis thaliana GN=CYCB1-2 PE=1 SV=2	SPBC582.03	163	2e-39	COG5024	Cyclin	K05868	3e-127	454	gmx:100808850	cyclin B	-	GO:0005515//protein binding	-
CL15625.Contig1_All	665	2	3.5131	1.8705	0.3609	0.8655	0.514	2.024±0.499	0.000652961	0.0423977	up	gi|323449313|gb|EGB05202.1|	60.5	2e-08	expressed protein [Aureococcus anophagefferens]	gi|289583271|gb|GU906240.1|	93.7	2e-16	Solanum tuberosum clone BAC BC58I22 sequence	sp|P21997|SSGP_VOLCA	54.7	5e-08	Sulfated surface glycoprotein 185 OS=Volvox carteri PE=1 SV=1	YOR310c	49.3	6e-06	COG1498	Protein implicated in ribosomal biogenesis, Nop56p homolog	K14492	1e-06	51.6	vvi:100253216	two-component response regulator ARR-A family	-	-	GO:0016021//integral to membrane
CL1563.Contig1_All	452	44.3221	51.8923	77.974	23.1832	17.099	20.794	1.470±0.421	5.69594e-05	0.0066649	up	gi|470105592|ref|XP_004289166.1|	156.4	1e-37	PREDICTED: histone H3.2-like [Fragaria vesca subsp. vesca]	gi|156720294|dbj|AB331236.1|	575	1e-161	Nicotiana tabacum NthisH3.1 mRNA for histone H3.1, complete cds	sp|Q76MV0|H32_TOBAC	197	2e-51	Histone H3.2 OS=Nicotiana tabacum GN=B34 PE=1 SV=1	SPBC1105.11c	182	1e-46	COG2036	Histones H3 and H4	K11253	5e-51	197	aly:ARALYDRAFT_471009	histone H3	GO:0008283//cell proliferation	GO:0003677//DNA binding;GO:0046982//protein heterodimerization activity	GO:0000786//nucleosome;GO:0005634//nucleus;GO:0009536//plastid
CL1563.Contig2_All	461	42.7355	44.798	74.473	23.2512	16.5869	19.2759	1.407±0.444	0.00033556	0.0257943	up	gi|470105592|ref|XP_004289166.1|	156.4	1e-37	PREDICTED: histone H3.2-like [Fragaria vesca subsp. vesca]	gi|156720294|dbj|AB331236.1|	559	1e-157	Nicotiana tabacum NthisH3.1 mRNA for histone H3.1, complete cds	sp|Q76MV0|H32_TOBAC	197	2e-51	Histone H3.2 OS=Nicotiana tabacum GN=B34 PE=1 SV=1	SPBC1105.11c	182	2e-46	COG2036	Histones H3 and H4	K11253	6e-51	197	aly:ARALYDRAFT_471009	histone H3	GO:0008283//cell proliferation	GO:0003677//DNA binding;GO:0046982//protein heterodimerization activity	GO:0000786//nucleosome;GO:0005634//nucleus;GO:0009536//plastid
CL1563.Contig3_All	462	46.2416	57.2416	79.8762	27.7025	19.2205	22.9331	1.355±0.397	5.38591e-05	0.00636457	up	gi|470105592|ref|XP_004289166.1|	156.4	1e-37	PREDICTED: histone H3.2-like [Fragaria vesca subsp. vesca]	gi|156720294|dbj|AB331236.1|	575	1e-161	Nicotiana tabacum NthisH3.1 mRNA for histone H3.1, complete cds	sp|Q76MV0|H32_TOBAC	197	2e-51	Histone H3.2 OS=Nicotiana tabacum GN=B34 PE=1 SV=1	SPBC1105.11c	182	2e-46	COG2036	Histones H3 and H4	K11253	6e-51	197	aly:ARALYDRAFT_471009	histone H3	GO:0008283//cell proliferation	GO:0003677//DNA binding;GO:0046982//protein heterodimerization activity	GO:0000786//nucleosome;GO:0005634//nucleus;GO:0009536//plastid
CL1563.Contig4_All	618	6.591	9.6774	8.0512	4.4008	2.3948	3.18	1.268±0.277	3.76667e-05	0.00478577	up	gi|357163432|ref|XP_003579729.1|	92.8	2e-63	PREDICTED: LOW QUALITY PROTEIN: histone H3.2-like [Brachypodium distachyon]	gi|156720294|dbj|AB331236.1|	291	4e-76	Nicotiana tabacum NthisH3.1 mRNA for histone H3.1, complete cds	sp|P08437|H3_VOLCA	171	1e-62	Histone H3 OS=Volvox carteri GN=H3-I PE=3 SV=2	SPBC1105.11c	162	5e-40	COG2036	Histones H3 and H4	K11253	3e-62	171	vcn:VOLCADRAFT_101585	histone H3	-	GO:0046982//protein heterodimerization activity;GO:0003677//DNA binding	GO:0000786//nucleosome;GO:0005634//nucleus
CL1563.Contig5_All	608	32.2664	45.1867	46.2376	24.0762	12.9822	19.5341	1.109±0.291	4.60287e-05	0.00561597	up	gi|414587287|tpg|DAA37858.1|	265.8	3e-70	TPA: histone H3.2 [Zea mays]	gi|156720294|dbj|AB331236.1|	315	3e-83	Nicotiana tabacum NthisH3.1 mRNA for histone H3.1, complete cds	sp|Q76MV0|H32_TOBAC	263	4e-71	Histone H3.2 OS=Nicotiana tabacum GN=B34 PE=1 SV=1	SPBC1105.11c	246	2e-65	COG2036	Histones H3 and H4	K11253	1e-70	263	aly:ARALYDRAFT_471009	histone H3	GO:0008283//cell proliferation	GO:0003677//DNA binding;GO:0046982//protein heterodimerization activity	GO:0000786//nucleosome;GO:0005634//nucleus;GO:0009536//plastid
CL15632.Contig4_All	1486	4.5311	4.6535	4.5761	2.7453	1.5492	2.2425	1.074±0.019	7.58018e-05	0.00836754	up	gi|429114|emb|CAA50561.1|	686.8	0	catechol O-methyltransferase [Nicotiana tabacum]	gi|429113|emb|X71430.1|	1792	0	N.tabacum mRNA for o-diphenol-O-methyltransferase	sp|Q43046|COMT1_POPKI	422	3e-118	Caffeic acid 3-O-methyltransferase 1 OS=Populus kitakamiensis GN=HOMT1 PE=3 SV=1	Rv0567	73.6	9e-13	COG0500	SAM-dependent methyltransferases	K05279	5e-118	422	rcu:RCOM_0596300	flavonol 3-O-methyltransferase [EC:2.1.1.76]	GO:0019438//aromatic compound biosynthetic process	GO:0008757//S-adenosylmethionine-dependent methyltransferase activity;GO:0008171//O-methyltransferase activity	GO:0005829//cytosol
CL15634.Contig4_All	2276	1.6801	1.0264	1.1659	0.4569	0.3613	0.3003	1.759±0.369	2.06415e-05	0.00293116	up	gi|460403161|ref|XP_004247065.1|	1121.7	0	PREDICTED: cell division control protein 45 homolog [Solanum lycopersicum]	gi|460403160|ref|XM_004247017.1|	2397	0	PREDICTED: Solanum lycopersicum cell division control protein 45 homolog (LOC101249010), mRNA	--	--	--	--	--	--	--	--	--	K06628	0	959	vvi:100253995	cell division control protein 45	GO:0032508//DNA duplex unwinding;GO:0006267//pre-replicative complex assembly;GO:1900087//positive regulation of G1/S transition of mitotic cell cycle;GO:0031938//regulation of chromatin silencing at telomere;GO:1902977;GO:0051301//cell division;GO:0000727//double-strand break repair via break-induced replication;GO:0006279//premeiotic DNA replication;GO:0006270//DNA replication initiation;GO:004…	GO:0003697//single-stranded DNA binding;GO:0003688//DNA replication origin binding;GO:0003682//chromatin binding;GO:0043138//3'-5' DNA helicase activity	GO:0005656//pre-replicative complex;GO:0031261//DNA replication preinitiation complex;GO:0031298//replication fork protection complex
CL15636.Contig1_All	1753	1.5649	1.1194	1.5138	4.3349	3.4239	3.217	-1.402±0.266	5.65597e-08	2.15182e-05	down	gi|460408674|ref|XP_004249767.1|	684.5	0	PREDICTED: protein PHYTOCHROME KINASE SUBSTRATE 4-like [Solanum lycopersicum]	gi|460408673|ref|XM_004249719.1|	280	5e-72	PREDICTED: Solanum lycopersicum protein PHYTOCHROME KINASE SUBSTRATE 4-like (LOC101263562), mRNA	sp|Q9FYE2|PKS4_ARATH	144	2e-34	Protein PHYTOCHROME KINASE SUBSTRATE 4 OS=Arabidopsis thaliana GN=PKS4 PE=1 SV=1	--	--	--	--	--	--	--	--	--	--	-	-	-
CL15673.Contig2_All	1018	1.5515	1.0097	0.8146	2.7502	3.473	3.2734	-1.545±0.473	1.3238e-05	0.00206335	down	gi|460381039|ref|XP_004236260.1|	338.6	1e-91	PREDICTED: uncharacterized protein LOC101266924 isoform 1 [Solanum lycopersicum]	gi|460381038|ref|XM_004236212.1|	456	1e-125	PREDICTED: Solanum lycopersicum uncharacterized LOC101266924, transcript variant 1 (LOC101266924), mRNA	--	--	--	--	--	--	--	--	--	--	--	--	--	--	-	-	-
CL1569.Contig2_All	930	178.41	232.312	265.815	108.375	91.7691	103.819	1.135±0.293	1.53473e-07	5.01957e-05	up	gi|81176340|gb|ABB59463.1|	23.1	1e-78	histone H1F [Nicotiana tabacum] >gi|86991342|gb|ABD16132.1| histone H1f [Nicotiana tabacum]	gi|81176339|gb|DQ277635.1|	866	0	Nicotiana tabacum histone H1F (H1f) mRNA, complete cds	sp|P08283|H1_PEA	164	9e-41	Histone H1 OS=Pisum sativum PE=2 SV=1	MT3064	58.9	1e-08	COG0776	Bacterial nucleoid DNA-binding protein	K11275	2e-46	184	gmx:100810590	histone H1/5	GO:0006334//nucleosome assembly	GO:0003677//DNA binding	GO:0000786//nucleosome;GO:0005634//nucleus
CL15714.Contig2_All	658	0.8843	1.8462	0.7562	4.1333	4.6234	2.9867	-1.867±0.688	5.62437e-06	0.00100663	down	gi|359490810|ref|XP_003634171.1|	66.6	3e-10	PREDICTED: uncharacterized protein LOC100852581 [Vitis vinifera]	gi|460378447|ref|XR_182561.1|	180	1e-42	PREDICTED: Solanum lycopersicum uncharacterized LOC101263194 (LOC101263194), misc_RNA	--	--	--	--	--	--	--	--	--	--	--	--	--	--	-	-	-
CL15721.Contig2_All	210	5.146	4.4499	7.1081	0.0001	2.3492	1.2206	2.198±0.346	0.000722449	0.0455815	up	gi|460386448|ref|XP_004238910.1|	84.3	6e-16	PREDICTED: probable leucine-rich repeat receptor-like protein kinase At1g68400-like [Solanum lycopersicum]	--	--	--	--	sp|Q9M9C5|Y1680_ARATH	49.7	4e-07	Probable leucine-rich repeat receptor-like protein kinase At1g68400 OS=Arabidopsis thaliana GN=At1g68400 PE=2 SV=1	--	--	--	--	--	--	--	--	--	--	-	-	-
CL1576.Contig3_All	2021	0.9872	1.0635	1.6824	0.3166	0.4068	0.5919	1.463±0.417	0.00029178	0.0232576	up	gi|359474375|ref|XP_002266321.2|	405.6	1e-111	PREDICTED: probable pectinesterase 68-like [Vitis vinifera] >gi|297741196|emb|CBI31927.3| unnamed protein product [Vitis vinifera]	gi|460400488|ref|XM_004245719.1|	591	1e-165	PREDICTED: Solanum lycopersicum probable pectinesterase 68-like (LOC101255817), mRNA	sp|Q8LPF3|PME68_ARATH	388	6e-108	Probable pectinesterase 68 OS=Arabidopsis thaliana GN=PME68 PE=2 SV=1	CAC3373	83.6	1e-15	COG4677	Pectin methylesterase	K01051	2e-61	235	ppp:PHYPADRAFT_135307	pectinesterase [EC:3.1.1.11]	GO:0016572//histone phosphorylation;GO:0042545//cell wall modification;GO:0045490//pectin catabolic process	GO:0030599//pectinesterase activity;GO:0045330	GO:0009505//plant-type cell wall;GO:0016021//integral to membrane;GO:0005576//extracellular region
CL1576.Contig7_All	1351	4.4917	7.8161	13.0745	1.3618	0.7303	0.6957	3.053±0.771	0.000157641	0.014677	up	gi|460400489|ref|XP_004245767.1|	609.4	4e-173	PREDICTED: probable pectinesterase 68-like [Solanum lycopersicum]	gi|460400488|ref|XM_004245719.1|	815	0	PREDICTED: Solanum lycopersicum probable pectinesterase 68-like (LOC101255817), mRNA	sp|Q8LPF3|PME68_ARATH	553	8e-158	Probable pectinesterase 68 OS=Arabidopsis thaliana GN=PME68 PE=2 SV=1	CAC3373	133	6e-31	COG4677	Pectin methylesterase	K01051	3e-87	320	ppp:PHYPADRAFT_135307	pectinesterase [EC:3.1.1.11]	GO:0016572//histone phosphorylation;GO:0042545//cell wall modification;GO:0045490//pectin catabolic process	GO:0030599//pectinesterase activity;GO:0045330	GO:0009505//plant-type cell wall;GO:0016021//integral to membrane;GO:0005576//extracellular region
CL15765.Contig3_All	938	0.6204	0.3985	0.1768	2.2172	2.1037	1.2753	-2.405±0.919	1.04552e-05	0.00170427	down	--	--	--	--	--	--	--	--	--	--	--	--	--	--	--	--	--	--	--	--	--	--	-	-	-
CL15801.Contig1_All	1433	2.7264	4.7604	6.1342	1.0606	0.918	0.5963	2.325±0.598	2.20559e-05	0.00310376	up	gi|460404930|ref|XP_004247931.1|	437.6	2e-121	PREDICTED: kinesin-like protein KIF11-like [Solanum lycopersicum]	gi|460376515|ref|XM_004233996.1|	381	1e-102	PREDICTED: Solanum lycopersicum kinesin-like protein KIF11-like (LOC101263672), mRNA	sp|Q9LW85|MFP1_ARATH	49.3	6e-06	MAR-binding filament-like protein 1 OS=Arabidopsis thaliana GN=MFP1 PE=1 SV=2	MK0690	50.4	7e-06	COG0419	ATPase involved in DNA repair	--	--	--	--	--	GO:0009908//flower development;GO:0044260;GO:0044238//primary metabolic process;GO:0006325//chromatin organization;GO:1902589	-	GO:0043229//intracellular organelle;GO:0044444//cytoplasmic part
CL15801.Contig2_All	1165	0.8562	1.524	2.1355	0.2746	0.1412	0.0001	3.343±0.667	2.12289e-05	0.00300615	up	gi|460376516|ref|XP_004234044.1|	416.8	3e-115	PREDICTED: kinesin-like protein KIF11-like [Solanum lycopersicum]	gi|460376515|ref|XM_004233996.1|	375	1e-101	PREDICTED: Solanum lycopersicum kinesin-like protein KIF11-like (LOC101263672), mRNA	--	--	--	--	PAB0812	50.8	4e-06	COG0419	ATPase involved in DNA repair	--	--	--	--	--	GO:0009908//flower development;GO:0044260;GO:0044238//primary metabolic process;GO:0006325//chromatin organization;GO:1902589	-	GO:0043229//intracellular organelle;GO:0044444//cytoplasmic part
CL15801.Contig3_All	1397	1.3091	3.4115	3.6804	0.4008	0.5297	0.3058	2.625±0.831	0.000254067	0.0209771	up	gi|460404930|ref|XP_004247931.1|	420.2	4e-116	PREDICTED: kinesin-like protein KIF11-like [Solanum lycopersicum]	gi|460376515|ref|XM_004233996.1|	375	1e-101	PREDICTED: Solanum lycopersicum kinesin-like protein KIF11-like (LOC101263672), mRNA	--	--	--	--	PAB0812	51.6	3e-06	COG0419	ATPase involved in DNA repair	--	--	--	--	--	GO:0009908//flower development;GO:0044260;GO:0044238//primary metabolic process;GO:0006325//chromatin organization;GO:1902589	-	GO:0043229//intracellular organelle;GO:0044444//cytoplasmic part
CL15851.Contig1_All	982	2.4549	1.4274	0.8445	4.806	4.2701	4.0895	-1.612±0.770	9.46343e-07	0.000230372	down	gi|350537753|ref|NP_001234820.1|	293.9	2e-78	transcription factor HY5 [Solanum lycopersicum] >gi|55976204|sp|Q9SM50.1|HY5_SOLLC RecName: Full=Transcription factor HY5; AltName: Full=LeHY5; AltName: Full=tHY5 >gi|6018699|emb|CAB57979.1| THY5 protein [Solanum lycopersicum]	gi|350537752|ref|NM_001247891.1|	587	1e-165	Solanum lycopersicum THY5 protein (HY5), mRNA >gi|6018698|emb|AJ011914.1| Solanum lycopersicum mRNA for THY5 protein	sp|Q9SM50|HY5_SOLLC	293	8e-80	Transcription factor HY5 OS=Solanum lycopersicum GN=HY5 PE=2 SV=1	--	--	--	--	--	K14432	1e-09	62	osa:4338907	ABA responsive element binding factor	GO:0045893//positive regulation of transcription, DNA-dependent;GO:0010218//response to far red light;GO:0006406//mRNA export from nucleus;GO:0009740//gibberellic acid mediated signaling pathway;GO:0010114//response to red light;GO:0009585//red, far-red light phototransduction;GO:0010099//regulation of photomorphogenesis;GO:0080167//response to karrikin;GO:0051276//chromosome organization;GO:0031…	GO:0005515//protein binding;GO:0008270//zinc ion binding;GO:0043565//sequence-specific DNA binding;GO:0003690//double-stranded DNA binding;GO:0003700//sequence-specific DNA binding transcription factor activity	GO:0009536//plastid;GO:0005634//nucleus
CL15913.Contig2_All	953	3.7507	2.8436	6.4393	0.7554	0.949	1.1656	2.098±0.600	0.000407268	0.0299334	up	gi|460385465|ref|XP_004238424.1|	333.2	3e-90	PREDICTED: uncharacterized protein LOC101257560 [Solanum lycopersicum]	gi|460385464|ref|XM_004238376.1|	535	1e-149	PREDICTED: Solanum lycopersicum uncharacterized LOC101257560 (LOC101257560), mRNA	--	--	--	--	--	--	--	--	--	--	--	--	--	--	-	-	-
CL15913.Contig4_All	910	1.6443	2.0538	3.3718	0.6153	0.4518	0.4695	2.135±0.530	9.90168e-05	0.0102852	up	gi|460385465|ref|XP_004238424.1|	272.3	7e-72	PREDICTED: uncharacterized protein LOC101257560 [Solanum lycopersicum]	gi|460385464|ref|XM_004238376.1|	490	1e-135	PREDICTED: Solanum lycopersicum uncharacterized LOC101257560 (LOC101257560), mRNA	--	--	--	--	--	--	--	--	--	--	--	--	--	--	-	-	-
CL15939.Contig1_All	776	4.0706	3.6127	5.2364	10.102	9.7478	10.3502	-1.243±0.273	1.42016e-07	4.70613e-05	down	--	--	--	--	gi|15963352|emb|AJ414164.1|	83.8	3e-13	Nicotiana tabacum partial ORF2, ORF3 and ORF4, pararetrovirus-like sequence, V3	--	--	--	--	--	--	--	--	--	--	--	--	--	--	-	-	-
CL1598.Contig1_All	944	2.9059	3.2667	3.9531	7.3721	7.055	5.5213	-0.990±0.224	4.22359e-05	0.00527379	down	--	--	--	--	--	--	--	--	--	--	--	--	--	--	--	--	--	--	--	--	--	--	-	-	-
CL15984.Contig3_All	1968	2.5766	3.9886	3.0761	1.4633	0.752	1.6933	1.279±0.317	0.000205584	0.0179228	up	gi|460404243|ref|XP_004247593.1|	747.3	0	PREDICTED: uncharacterized protein LOC101253936 [Solanum lycopersicum]	gi|460404242|ref|XM_004247545.1|	975	0	PREDICTED: Solanum lycopersicum uncharacterized LOC101253936 (LOC101253936), mRNA	sp|Q8LPG9|IQD14_ARATH	91.7	1e-18	Protein IQ-DOMAIN 14 OS=Arabidopsis thaliana GN=IQD14 PE=1 SV=1	--	--	--	--	--	--	--	--	--	--	-	-	-
CL15994.Contig1_All	2020	8.4773	5.3663	6.1169	2.8116	1.8724	3.1724	1.318±0.340	0.000172228	0.0156683	up	gi|460373274|ref|XP_004232446.1|	846.3	0	PREDICTED: 3-epi-6-deoxocathasterone 23-monooxygenase-like [Solanum lycopersicum]	gi|460373273|ref|XM_004232398.1|	1562	0	PREDICTED: Solanum lycopersicum 3-epi-6-deoxocathasterone 23-monooxygenase-like (LOC101245605), mRNA	sp|Q9M066|C90C1_ARATH	622	2e-178	3-epi-6-deoxocathasterone 23-monooxygenase OS=Arabidopsis thaliana GN=ROT3 PE=2 SV=3	slr0574	180	7e-45	COG2124	Cytochrome P450	K12637	0	651	vvi:100259060	cytochrome P450, family 90, subfamily C, polypeptide 1 (3-epi-6-deoxocathasterone 23-monooxygenase) [EC:1.14.13.112]	GO:0016132//brassinosteroid biosynthetic process;GO:0055114//oxidation-reduction process;GO:0010268//brassinosteroid homeostasis;GO:0009965//leaf morphogenesis;GO:0042814//monopolar cell growth;GO:0048441//petal development;GO:0016125//sterol metabolic process;GO:0048443//stamen development	GO:0019825//oxygen binding;GO:0020037//heme binding;GO:0016709//oxidoreductase activity, acting on paired donors, with incorporation or reduction of molecular oxygen, NAD(P)H as one donor, and incorporation of one atom of oxygen;GO:0005506//iron ion binding;GO:0008395//steroid hydroxylase activity	GO:0016021//integral to membrane;GO:0009507//chloroplast;GO:0005789//endoplasmic reticulum membrane
CL16011.Contig4_All	1255	3.2456	2.4572	2.3127	0.6374	1.3103	1.2936	1.290±0.261	0.000279635	0.0225825	up	gi|460392619|ref|XP_004241913.1|	511.5	1e-143	PREDICTED: uncharacterized protein LOC101251100 [Solanum lycopersicum]	gi|460392618|ref|XM_004241865.1|	735	0	PREDICTED: Solanum lycopersicum uncharacterized LOC101251100 (LOC101251100), mRNA	sp|Q6Z1C0|NUCL1_ORYSJ	51.2	1e-06	Nucleolin 1 OS=Oryza sativa subsp. japonica GN=Os08g0192900 PE=2 SV=1	XF1267	53.1	1e-06	COG5297	Cellobiohydrolase A (1,4-beta-cellobiosidase A)	K11323	4e-10	64.3	vcn:VOLCADRAFT_121342	histone arginine demethylase JMJD6 [EC:1.14.11.-]	-	-	-
CL16034.Contig1_All	946	3.3391	3.4574	1.4026	9.555	7.4746	7.0451	-1.665±0.737	3.64061e-08	1.46478e-05	down	gi|460380758|ref|XP_004236121.1|	235.7	8e-61	PREDICTED: uncharacterized protein LOC101250679 [Solanum lycopersicum]	gi|460380757|ref|XM_004236073.1|	198	7e-48	PREDICTED: Solanum lycopersicum uncharacterized LOC101250679 (LOC101250679), mRNA	--	--	--	--	--	--	--	--	--	--	--	--	--	--	-	-	-
CL16044.Contig1_All	494	1.5145	1.7025	2.6859	4.6958	4.161	5.5349	-1.332±0.437	0.000723584	0.0456389	down	--	--	--	--	--	--	--	--	--	--	--	--	--	--	--	--	--	--	--	--	--	--	-	-	-
CL16050.Contig2_All	912	0.3646	1.2296	0.3637	4.3855	3.516	4.5908	-2.930±1.014	1.17734e-12	1.40437e-09	down	gi|224121254|ref|XP_002318537.1|	66.2	8e-10	predicted protein [Populus trichocarpa] >gi|222859210|gb|EEE96757.1| predicted protein [Populus trichocarpa]	gi|158087525|gb|AC212305.1|	170	2e-39	Solanum lycopersicum cv. Heinz 1706, chromosome 5 BAC clone C05SLe0028N03, complete sequence	--	--	--	--	--	--	--	--	--	--	--	--	--	--	-	-	-
CL16059.Contig1_All	1147	0.7972	0.8147	1.1568	2.0224	4.9462	3.9482	-2.001±0.301	0.000571322	0.0383874	down	--	--	--	--	gi|225314496|dbj|AK327846.1|	75.8	9e-11	Solanum lycopersicum cDNA, clone: LEFL2039I15, HTC in fruit	--	--	--	--	--	--	--	--	--	--	--	--	--	--	-	-	-
CL16069.Contig2_All	1801	1.477	2.4387	3.3613	0.6218	0.4109	0.7116	1.982±0.598	0.000197735	0.017373	up	gi|460401656|ref|XP_004246333.1|	876.3	0	PREDICTED: glycerol-3-phosphate 2-O-acyltransferase 6-like [Solanum lycopersicum]	gi|460401655|ref|XM_004246285.1|	1267	0	PREDICTED: Solanum lycopersicum glycerol-3-phosphate 2-O-acyltransferase 6-like (LOC101251501), mRNA	sp|O80437|GPAT6_ARATH	780	0	Glycerol-3-phosphate 2-O-acyltransferase 6 OS=Arabidopsis thaliana GN=GPAT6 PE=1 SV=1	--	--	--	--	--	K13508	0	827	vvi:100264832	glycerol-3-phosphate acyltransferase [EC:2.3.1.15]	GO:0006655//phosphatidylglycerol biosynthetic process;GO:0016311//dephosphorylation;GO:0009908//flower development;GO:0010143//cutin biosynthetic process	GO:0090447//glycerol-3-phosphate 2-O-acyltransferase activity;GO:0016791//phosphatase activity	GO:0016021//integral to membrane;GO:0005739//mitochondrion
CL16096.Contig1_All	1162	0.4292	0.4021	0.3568	2.8224	2.4765	1.4706	-2.515±0.135	6.91517e-07	0.000175283	down	gi|460397154|ref|XP_004244133.1|	471.1	1e-131	PREDICTED: transmembrane protein 189-like [Solanum lycopersicum]	gi|460397153|ref|XM_004244085.1|	151	2e-33	PREDICTED: Solanum lycopersicum transmembrane protein 189-like (LOC101252202), mRNA	--	--	--	--	--	--	--	--	--	K10704	5e-114	409	rcu:RCOM_0585700	ubiquitin-conjugating enzyme E2 variant	GO:0006636//unsaturated fatty acid biosynthetic process;GO:0080167//response to karrikin;GO:0046471//phosphatidylglycerol metabolic process	GO:0052637//delta 3-trans-hexadecenoic acid phosphatidylglycerol desaturase activity;GO:0031625//ubiquitin protein ligase binding;GO:0061630	GO:0031969//chloroplast membrane
CL16096.Contig2_All	1302	1.3408	0.0718	0.8917	5.2836	5.8098	3.6094	-3.474±2.287	8.32468e-10	5.19411e-07	down	gi|460397154|ref|XP_004244133.1|	469.9	4e-131	PREDICTED: transmembrane protein 189-like [Solanum lycopersicum]	gi|460397153|ref|XM_004244085.1|	151	2e-33	PREDICTED: Solanum lycopersicum transmembrane protein 189-like (LOC101252202), mRNA	--	--	--	--	--	--	--	--	--	K10704	7e-114	409	vvi:100257229	ubiquitin-conjugating enzyme E2 variant	GO:0006636//unsaturated fatty acid biosynthetic process;GO:0080167//response to karrikin;GO:0046471//phosphatidylglycerol metabolic process	GO:0052637//delta 3-trans-hexadecenoic acid phosphatidylglycerol desaturase activity;GO:0031625//ubiquitin protein ligase binding;GO:0061630	GO:0031969//chloroplast membrane
CL16104.Contig4_All	351	5.4471	5.0584	2.5989	11.8505	15.4603	11.1978	-1.628±0.588	1.78538e-07	5.70144e-05	down	gi|460412661|ref|XP_004251716.1|	178.7	2e-44	PREDICTED: uncharacterized protein LOC101257241 [Solanum lycopersicum]	gi|460412660|ref|XM_004251668.1|	206	1e-50	PREDICTED: Solanum lycopersicum uncharacterized LOC101257241 (LOC101257241), mRNA	--	--	--	--	--	--	--	--	--	--	--	--	--	--	GO:0071704;GO:0044238//primary metabolic process;GO:0044763;GO:0044710;GO:0071840;GO:0044237//cellular metabolic process	GO:0031072//heat shock protein binding;GO:0051082//unfolded protein binding	-
CL16106.Contig2_All	1799	0.9241	1.818	0.968	3.5571	3.6106	3.2297	-1.559±0.545	7.60002e-09	3.58405e-06	down	gi|460391411|ref|XP_004241314.1|	97.8	6e-19	PREDICTED: fatty acyl-CoA reductase 3-like [Solanum lycopersicum]	gi|460391410|ref|XM_004241266.1|	1039	0	PREDICTED: Solanum lycopersicum fatty acyl-CoA reductase 3-like (LOC101250126), mRNA	sp|Q93ZB9|FACR3_ARATH	559	2e-159	Fatty acyl-CoA reductase 3 OS=Arabidopsis thaliana GN=FAR3 PE=2 SV=1	ML0484_2	53.9	9e-07	COG3320	Putative dehydrogenase domain of multifunctional non-ribosomal peptide synthetases and related enzymes	K13356	2e-178	624	vvi:100259719	fatty acyl-CoA reductase [EC:1.2.1.-]	GO:0035336//long-chain fatty-acyl-CoA metabolic process;GO:0010345//suberin biosynthetic process;GO:0055114//oxidation-reduction process	GO:0080019//fatty-acyl-CoA reductase (alcohol-forming) activity	GO:0043231//intracellular membrane-bounded organelle
CL16107.Contig2_All	863	1.2522	2.1656	1.9218	0.4634	0.6669	0.198	1.969±0.416	0.000430099	0.0312179	up	gi|4105784|gb|AAD02549.1|	207.6	2e-52	PGPS/D7 [Petunia x hybrida]	--	--	--	--	--	--	--	--	--	--	--	--	--	--	--	--	--	--	-	-	-
CL16123.Contig1_All	1551	4.502	4.8802	6.6299	2.4755	1.8024	1.9832	1.334±0.295	2.3796e-07	7.23444e-05	up	gi|460375778|ref|XP_004233681.1|	57.4	8e-07	PREDICTED: structural maintenance of chromosomes protein 4-like [Solanum lycopersicum]	gi|460375777|ref|XM_004233633.1|	1178	0	PREDICTED: Solanum lycopersicum structural maintenance of chromosomes protein 4-like (LOC101244926), mRNA	sp|Q9FJL0|SMC4_ARATH	624	0	Structural maintenance of chromosomes protein 4 OS=Arabidopsis thaliana GN=SMC4 PE=2 SV=1	SPBC146.03c	298	2e-80	COG1196	Chromosome segregation ATPases	K06675	0	635	pop:POPTR_577636	structural maintenance of chromosome 4	GO:0006281//DNA repair;GO:0007064//mitotic sister chromatid cohesion;GO:0007076//mitotic chromosome condensation;GO:0051321//meiotic cell cycle;GO:0051301//cell division;GO:0009793//embryo development ending in seed dormancy	GO:0005524//ATP binding;GO:0005215//transporter activity;GO:0003682//chromatin binding	GO:0016363//nuclear matrix;GO:0009506//plasmodesma;GO:0000775//chromosome, centromeric region;GO:0008280//cohesin core heterodimer;GO:0000785//chromatin;GO:0005819//spindle;GO:0005737//cytoplasm
CL16123.Contig2_All	4149	5.5298	7.7253	7.875	3.8559	1.7835	2.3271	1.389±0.287	4.48658e-06	0.000844748	up	gi|460375778|ref|XP_004233681.1|	2053.1	0	PREDICTED: structural maintenance of chromosomes protein 4-like [Solanum lycopersicum]	gi|460375777|ref|XM_004233633.1|	2958	0	PREDICTED: Solanum lycopersicum structural maintenance of chromosomes protein 4-like (LOC101244926), mRNA	sp|Q9FJL0|SMC4_ARATH	1779	0	Structural maintenance of chromosomes protein 4 OS=Arabidopsis thaliana GN=SMC4 PE=2 SV=1	YLR086w	775	0	COG1196	Chromosome segregation ATPases	K06675	0	1893	pop:POPTR_577636	structural maintenance of chromosome 4	GO:0006281//DNA repair;GO:0007064//mitotic sister chromatid cohesion;GO:0007076//mitotic chromosome condensation;GO:0051321//meiotic cell cycle;GO:0051301//cell division;GO:0009793//embryo development ending in seed dormancy	GO:0005524//ATP binding;GO:0005215//transporter activity;GO:0003682//chromatin binding	GO:0016363//nuclear matrix;GO:0009506//plasmodesma;GO:0000775//chromosome, centromeric region;GO:0008280//cohesin core heterodimer;GO:0000785//chromatin;GO:0005819//spindle;GO:0005737//cytoplasm
CL16166.Contig6_All	2825	2.4423	4.8626	6.2232	1.1043	1.0769	1.0586	1.958±0.699	0.000512077	0.0354885	up	gi|460397360|ref|XP_004244235.1|	1501.9	0	PREDICTED: dynamin-related protein 5A-like [Solanum lycopersicum]	gi|460397359|ref|XM_004244187.1|	3087	0	PREDICTED: Solanum lycopersicum dynamin-related protein 5A-like (LOC101256992), mRNA	sp|F4HPR5|DRP5A_ARATH	1187	0	Dynamin-related protein 5A OS=Arabidopsis thaliana GN=DRP5A PE=2 SV=1	SPBC1718.06	82	5e-15	COG0699	Predicted GTPases (dynamin-related)	K01528	1e-16	87.4	osa:4327743	dynamin GTPase [EC:3.6.5.5]	GO:0007000//nucleolus organization;GO:0006346//methylation-dependent chromatin silencing;GO:0031048//chromatin silencing by small RNA;GO:0006275//regulation of DNA replication;GO:0000911//cytokinesis by cell plate formation;GO:0051567//histone H3-K9 methylation;GO:0010389//regulation of G2/M transition of mitotic cell cycle;GO:0008283//cell proliferation;GO:0006306//DNA methylation;GO:0009909//re…	GO:0005525//GTP binding;GO:0003924//GTPase activity	GO:0009536//plastid;GO:0009524//phragmoplast;GO:0005874//microtubule;GO:0009504//cell plate
CL162.Contig1_All	1406	17.8551	14.6884	11.0295	50.5207	59.5896	49.65	-1.902±0.350	5.35259e-30	7.75288e-26	down	gi|460381121|ref|XP_004236301.1|	566.6	3e-160	PREDICTED: BTB/POZ and TAZ domain-containing protein 1-like [Solanum lycopersicum]	gi|460381120|ref|XM_004236253.1|	969	0	PREDICTED: Solanum lycopersicum BTB/POZ and TAZ domain-containing protein 1-like (LOC101253881), mRNA	sp|Q9FMK7|BT1_ARATH	386	2e-107	BTB/POZ and TAZ domain-containing protein 1 OS=Arabidopsis thaliana GN=BT1 PE=1 SV=1	--	--	--	--	--	K00517	3e-101	367	ath:AT3G48360	[EC:1.14.-.-]	GO:0009611//response to wounding;GO:0042542//response to hydrogen peroxide;GO:0009751//response to salicylic acid stimulus;GO:0009651//response to salt stress;GO:0006355//regulation of transcription, DNA-dependent;GO:0051973//positive regulation of telomerase activity;GO:0010182//sugar mediated signaling pathway;GO:0009753//response to jasmonic acid stimulus;GO:0016567//protein ubiquitination;GO:…	GO:0008270//zinc ion binding;GO:0004402//histone acetyltransferase activity;GO:0003712//transcription cofactor activity;GO:0005516//calmodulin binding	GO:0005737//cytoplasm;GO:0005634//nucleus
CL162.Contig2_All	1936	6.6124	5.406	3.5981	20.2457	19.4935	14.6968	-1.846±0.447	8.80402e-13	1.08199e-09	down	gi|460381121|ref|XP_004236301.1|	305.4	2e-81	PREDICTED: BTB/POZ and TAZ domain-containing protein 1-like [Solanum lycopersicum]	gi|460381120|ref|XM_004236253.1|	589	1e-165	PREDICTED: Solanum lycopersicum BTB/POZ and TAZ domain-containing protein 1-like (LOC101253881), mRNA	sp|Q9FMK7|BT1_ARATH	225	6e-59	BTB/POZ and TAZ domain-containing protein 1 OS=Arabidopsis thaliana GN=BT1 PE=1 SV=1	--	--	--	--	--	K00517	1e-55	216	ath:AT3G48360	[EC:1.14.-.-]	GO:0009733//response to auxin stimulus;GO:0009751//response to salicylic acid stimulus;GO:0009553//embryo sac development;GO:0006355//regulation of transcription, DNA-dependent;GO:0009555//pollen development;GO:0016573//histone acetylation;GO:0042542//response to hydrogen peroxide	GO:0005516//calmodulin binding;GO:0003712//transcription cofactor activity;GO:0008270//zinc ion binding;GO:0004402//histone acetyltransferase activity	GO:0005737//cytoplasm;GO:0005634//nucleus
CL162.Contig3_All	2069	5.5847	5.194	3.0061	13.5316	14.6241	11.6459	-1.581±0.489	5.64436e-15	1.03114e-11	down	gi|460381121|ref|XP_004236301.1|	99.4	2e-19	PREDICTED: BTB/POZ and TAZ domain-containing protein 1-like [Solanum lycopersicum]	gi|460381120|ref|XM_004236253.1|	912	0	PREDICTED: Solanum lycopersicum BTB/POZ and TAZ domain-containing protein 1-like (LOC101253881), mRNA	sp|Q9FMK7|BT1_ARATH	385	5e-107	BTB/POZ and TAZ domain-containing protein 1 OS=Arabidopsis thaliana GN=BT1 PE=1 SV=1	--	--	--	--	--	K00517	2e-101	368	ath:AT3G48360	[EC:1.14.-.-]	GO:0009611//response to wounding;GO:0042542//response to hydrogen peroxide;GO:0009751//response to salicylic acid stimulus;GO:0009651//response to salt stress;GO:0006355//regulation of transcription, DNA-dependent;GO:0051973//positive regulation of telomerase activity;GO:0010182//sugar mediated signaling pathway;GO:0009753//response to jasmonic acid stimulus;GO:0009734//auxin mediated signaling p…	GO:0008270//zinc ion binding;GO:0004402//histone acetyltransferase activity;GO:0003712//transcription cofactor activity;GO:0005516//calmodulin binding	GO:0005737//cytoplasm;GO:0005634//nucleus
CL162.Contig4_All	1254	3.1819	2.6082	1.2565	11.0992	10.2284	8.1765	-2.170±0.706	6.97501e-15	1.25168e-11	down	gi|460381121|ref|XP_004236301.1|	315.5	1e-84	PREDICTED: BTB/POZ and TAZ domain-containing protein 1-like [Solanum lycopersicum]	gi|460381120|ref|XM_004236253.1|	571	1e-160	PREDICTED: Solanum lycopersicum BTB/POZ and TAZ domain-containing protein 1-like (LOC101253881), mRNA	sp|Q9FMK7|BT1_ARATH	195	5e-50	BTB/POZ and TAZ domain-containing protein 1 OS=Arabidopsis thaliana GN=BT1 PE=1 SV=1	--	--	--	--	--	K00517	2e-48	191	aly:ARALYDRAFT_323436	[EC:1.14.-.-]	GO:0042542//response to hydrogen peroxide;GO:1901701;GO:0009751//response to salicylic acid stimulus;GO:0009755//hormone-mediated signaling pathway;GO:0009733//response to auxin stimulus;GO:0006355//regulation of transcription, DNA-dependent;GO:0009555//pollen development;GO:0009553//embryo sac development;GO:0016573//histone acetylation	GO:0008270//zinc ion binding;GO:0004402//histone acetyltransferase activity;GO:0003712//transcription cofactor activity;GO:0005516//calmodulin binding	GO:0005737//cytoplasm;GO:0005634//nucleus
CL162.Contig5_All	1976	7.993	7.141	4.8263	19.7954	21.3042	15.7397	-1.542±0.382	8.07616e-12	8.18846e-09	down	gi|460381121|ref|XP_004236301.1|	93.6	1e-17	PREDICTED: BTB/POZ and TAZ domain-containing protein 1-like [Solanum lycopersicum]	gi|460381120|ref|XM_004236253.1|	912	0	PREDICTED: Solanum lycopersicum BTB/POZ and TAZ domain-containing protein 1-like (LOC101253881), mRNA	sp|Q9FMK7|BT1_ARATH	385	5e-107	BTB/POZ and TAZ domain-containing protein 1 OS=Arabidopsis thaliana GN=BT1 PE=1 SV=1	--	--	--	--	--	K00517	2e-101	368	ath:AT3G48360	[EC:1.14.-.-]	GO:0009611//response to wounding;GO:0042542//response to hydrogen peroxide;GO:0009751//response to salicylic acid stimulus;GO:0009651//response to salt stress;GO:0006355//regulation of transcription, DNA-dependent;GO:0051973//positive regulation of telomerase activity;GO:0010182//sugar mediated signaling pathway;GO:0009753//response to jasmonic acid stimulus;GO:0009734//auxin mediated signaling p…	GO:0008270//zinc ion binding;GO:0004402//histone acetyltransferase activity;GO:0003712//transcription cofactor activity;GO:0005516//calmodulin binding	GO:0005737//cytoplasm;GO:0005634//nucleus
CL162.Contig6_All	1703	16.2544	12.5657	10.4694	42.7433	50.7423	39.8372	-1.786±0.319	1.77774e-20	9.24336e-17	down	gi|460381121|ref|XP_004236301.1|	622.1	9e-177	PREDICTED: BTB/POZ and TAZ domain-containing protein 1-like [Solanum lycopersicum]	gi|460381120|ref|XM_004236253.1|	1053	0	PREDICTED: Solanum lycopersicum BTB/POZ and TAZ domain-containing protein 1-like (LOC101253881), mRNA	sp|Q9FMK7|BT1_ARATH	414	8e-116	BTB/POZ and TAZ domain-containing protein 1 OS=Arabidopsis thaliana GN=BT1 PE=1 SV=1	--	--	--	--	--	K00517	4e-110	397	ath:AT3G48360	[EC:1.14.-.-]	GO:0009611//response to wounding;GO:0042542//response to hydrogen peroxide;GO:0009751//response to salicylic acid stimulus;GO:0009651//response to salt stress;GO:0006355//regulation of transcription, DNA-dependent;GO:0051973//positive regulation of telomerase activity;GO:0010182//sugar mediated signaling pathway;GO:0009753//response to jasmonic acid stimulus;GO:0009734//auxin mediated signaling p…	GO:0008270//zinc ion binding;GO:0004402//histone acetyltransferase activity;GO:0003712//transcription cofactor activity;GO:0005516//calmodulin binding	GO:0005737//cytoplasm;GO:0005634//nucleus
CL162.Contig7_All	1649	6.8558	5.4969	3.6711	14.4556	15.3572	12.5394	-1.449±0.457	1.23632e-13	1.78077e-10	down	gi|460381121|ref|XP_004236301.1|	613.6	3e-174	PREDICTED: BTB/POZ and TAZ domain-containing protein 1-like [Solanum lycopersicum]	gi|460381120|ref|XM_004236253.1|	1043	0	PREDICTED: Solanum lycopersicum BTB/POZ and TAZ domain-containing protein 1-like (LOC101253881), mRNA	sp|Q9FMK7|BT1_ARATH	413	1e-115	BTB/POZ and TAZ domain-containing protein 1 OS=Arabidopsis thaliana GN=BT1 PE=1 SV=1	--	--	--	--	--	K00517	1e-109	395	ath:AT3G48360	[EC:1.14.-.-]	GO:0009611//response to wounding;GO:0042542//response to hydrogen peroxide;GO:0009751//response to salicylic acid stimulus;GO:0009651//response to salt stress;GO:0006355//regulation of transcription, DNA-dependent;GO:0051973//positive regulation of telomerase activity;GO:0010182//sugar mediated signaling pathway;GO:0009753//response to jasmonic acid stimulus;GO:0009734//auxin mediated signaling p…	GO:0008270//zinc ion binding;GO:0004402//histone acetyltransferase activity;GO:0003712//transcription cofactor activity;GO:0005516//calmodulin binding	GO:0005737//cytoplasm;GO:0005634//nucleus
CL162.Contig8_All	1207	3.0992	2.0904	1.168	7.6876	6.9482	6.5835	-1.849±0.708	6.11597e-13	7.70312e-10	down	gi|460381121|ref|XP_004236301.1|	315.5	1e-84	PREDICTED: BTB/POZ and TAZ domain-containing protein 1-like [Solanum lycopersicum]	gi|460381120|ref|XM_004236253.1|	571	1e-160	PREDICTED: Solanum lycopersicum BTB/POZ and TAZ domain-containing protein 1-like (LOC101253881), mRNA	sp|Q9FMK7|BT1_ARATH	195	5e-50	BTB/POZ and TAZ domain-containing protein 1 OS=Arabidopsis thaliana GN=BT1 PE=1 SV=1	--	--	--	--	--	K00517	2e-48	191	aly:ARALYDRAFT_323436	[EC:1.14.-.-]	GO:0042542//response to hydrogen peroxide;GO:1901701;GO:0009751//response to salicylic acid stimulus;GO:0009755//hormone-mediated signaling pathway;GO:0009733//response to auxin stimulus;GO:0006355//regulation of transcription, DNA-dependent;GO:0009555//pollen development;GO:0009553//embryo sac development;GO:0016573//histone acetylation	GO:0008270//zinc ion binding;GO:0004402//histone acetyltransferase activity;GO:0003712//transcription cofactor activity;GO:0005516//calmodulin binding	GO:0005737//cytoplasm;GO:0005634//nucleus
CL16265.Contig2_All	1465	0.6242	0.5103	0.6227	1.7472	1.796	1.1665	-1.429±0.167	0.000278923	0.022543	down	gi|460368618|ref|XP_004230162.1|	346.7	6e-94	PREDICTED: uncharacterized protein LOC101256329 [Solanum lycopersicum]	gi|460368617|ref|XM_004230114.1|	172	7e-40	PREDICTED: Solanum lycopersicum uncharacterized LOC101256329 (LOC101256329), mRNA	sp|Q9SY06|FAF1_ARATH	68.9	7e-12	Protein FANTASTIC FOUR 1 OS=Arabidopsis thaliana GN=FAF1 PE=2 SV=1	--	--	--	--	--	--	--	--	--	--	-	-	-
CL16265.Contig3_All	1048	3.6487	3.4775	2.5321	11.9834	16.3971	11.5774	-2.067±0.286	1.28493e-12	1.51488e-09	down	gi|460368618|ref|XP_004230162.1|	347.8	1e-94	PREDICTED: uncharacterized protein LOC101256329 [Solanum lycopersicum]	gi|460368617|ref|XM_004230114.1|	172	5e-40	PREDICTED: Solanum lycopersicum uncharacterized LOC101256329 (LOC101256329), mRNA	sp|Q9SY06|FAF1_ARATH	70.5	2e-12	Protein FANTASTIC FOUR 1 OS=Arabidopsis thaliana GN=FAF1 PE=2 SV=1	--	--	--	--	--	--	--	--	--	--	-	-	-
CL16265.Contig4_All	1579	4.5275	3.7284	3.3087	10.7904	11.9244	9.5239	-1.491±0.228	4.92627e-15	9.24957e-12	down	gi|460368618|ref|XP_004230162.1|	342	1e-92	PREDICTED: uncharacterized protein LOC101256329 [Solanum lycopersicum]	gi|460368617|ref|XM_004230114.1|	176	5e-41	PREDICTED: Solanum lycopersicum uncharacterized LOC101256329 (LOC101256329), mRNA	sp|Q9SY06|FAF1_ARATH	69.3	6e-12	Protein FANTASTIC FOUR 1 OS=Arabidopsis thaliana GN=FAF1 PE=2 SV=1	--	--	--	--	--	--	--	--	--	--	-	-	-
CL16270.Contig1_All	1677	0.6444	1.2816	1.3352	0.1908	0.2942	0.2548	2.067±0.590	7.10101e-05	0.00793799	up	gi|460375869|ref|XP_004233726.1|	58.9	8e-146	PREDICTED: uncharacterized protein LOC101259707 [Solanum lycopersicum]	gi|202070618|gb|AC189508.2|	125	2e-25	Brassica rapa subsp. pekinensis clone KBrB088I08, complete sequence	sp|Q9MAK9|PS10B_ARATH	69.3	6e-12	26S protease regulatory subunit S10B homolog B OS=Arabidopsis thaliana GN=RPT4B PE=2 SV=1	SPAC644.07	119	2e-26	COG0465	ATP-dependent Zn proteases	K08900	8e-119	394	pop:POPTR_563200	mitochondrial chaperone BCS1	-	-	-
CL16277.Contig3_All	885	5.0722	8.236	9.3704	1.8981	1.3007	1.3517	2.270±0.467	1.01256e-07	3.55238e-05	up	gi|460411170|ref|XP_004250987.1|	181.8	1e-44	PREDICTED: cyclin-dependent kinases regulatory subunit 2-like [Solanum lycopersicum]	gi|460411169|ref|XM_004250939.1|	496	1e-137	PREDICTED: Solanum lycopersicum cyclin-dependent kinases regulatory subunit 2-like (LOC101264091), mRNA	sp|O23249|CKS1_ARATH	172	2e-43	Cyclin-dependent kinases regulatory subunit 1 OS=Arabidopsis thaliana GN=CKS1 PE=1 SV=1	--	--	--	--	--	K02219	1e-45	181	gmx:100786340	cyclin-dependent kinase regulatory subunit CKS1	GO:0000278//mitotic cell cycle;GO:0010440//stomatal lineage progression;GO:0045736//negative regulation of cyclin-dependent protein serine/threonine kinase activity;GO:0006661//phosphatidylinositol biosynthetic process;GO:0051301//cell division;GO:0042023//DNA endoreduplication	GO:0004693//cyclin-dependent protein kinase activity;GO:0005515//protein binding;GO:0016538//cyclin-dependent protein kinase regulator activity	GO:0005737//cytoplasm;GO:0005634//nucleus
CL16352.Contig2_All	483	2.2374	2.5151	0.6868	6.9557	7.4901	6.1916	-2.132±1.036	6.97869e-08	2.57299e-05	down	gi|359481878|ref|XP_003632684.1|	62.4	3e-09	PREDICTED: uncharacterized protein LOC100854383 [Vitis vinifera]	--	--	--	--	--	--	--	--	--	--	--	--	--	--	--	--	--	--	-	-	-
CL16362.Contig2_All	494	2.0193	0.9458	0.5036	3.7243	3.1623	3.6322	-1.829±1.003	0.000548925	0.0373177	down	--	--	--	--	--	--	--	--	--	--	--	--	--	--	--	--	--	--	--	--	--	--	-	-	-
CL16405.Contig2_All	548	3.6406	2.5579	3.9345	11.3856	6.7517	8.5756	-1.423±0.331	4.53578e-05	0.00555127	down	--	--	--	--	--	--	--	--	--	--	--	--	--	--	--	--	--	--	--	--	--	--	-	-	-
CL16411.Contig3_All	2937	0.6793	0.8272	0.8753	0.1906	0.2799	0.2618	1.693±0.192	0.000129264	0.0126255	up	gi|460412617|ref|XP_004251694.1|	435.6	2e-120	PREDICTED: uncharacterized protein LOC101250962 [Solanum lycopersicum]	gi|225314537|dbj|AK327887.1|	1415	0	Solanum lycopersicum cDNA, clone: LEFL2040H14, HTC in fruit	--	--	--	--	alr4412	93.2	2e-18	COG2304	Uncharacterized protein containing a von Willebrand factor type A (vWA) domain	--	--	--	--	--	-	-	GO:0005576//extracellular region;GO:0005886//plasma membrane
CL16430.Contig4_All	1024	0.5683	0.5475	0.5669	3.5152	2.6497	2.086	-2.294±0.030	3.08177e-08	1.25235e-05	down	--	--	--	--	gi|120564738|gb|EF127979.1|	63.9	3e-07	Quercus suber clone GG11R microsatellite sequence	--	--	--	--	--	--	--	--	--	--	--	--	--	--	-	-	-
CL16430.Contig6_All	1513	0.8791	0.1853	0.0001	1.5332	1.5216	1.073	-5.762±7.007	0.000358148	0.027114	down	--	--	--	--	gi|189409193|gb|AC226516.1|	71.9	2e-09	Solanum lycopersicum chromosome 2 clone C02SLe0053H21, complete sequence	--	--	--	--	--	--	--	--	--	--	--	--	--	--	-	-	-
CL16447.Contig1_All	1412	3.0613	3.2429	2.3492	1.1897	1.2228	0.7262	1.449±0.248	1.9985e-05	0.00285996	up	gi|460368875|ref|XP_004230290.1|	637.5	0	PREDICTED: uncharacterized protein LOC101243829 [Solanum lycopersicum]	gi|460368874|ref|XM_004230242.1|	601	1e-169	PREDICTED: Solanum lycopersicum uncharacterized LOC101243829 (LOC101243829), mRNA	--	--	--	--	--	--	--	--	--	--	--	--	--	--	-	-	GO:0005634//nucleus
CL16457.Contig1_All	516	0.4833	0.9055	0.0001	3.2554	2.2308	1.8215	-6.111±7.341	6.9965e-05	0.0078558	down	--	--	--	--	--	--	--	--	--	--	--	--	--	--	--	--	--	--	--	--	--	--	-	-	-
CL16466.Contig2_All	1649	38.6649	34.5115	22.2783	55.8822	58.2876	70.5731	-0.991±0.420	1.12879e-06	0.000268659	down	gi|460399463|ref|XP_004245260.1|	72.4	2e-11	PREDICTED: pentatricopeptide repeat-containing protein At5g25630-like [Solanum lycopersicum]	gi|460399462|ref|XM_004245212.1|	1267	0	PREDICTED: Solanum lycopersicum pentatricopeptide repeat-containing protein At5g25630-like (LOC101258289), mRNA	sp|Q8GZ63|PP397_ARATH	336	3e-92	Pentatricopeptide repeat-containing protein At5g25630 OS=Arabidopsis thaliana GN=At5g25630 PE=2 SV=2	--	--	--	--	--	K15336	3e-23	108	vvi:100259391	tRNA (cytosine38-C5)-methyltransferase [EC:2.1.1.204]	-	-	-
CL16605.Contig2_All	316	7.8918	9.1673	7.6105	14.4288	16.6523	17.846	-0.993±0.142	0.000126836	0.0124371	down	--	--	--	--	--	--	--	--	--	--	--	--	--	--	--	--	--	--	--	--	--	--	-	-	-
CL16609.Contig2_All	883	3.1067	6.5614	9.0159	0.1812	0.9312	0.5806	3.333±0.789	3.11193e-05	0.00410299	up	gi|28565534|gb|AAO43000.1|	293.9	2e-78	early tobacco anther 1 [Nicotiana tabacum]	gi|28565533|gb|AY195602.1|	1017	0	Nicotiana tabacum early tobacco anther 1 mRNA, complete cds	sp|Q9LV66|Y5848_ARATH	94.7	6e-20	Uncharacterized protein At5g48480 OS=Arabidopsis thaliana GN=At5g48480 PE=1 SV=1	RSc0107	59.3	8e-09	COG2764	Uncharacterized protein conserved in bacteria	--	--	--	--	--	-	GO:0016740//transferase activity	GO:0005829//cytosol
CL16615.Contig1_All	529	15.5568	16.4284	17.0872	50.6559	38.7013	32.3041	-1.311±0.068	2.44441e-06	0.00050839	down	--	--	--	--	gi|19763|emb|X53426.1|	73.8	2e-10	Nicotiana sylvestris NySS41 and partial NySS42 genes for RUBISCO small subunit (SSU)	--	--	--	--	--	--	--	--	--	--	--	--	--	--	-	-	-
CL16615.Contig2_All	517	17.2042	17.8942	15.3986	51.5223	41.8261	30.5748	-1.298±0.112	2.30238e-05	0.00321985	down	--	--	--	--	gi|19763|emb|X53426.1|	71.9	6e-10	Nicotiana sylvestris NySS41 and partial NySS42 genes for RUBISCO small subunit (SSU)	--	--	--	--	--	--	--	--	--	--	--	--	--	--	-	-	-
CL16642.Contig1_All	763	15.5795	13.3496	13.3684	35.3302	24.1382	31.3557	-1.106±0.128	4.80842e-07	0.000128976	down	--	--	--	--	--	--	--	--	--	--	--	--	--	--	--	--	--	--	--	--	--	--	-	-	-
CL16685.Contig1_All	1042	61.5873	96.3172	56.9034	17.8867	23.8298	18.3681	1.798±0.409	2.17176e-05	0.00306464	up	gi|162532861|gb|ABY16785.1|	258.8	1e-67	auxin-repressed protein [Nicotiana tabacum]	gi|162532860|gb|EU286949.1|	1134	0	Nicotiana tabacum auxin-repressed protein (ARP1) mRNA, complete cds	sp|Q05349|12KD_FRAAN	143	2e-34	Auxin-repressed 12.5 kDa protein OS=Fragaria ananassa PE=2 SV=1	--	--	--	--	--	--	--	--	--	--	-	-	-
CL16685.Contig3_All	792	62.975	90.7337	55.0757	18.1798	19.7247	15.4274	1.936±0.373	6.97829e-07	0.000176442	up	gi|162532861|gb|ABY16785.1|	193.7	2e-48	auxin-repressed protein [Nicotiana tabacum]	gi|162532860|gb|EU286949.1|	924	0	Nicotiana tabacum auxin-repressed protein (ARP1) mRNA, complete cds	sp|Q05349|12KD_FRAAN	104	7e-23	Auxin-repressed 12.5 kDa protein OS=Fragaria ananassa PE=2 SV=1	--	--	--	--	--	--	--	--	--	--	-	-	-
CL16685.Contig4_All	428	62.151	66.1555	54.2518	11.7744	15.1763	14.5734	2.131±0.146	6.55759e-28	8.86503e-24	up	gi|162532861|gb|ABY16785.1|	76.3	1e-13	auxin-repressed protein [Nicotiana tabacum]	gi|162532860|gb|EU286949.1|	293	7e-77	Nicotiana tabacum auxin-repressed protein (ARP1) mRNA, complete cds	sp|Q05349|12KD_FRAAN	52.4	1e-07	Auxin-repressed 12.5 kDa protein OS=Fragaria ananassa PE=2 SV=1	--	--	--	--	--	--	--	--	--	--	-	-	-
CL16720.Contig6_All	2153	1.3127	1.0851	0.9629	2.6379	2.4059	2.1431	-1.108±0.225	3.02735e-05	0.00400973	down	gi|460415566|ref|XP_004253129.1|	946.4	0	PREDICTED: 4-coumarate--CoA ligase-like 5-like [Solanum lycopersicum]	gi|460415565|ref|XM_004253081.1|	1023	0	PREDICTED: Solanum lycopersicum 4-coumarate--CoA ligase-like 5-like (LOC101251665), mRNA	sp|Q84P21|4CLL5_ARATH	803	0	4-coumarate--CoA ligase-like 5 OS=Arabidopsis thaliana GN=4CLL5 PE=1 SV=2	BH3104	259	1e-68	COG0318	Acyl-CoA synthetases (AMP-forming)/AMP-acid ligases II	K10526	0	835	rcu:RCOM_1600450	OPC-8:0 CoA ligase 1 [EC:6.2.1.-]	GO:0055114//oxidation-reduction process;GO:0009753//response to jasmonic acid stimulus;GO:0009620//response to fungus;GO:0009611//response to wounding;GO:0009698//phenylpropanoid metabolic process;GO:0009695//jasmonic acid biosynthetic process;GO:0010200//response to chitin	GO:0016207//4-coumarate-CoA ligase activity;GO:0005524//ATP binding;GO:0047077	GO:0016021//integral to membrane;GO:0005777//peroxisome;GO:0009507//chloroplast
CL16722.Contig1_All	865	6.9192	7.1301	8.7242	3.5141	2.6615	2.4695	1.39±0.182	6.27841e-07	0.00016075	up	gi|460373995|ref|XP_004232797.1|	275.8	6e-73	PREDICTED: uncharacterized protein LOC101253150 [Solanum lycopersicum]	gi|460373994|ref|XM_004232749.1|	307	1e-80	PREDICTED: Solanum lycopersicum uncharacterized LOC101253150 (LOC101253150), mRNA	--	--	--	--	--	--	--	--	--	--	--	--	--	--	-	-	-
CL16746.Contig2_All	1634	10.8869	14.0686	19.8945	3.3289	1.9624	2.4054	2.498±0.437	1.38424e-08	6.15563e-06	up	gi|460380274|ref|XP_004235882.1|	97.4	0	PREDICTED: tubby-like protein 8-like [Solanum lycopersicum]	gi|460380273|ref|XM_004235834.1|	1080	0	PREDICTED: Solanum lycopersicum tubby-like protein 8-like (LOC101253673), mRNA	sp|Q9S9M8|TLP8_ARATH	394	8e-110	Tubby-like protein 8 OS=Arabidopsis thaliana GN=TULP8 PE=2 SV=1	--	--	--	--	--	--	--	--	--	--	GO:0009620//response to fungus;GO:0061512;GO:0006355//regulation of transcription, DNA-dependent;GO:0048443//stamen development	GO:0035091//phosphatidylinositol binding;GO:0003700//sequence-specific DNA binding transcription factor activity	GO:0005829//cytosol;GO:0005929//cilium;GO:0005634//nucleus
CL16759.Contig1_All	3176	9.4224	6.3259	5.6399	33.2456	31.247	27.7371	-2.145±0.389	7.42813e-37	2.15183e-32	down	gi|77799302|dbj|BAE46746.1|	1869	0	nitrate reductase [Nicotiana benthamiana]	gi|109659809|dbj|AB245431.1|	5723	0	Nicotiana benthamiana NR2 mRNA for nitrate reductase 2, complete cds	sp|P08509|NIA2_TOBAC	1856	0	Nitrate reductase [NADH] 2 OS=Nicotiana tabacum GN=NIA2 PE=2 SV=2	MT1801	210	1e-53	COG2041	Sulfite oxidase and related enzymes	K00360	0	1025	ppp:PHYPADRAFT_184973	nitrate reductase (NADH) [EC:1.7.1.1]	GO:0006809//nitric oxide biosynthetic process;GO:0042128//nitrate assimilation;GO:0055114//oxidation-reduction process	GO:0009703//nitrate reductase (NADH) activity;GO:0050464;GO:0030151//molybdenum ion binding;GO:0020037//heme binding;GO:0043546//molybdopterin cofactor binding	-
CL16759.Contig2_All	3141	18.4991	14.3102	9.0822	37.5634	37.485	34.9829	-1.453±0.520	2.74583e-17	8.56619e-14	down	gi|109659810|dbj|BAE96752.1|	1876.3	0	nitrate reductase 2 [Nicotiana benthamiana]	gi|109659809|dbj|AB245431.1|	6179	0	Nicotiana benthamiana NR2 mRNA for nitrate reductase 2, complete cds	sp|P08509|NIA2_TOBAC	1860	0	Nitrate reductase [NADH] 2 OS=Nicotiana tabacum GN=NIA2 PE=2 SV=2	MT1801	211	5e-54	COG2041	Sulfite oxidase and related enzymes	K00360	0	1024	ppp:PHYPADRAFT_184973	nitrate reductase (NADH) [EC:1.7.1.1]	GO:0006809//nitric oxide biosynthetic process;GO:0042128//nitrate assimilation;GO:0055114//oxidation-reduction process	GO:0009703//nitrate reductase (NADH) activity;GO:0050464;GO:0030151//molybdenum ion binding;GO:0020037//heme binding;GO:0043546//molybdopterin cofactor binding	-
CL1676.Contig1_All	1839	2.5765	2.9472	2.9311	1.2614	0.8048	1.1151	1.407±0.110	4.63109e-06	0.000865526	up	gi|849072|dbj|BAA09367.1|	915.2	0	A-type cyclin [Nicotiana tabacum]	gi|849071|dbj|D50736.1|TOBNTCYCB	3061	0	Nicotiana tabacum mRNA for A-type cyclin, complete cds	sp|Q2QQ96|CCA21_ORYSJ	436	2e-122	Cyclin-A2-1 OS=Oryza sativa subsp. japonica GN=CYCA2-1 PE=2 SV=1	SPBC582.03	178	2e-44	COG5024	Cyclin	K06627	7e-139	492	vvi:100254892	cyclin A	-	-	GO:0005634//nucleus
CL1676.Contig2_All	2212	2.1796	2.6615	2.4368	1.2295	0.9293	0.8112	1.288±0.144	1.94095e-05	0.00279338	up	gi|849072|dbj|BAA09367.1|	245	5e-159	A-type cyclin [Nicotiana tabacum]	gi|849071|dbj|D50736.1|TOBNTCYCB	1203	0	Nicotiana tabacum mRNA for A-type cyclin, complete cds	sp|Q147G5|CCA22_ARATH	216	2e-109	Cyclin-A2-2 OS=Arabidopsis thaliana GN=CYCA2-2 PE=2 SV=1	SPBC582.03	136	2e-31	COG5024	Cyclin	K06627	4e-115	238	vvi:100254892	cyclin A	GO:0044260;GO:0000902//cell morphogenesis;GO:0010389//regulation of G2/M transition of mitotic cell cycle;GO:0008283//cell proliferation;GO:0051301//cell division;GO:0044238//primary metabolic process;GO:2000123//positive regulation of stomatal complex development	GO:0005515//protein binding;GO:0016538//cyclin-dependent protein kinase regulator activity	GO:0005634//nucleus
CL16761.Contig3_All	2490	2.8711	2.1392	2.8309	0.5461	0.7595	1.1667	1.652±0.239	4.66166e-09	2.28333e-06	up	gi|460380657|ref|XP_004236071.1|	789.6	0	PREDICTED: squamosa promoter-binding-like protein 6-like [Solanum lycopersicum]	gi|460380656|ref|XM_004236023.1|	1166	0	PREDICTED: Solanum lycopersicum squamosa promoter-binding-like protein 6-like (LOC101261007), mRNA	sp|Q94JW8|SPL6_ARATH	180	3e-45	Squamosa promoter-binding-like protein 6 OS=Arabidopsis thaliana GN=SPL6 PE=2 SV=2	--	--	--	--	--	--	--	--	--	--	-	-	-
CL16761.Contig4_All	2874	0.3471	0.4877	0.4905	0.1113	0.0001	0.1189	2.507±0.286	0.000145976	0.0138388	up	gi|460380657|ref|XP_004236071.1|	791.2	0	PREDICTED: squamosa promoter-binding-like protein 6-like [Solanum lycopersicum]	gi|460380656|ref|XM_004236023.1|	1148	0	PREDICTED: Solanum lycopersicum squamosa promoter-binding-like protein 6-like (LOC101261007), mRNA	sp|Q94JW8|SPL6_ARATH	179	1e-44	Squamosa promoter-binding-like protein 6 OS=Arabidopsis thaliana GN=SPL6 PE=2 SV=2	--	--	--	--	--	--	--	--	--	--	-	-	-
CL16814.Contig2_All	1069	0.2333	0.2622	0.1552	1.6462	2.4612	2.7975	-3.442±0.397	4.17525e-11	3.61821e-08	down	gi|460400227|ref|XP_004245637.1|	355.1	1e-96	PREDICTED: heat stress transcription factor B-2b-like [Solanum lycopersicum]	gi|460400226|ref|XM_004245589.1|	218	9e-54	PREDICTED: Solanum lycopersicum heat stress transcription factor B-2b-like (LOC101267632), mRNA	sp|Q9T0D3|HFB2B_ARATH	221	7e-58	Heat stress transcription factor B-2b OS=Arabidopsis thaliana GN=HSFB2B PE=2 SV=1	--	--	--	--	--	--	--	--	--	--	GO:0010200//response to chitin;GO:0045892//negative regulation of transcription, DNA-dependent	-	-
CL16824.Contig3_All	982	3.64	2.4742	2.8712	6.5166	4.8562	6.2648	-0.991±0.281	9.19656e-05	0.00971296	down	gi|225425746|ref|XP_002276549.1|	153.3	5e-36	PREDICTED: transcription factor bHLH135 [Vitis vinifera] >gi|147833933|emb|CAN68305.1| hypothetical protein VITISV_041983 [Vitis vinifera] >gi|296086398|emb|CBI31987.3| unnamed protein product [Vitis vinifera]	gi|460386188|ref|XM_004238734.1|	299	3e-78	PREDICTED: Solanum lycopersicum transcription factor bHLH135-like (LOC101261116), mRNA	sp|Q9CA64|BH135_ARATH	129	3e-30	Transcription factor bHLH135 OS=Arabidopsis thaliana GN=BHLH135 PE=1 SV=1	--	--	--	--	--	--	--	--	--	--	GO:0006355//regulation of transcription, DNA-dependent;GO:0040008//regulation of growth;GO:0009416//response to light stimulus	GO:0046983//protein dimerization activity	GO:0005737//cytoplasm;GO:0005634//nucleus
CL16826.Contig1_All	591	4.079	5.8503	2.666	10.8279	9.3211	7.0842	-1.185±0.568	0.000234008	0.0197225	down	--	--	--	--	gi|262118334|gb|AC232703.2|	65.9	4e-08	Solanum lycopersicum chromosome 05 clone C05HBa0190L02, complete sequence	--	--	--	--	--	--	--	--	--	--	--	--	--	--	-	-	-
CL16827.Contig2_All	1605	0.5697	1.048	0.775	1.7444	2.5614	2.5021	-1.553±0.440	2.96872e-06	0.000600199	down	gi|460396301|ref|XP_004243714.1|	114.8	4e-24	PREDICTED: MOB kinase activator-like 1-like [Solanum lycopersicum]	gi|460396300|ref|XM_004243666.1|	662	0	PREDICTED: Solanum lycopersicum MOB kinase activator-like 1-like (LOC101254611), mRNA	sp|Q8GYX0|MOB1_ARATH	269	4e-72	MOB kinase activator-like 1 OS=Arabidopsis thaliana GN=At4g19045 PE=2 SV=1	--	--	--	--	--	K06685	3e-79	294	vvi:100245566	maintenance of ploidy protein MOB1 (MPS1 binder 1)	GO:0016310//phosphorylation	GO:0016301//kinase activity;GO:0046872//metal ion binding	GO:0005856//cytoskeleton;GO:0009524//phragmoplast
CL16829.Contig4_All	2516	0.9581	1.1142	1.1206	0.4133	0.2941	0.5434	1.348±0.128	0.000768629	0.0476646	up	gi|267196|sp|Q00775.1|SSG1_SOLTU	1113.2	0	RecName: Full=Granule-bound starch synthase 1, chloroplastic/amyloplastic; AltName: Full=Granule-bound starch synthase I; Short=GBSS-I; Flags: Precursor >gi|21471|emb|CAA41359.1| glycogen (starch) synthase [Solanum tuberosum]	gi|187237253|gb|EU403426.2|	2258	0	Solanum tuberosum granule-bound starch synthase (GBSS) mRNA, complete cds	sp|Q00775|SSG1_SOLTU	1113	0	Granule-bound starch synthase 1, chloroplastic/amyloplastic OS=Solanum tuberosum GN=WAXY PE=1 SV=1	TM0895	254	4e-67	COG0297	Glycogen synthase	K13679	0	942	vvi:100264969	granule-bound starch synthase [EC:2.4.1.242]	GO:0001666//response to hypoxia;GO:0010264//myo-inositol hexakisphosphate biosynthetic process;GO:0019375//galactolipid biosynthetic process;GO:0019252//starch biosynthetic process	GO:0009011//starch synthase activity;GO:0004373//glycogen (starch) synthase activity;GO:0033840;GO:0033201//alpha-1,4-glucan synthase activity	GO:0009501//amyloplast;GO:0009507//chloroplast
CL16881.Contig1_All	638	3.5179	6.2982	10.0085	0.5015	0.3866	0.4018	3.815±0.756	1.4597e-05	0.00222892	up	gi|460377310|ref|XP_004234436.1|	162.2	5e-39	PREDICTED: uncharacterized protein LOC101263287 [Solanum lycopersicum]	gi|47969792|emb|AJ718026.1|	230	1e-57	Nicotiana tabacum cDNA-AFLP-fragment BSTT23-170B, cultivar Bright Yellow 2	--	--	--	--	--	--	--	--	--	--	--	--	--	--	-	-	-
CL16881.Contig2_All	534	3.5804	6.8248	10.5601	1.0486	0.6159	1.4401	2.621±0.785	0.000569144	0.0382538	up	gi|460377310|ref|XP_004234436.1|	162.2	3e-39	PREDICTED: uncharacterized protein LOC101263287 [Solanum lycopersicum]	gi|47969792|emb|AJ718026.1|	168	4e-39	Nicotiana tabacum cDNA-AFLP-fragment BSTT23-170B, cultivar Bright Yellow 2	--	--	--	--	--	--	--	--	--	--	--	--	--	--	-	-	-
CL16914.Contig2_All	351	14.4466	9.3181	10.3955	4.5579	5.3877	2.1909	1.467±0.329	0.000196385	0.0172769	up	--	--	--	--	gi|493722|emb|X64198.1|	111	5e-22	N.tabacum LHC-I mRNA for photosystem I light-harvesting chlorophyll a/b-binding protein	--	--	--	--	--	--	--	--	--	--	--	--	--	--	-	-	-
CL16925.Contig1_All	635	0.2618	0.0001	0.2612	1.3857	0.9064	2.2875	-6.330±6.554	0.000377448	0.0282537	down	gi|460400423|ref|XP_004245734.1|	206.1	3e-52	PREDICTED: uncharacterized protein LOC101246270 [Solanum lycopersicum]	gi|460400422|ref|XM_004245686.1|	238	6e-60	PREDICTED: Solanum lycopersicum uncharacterized LOC101246270 (LOC101246270), mRNA	sp|P33082|AXX15_SOYBN	67.8	5e-12	Auxin-induced protein X15 OS=Glycine max PE=2 SV=1	--	--	--	--	--	K14488	6e-39	158	rcu:RCOM_1611000	SAUR family protein	-	-	-
CL1694.Contig10_All	2798	28.2834	23.8461	24.7479	51.7455	52.3063	62.083	-1.116±0.129	9.50862e-19	3.57068e-15	down	gi|460386480|ref|XP_004238926.1|	608.6	1e-172	PREDICTED: zinc finger protein CONSTANS-LIKE 16-like [Solanum lycopersicum]	gi|460386479|ref|XM_004238878.1|	258	3e-65	PREDICTED: Solanum lycopersicum zinc finger protein CONSTANS-LIKE 16-like (LOC101253781), mRNA	sp|Q8RWD0|COL16_ARATH	305	9e-83	Zinc finger protein CONSTANS-LIKE 16 OS=Arabidopsis thaliana GN=COL16 PE=2 SV=2	--	--	--	--	--	K12135	2e-10	66.6	ath:AT5G15840	zinc finger protein CONSTANS	-	-	-
CL1694.Contig2_All	953	5.408	4.8047	4.786	17.3748	14.4081	16.6764	-1.694±0.100	2.60159e-17	8.24301e-14	down	gi|460382518|ref|XP_004236986.1|	298.5	1e-79	PREDICTED: zinc finger protein CONSTANS-LIKE 16-like [Solanum lycopersicum]	gi|460382517|ref|XM_004236938.1|	305	5e-80	PREDICTED: Solanum lycopersicum zinc finger protein CONSTANS-LIKE 16-like (LOC101255581), mRNA	sp|Q8RWD0|COL16_ARATH	153	2e-37	Zinc finger protein CONSTANS-LIKE 16 OS=Arabidopsis thaliana GN=COL16 PE=2 SV=2	--	--	--	--	--	K12135	2e-08	58.2	aly:ARALYDRAFT_488429	zinc finger protein CONSTANS	-	-	-
CL1694.Contig3_All	916	3.0855	3.6726	3.2592	6.8988	8.258	6.5296	-1.118±0.129	3.27438e-06	0.000647788	down	gi|460382518|ref|XP_004236986.1|	306.6	3e-82	PREDICTED: zinc finger protein CONSTANS-LIKE 16-like [Solanum lycopersicum]	gi|460382517|ref|XM_004236938.1|	319	3e-84	PREDICTED: Solanum lycopersicum zinc finger protein CONSTANS-LIKE 16-like (LOC101255581), mRNA	sp|Q8RWD0|COL16_ARATH	147	6e-36	Zinc finger protein CONSTANS-LIKE 16 OS=Arabidopsis thaliana GN=COL16 PE=2 SV=2	--	--	--	--	--	K12135	2e-09	61.6	aly:ARALYDRAFT_488429	zinc finger protein CONSTANS	-	-	-
CL1694.Contig4_All	1530	1.5756	2.5041	1.8428	4.4962	4.729	3.6858	-1.152±0.340	2.37801e-06	0.000498157	down	gi|460382518|ref|XP_004236986.1|	135.2	3e-30	PREDICTED: zinc finger protein CONSTANS-LIKE 16-like [Solanum lycopersicum]	gi|460382517|ref|XM_004236938.1|	218	1e-53	PREDICTED: Solanum lycopersicum zinc finger protein CONSTANS-LIKE 16-like (LOC101255581), mRNA	sp|Q8RWD0|COL16_ARATH	85.1	1e-16	Zinc finger protein CONSTANS-LIKE 16 OS=Arabidopsis thaliana GN=COL16 PE=2 SV=2	--	--	--	--	--	K12135	1e-08	59.7	aly:ARALYDRAFT_488429	zinc finger protein CONSTANS	-	-	GO:0005622//intracellular
CL1694.Contig5_All	1554	1.7118	2.2851	1.8677	4.1179	4.7089	3.354	-1.065±0.214	1.10241e-05	0.00178126	down	gi|460382518|ref|XP_004236986.1|	142.5	1e-32	PREDICTED: zinc finger protein CONSTANS-LIKE 16-like [Solanum lycopersicum]	gi|460382517|ref|XM_004236938.1|	232	9e-58	PREDICTED: Solanum lycopersicum zinc finger protein CONSTANS-LIKE 16-like (LOC101255581), mRNA	sp|Q8RWD0|COL16_ARATH	88.6	9e-18	Zinc finger protein CONSTANS-LIKE 16 OS=Arabidopsis thaliana GN=COL16 PE=2 SV=2	--	--	--	--	--	K12135	3e-09	61.6	aly:ARALYDRAFT_488429	zinc finger protein CONSTANS	GO:0006355//regulation of transcription, DNA-dependent	-	GO:0005622//intracellular
CL1694.Contig6_All	996	6.4265	8.5379	7.0772	14.2956	15.6847	13.297	-0.984±0.208	9.40942e-08	3.33575e-05	down	gi|460382518|ref|XP_004236986.1|	313.2	4e-84	PREDICTED: zinc finger protein CONSTANS-LIKE 16-like [Solanum lycopersicum]	gi|460382517|ref|XM_004236938.1|	295	5e-77	PREDICTED: Solanum lycopersicum zinc finger protein CONSTANS-LIKE 16-like (LOC101255581), mRNA	sp|Q8LG76|COL6_ARATH	150	8e-37	Zinc finger protein CONSTANS-LIKE 6 OS=Arabidopsis thaliana GN=COL6 PE=2 SV=2	--	--	--	--	--	K12135	2e-09	61.6	aly:ARALYDRAFT_488429	zinc finger protein CONSTANS	-	-	-
CL1694.Contig7_All	915	2.8163	3.7787	3.2627	7.5183	8.0873	6.8169	-1.196±0.212	7.08656e-07	0.000178956	down	gi|460382518|ref|XP_004236986.1|	301.2	1e-80	PREDICTED: zinc finger protein CONSTANS-LIKE 16-like [Solanum lycopersicum]	gi|460382517|ref|XM_004236938.1|	305	4e-80	PREDICTED: Solanum lycopersicum zinc finger protein CONSTANS-LIKE 16-like (LOC101255581), mRNA	sp|Q8RWD0|COL16_ARATH	145	4e-35	Zinc finger protein CONSTANS-LIKE 16 OS=Arabidopsis thaliana GN=COL16 PE=2 SV=2	--	--	--	--	--	K12135	6e-09	59.7	aly:ARALYDRAFT_488429	zinc finger protein CONSTANS	-	-	-
CL1694.Contig9_All	2918	20.739	19.631	18.1031	42.4627	40.0397	45.8846	-1.137±0.099	4.80979e-19	1.91242e-15	down	gi|460386480|ref|XP_004238926.1|	608.2	2e-172	PREDICTED: zinc finger protein CONSTANS-LIKE 16-like [Solanum lycopersicum]	gi|460386479|ref|XM_004238878.1|	250	7e-63	PREDICTED: Solanum lycopersicum zinc finger protein CONSTANS-LIKE 16-like (LOC101253781), mRNA	sp|Q8RWD0|COL16_ARATH	305	1e-82	Zinc finger protein CONSTANS-LIKE 16 OS=Arabidopsis thaliana GN=COL16 PE=2 SV=2	--	--	--	--	--	K12135	2e-10	66.6	ath:AT5G15840	zinc finger protein CONSTANS	-	-	-
CL17002.Contig4_All	1753	2.4658	4.2646	4.2102	1.7796	1.4071	1.7547	1.103±0.451	0.000817294	0.0498291	up	gi|460402136|ref|XP_004246570.1|	608.6	1e-172	PREDICTED: uncharacterized protein LOC101245788 [Solanum lycopersicum]	gi|460402135|ref|XM_004246522.1|	720	0	PREDICTED: Solanum lycopersicum uncharacterized LOC101245788 (LOC101245788), mRNA	sp|Q9S7C9|ESCA_ARATH	98.2	1e-20	Putative DNA-binding protein ESCAROLA OS=Arabidopsis thaliana GN=ESC PE=2 SV=1	--	--	--	--	--	K12580	9e-06	50.4	vcn:VOLCADRAFT_92540	CCR4-NOT transcription complex subunit 3	-	-	-
CL17005.Contig1_All	1150	1.1565	0.1625	0.2163	3.0605	1.6444	3.1949	-2.937±1.529	7.29756e-05	0.00809522	down	--	--	--	--	gi|375493632|gb|AC246642.3|	63.9	3e-07	Solanum lycopersicum strain Heinz 1706 chromosome 1 clone slm-41f18 map 1, complete sequence	--	--	--	--	--	--	--	--	--	--	--	--	--	--	-	-	-
CL17016.Contig2_All	2954	10.3557	8.6045	11.1169	4.1972	4.1472	4.5412	1.215±0.191	5.45414e-12	5.70101e-09	up	gi|460411233|ref|XP_004251018.1|	1238.4	0	PREDICTED: nucleobase-ascorbate transporter 12-like [Solanum lycopersicum]	gi|460411232|ref|XM_004250970.1|	2286	0	PREDICTED: Solanum lycopersicum nucleobase-ascorbate transporter 12-like (LOC101248167), mRNA	sp|Q3E7D0|NAT12_ARATH	1052	0	Nucleobase-ascorbate transporter 12 OS=Arabidopsis thaliana GN=NAT12 PE=1 SV=3	PAB1838	172	3e-42	COG2233	Xanthine/uracil permeases	K14611	0	1157	vvi:100244893	solute carrier family 23 (nucleobase transporter), member 1/2	GO:0098721;GO:0035344//hypoxanthine transport;GO:0098702;GO:0098710	GO:0015210//uracil transmembrane transporter activity;GO:0015294//solute:cation symporter activity;GO:0015207//adenine transmembrane transporter activity;GO:0015208	GO:0005886//plasma membrane;GO:0016021//integral to membrane;GO:0009507//chloroplast;GO:0005634//nucleus
CL17016.Contig5_All	551	29.4188	17.9772	28.7463	11.3236	9.5502	11.7854	1.186±0.401	0.000129602	0.0126411	up	gi|460411233|ref|XP_004251018.1|	147.1	1e-34	PREDICTED: nucleobase-ascorbate transporter 12-like [Solanum lycopersicum]	gi|460411232|ref|XM_004250970.1|	202	3e-49	PREDICTED: Solanum lycopersicum nucleobase-ascorbate transporter 12-like (LOC101248167), mRNA	sp|Q3E7D0|NAT12_ARATH	102	1e-22	Nucleobase-ascorbate transporter 12 OS=Arabidopsis thaliana GN=NAT12 PE=1 SV=3	--	--	--	--	--	K14611	5e-26	115	vvi:100244893	solute carrier family 23 (nucleobase transporter), member 1/2	GO:0098721;GO:0035344//hypoxanthine transport;GO:0098702;GO:0098710	GO:0015210//uracil transmembrane transporter activity;GO:0015294//solute:cation symporter activity;GO:0015207//adenine transmembrane transporter activity;GO:0015208	GO:0005886//plasma membrane;GO:0009507//chloroplast;GO:0005634//nucleus
CL17016.Contig6_All	1641	18.7428	14.578	19.5065	8.043	6.9645	8.5392	1.154±0.228	7.14897e-10	4.51612e-07	up	gi|460411233|ref|XP_004251018.1|	752.3	0	PREDICTED: nucleobase-ascorbate transporter 12-like [Solanum lycopersicum]	gi|460411232|ref|XM_004250970.1|	1497	0	PREDICTED: Solanum lycopersicum nucleobase-ascorbate transporter 12-like (LOC101248167), mRNA	sp|Q3E7D0|NAT12_ARATH	694	0	Nucleobase-ascorbate transporter 12 OS=Arabidopsis thaliana GN=NAT12 PE=1 SV=3	PAB1838	105	2e-22	COG2233	Xanthine/uracil permeases	K14611	0	749	vvi:100244893	solute carrier family 23 (nucleobase transporter), member 1/2	GO:0098721;GO:0035344//hypoxanthine transport;GO:0098702;GO:0098710	GO:0015210//uracil transmembrane transporter activity;GO:0015294//solute:cation symporter activity;GO:0015207//adenine transmembrane transporter activity;GO:0015208	GO:0005886//plasma membrane;GO:0016021//integral to membrane;GO:0009507//chloroplast;GO:0005634//nucleus
CL17031.Contig2_All	501	0.9955	1.3057	0.6621	2.2353	4.267	5.1164	-2.026±0.493	0.000356256	0.0270265	down	--	--	--	--	--	--	--	--	--	--	--	--	--	--	--	--	--	--	--	--	--	--	-	-	-
CL1705.Contig2_All	1795	2.5934	2.7071	2.6334	0.9804	0.8703	0.714	1.629±0.031	5.59348e-07	0.000147305	up	gi|460377786|ref|XP_004234669.1|	614	2e-174	PREDICTED: uncharacterized protein LOC101249244 [Solanum lycopersicum]	gi|460377785|ref|XM_004234621.1|	1005	0	PREDICTED: Solanum lycopersicum uncharacterized LOC101249244 (LOC101249244), mRNA	--	--	--	--	--	--	--	--	--	--	--	--	--	--	-	GO:0016740//transferase activity	GO:0016021//integral to membrane
CL17060.Contig4_All	990	17.8849	18.3119	27.0562	10.1807	6.8102	8.3718	1.291±0.335	1.31427e-05	0.00205164	up	gi|460382285|ref|XP_004236870.1|	349.4	5e-95	PREDICTED: high mobility group B protein 7-like [Solanum lycopersicum]	gi|460382284|ref|XM_004236822.1|	537	1e-150	PREDICTED: Solanum lycopersicum high mobility group B protein 7-like (LOC101247008), mRNA	sp|Q8LDF9|HMGB7_ARATH	194	7e-50	High mobility group B protein 7 OS=Arabidopsis thaliana GN=HMGB7 PE=1 SV=1	YPR052c	68.9	1e-11	COG5648	Chromatin-associated proteins containing the HMG domain	K10802	6e-29	126	gmx:100499704	high mobility group protein B1	GO:0010197//polar nucleus fusion	GO:0003677//DNA binding	GO:0005634//nucleus
CL17075.Contig1_All	1051	93.2509	83.9337	67.6993	11.5686	19.0884	20.4058	2.249±0.235	7.87945e-16	1.76298e-12	up	gi|91107165|gb|ABE11608.1|	537.7	1e-151	xyloglucan endo-transglycosylase precursor [Solanum chacoense]	gi|91107164|gb|DQ450838.1|	908	0	Solanum chacoense xyloglucan endo-transglycosylase precursor (XET1) mRNA, complete cds	sp|P35694|BRU1_SOYBN	457	4e-129	Brassinosteroid-regulated protein BRU1 OS=Glycine max PE=2 SV=1	YLR213c	77	5e-14	COG2273	Beta-glucanase/Beta-glucan synthetase	K08235	2e-129	460	mtr:MTR_3g084620	xyloglucan:xyloglucosyl transferase [EC:2.4.1.207]	GO:0071555//cell wall organization;GO:0010411//xyloglucan metabolic process;GO:0042546//cell wall biogenesis	GO:0016762//xyloglucan:xyloglucosyl transferase activity;GO:0004553//hydrolase activity, hydrolyzing O-glycosyl compounds	GO:0005618//cell wall;GO:0016021//integral to membrane;GO:0048046//apoplast
CL17075.Contig2_All	1553	103.306	90.4388	73.1024	30.3894	38.0132	41.7593	1.262±0.252	4.63119e-07	0.000124909	up	gi|91107165|gb|ABE11608.1|	240.3	6e-62	xyloglucan endo-transglycosylase precursor [Solanum chacoense]	gi|91107164|gb|DQ450838.1|	563	1e-157	Solanum chacoense xyloglucan endo-transglycosylase precursor (XET1) mRNA, complete cds	sp|P35694|BRU1_SOYBN	263	3e-70	Brassinosteroid-regulated protein BRU1 OS=Glycine max PE=2 SV=1	YLR213c	65.9	2e-10	COG2273	Beta-glucanase/Beta-glucan synthetase	K08235	8e-69	259	mtr:MTR_3g084620	xyloglucan:xyloglucosyl transferase [EC:2.4.1.207]	GO:0071555//cell wall organization;GO:0010411//xyloglucan metabolic process;GO:0042546//cell wall biogenesis	GO:0016762//xyloglucan:xyloglucosyl transferase activity;GO:0004553//hydrolase activity, hydrolyzing O-glycosyl compounds	GO:0005618//cell wall;GO:0016021//integral to membrane;GO:0048046//apoplast
CL17075.Contig3_All	1102	60.2708	54.6947	40.2598	6.7506	10.6693	11.7079	2.393±0.304	1.99417e-12	2.28464e-09	up	gi|91107165|gb|ABE11608.1|	537.7	1e-151	xyloglucan endo-transglycosylase precursor [Solanum chacoense]	gi|91107164|gb|DQ450838.1|	930	0	Solanum chacoense xyloglucan endo-transglycosylase precursor (XET1) mRNA, complete cds	sp|P35694|BRU1_SOYBN	457	4e-129	Brassinosteroid-regulated protein BRU1 OS=Glycine max PE=2 SV=1	YLR213c	77	5e-14	COG2273	Beta-glucanase/Beta-glucan synthetase	K08235	2e-129	460	mtr:MTR_3g084620	xyloglucan:xyloglucosyl transferase [EC:2.4.1.207]	GO:0071555//cell wall organization;GO:0010411//xyloglucan metabolic process;GO:0042546//cell wall biogenesis	GO:0016762//xyloglucan:xyloglucosyl transferase activity;GO:0004553//hydrolase activity, hydrolyzing O-glycosyl compounds	GO:0005618//cell wall;GO:0016021//integral to membrane;GO:0048046//apoplast
CL17133.Contig4_All	1990	0.4177	0.7044	0.8751	0.0001	0.0826	0.0859	3.501±0.548	1.87268e-06	0.000405276	up	gi|460382758|ref|XP_004237103.1|	264.6	4e-69	PREDICTED: kinesin-4-like [Solanum lycopersicum]	gi|460382757|ref|XM_004237055.1|	811	0	PREDICTED: Solanum lycopersicum kinesin-4-like (LOC101249066), mRNA	sp|O81635|ATK4_ARATH	171	2e-42	Kinesin-4 OS=Arabidopsis thaliana GN=ATK4 PE=1 SV=2	YPR141c	92	3e-18	COG5059	Kinesin-like protein	K10406	7e-28	124	cme:CMT097C	kinesin family member C2/C3	GO:0044763;GO:0008152//metabolic process	GO:0017111//nucleoside-triphosphatase activity;GO:0005488//binding	GO:0044424//intracellular part
CL17133.Contig5_All	762	1.8545	3.4338	3.809	0.8398	0.4316	1.1213	1.860±0.561	0.000183361	0.0164159	up	gi|460382758|ref|XP_004237103.1|	169.1	6e-41	PREDICTED: kinesin-4-like [Solanum lycopersicum]	gi|460382757|ref|XM_004237055.1|	367	1e-98	PREDICTED: Solanum lycopersicum kinesin-4-like (LOC101249066), mRNA	--	--	--	--	STM0960	55.8	7e-08	COG1674	DNA segregation ATPase FtsK/SpoIIIE and related proteins	K09566	2e-08	57.8	vvi:100264514	peptidyl-prolyl isomerase G (cyclophilin G) [EC:5.2.1.8]	GO:0044763	-	-
CL17133.Contig7_All	3703	1.8183	2.3974	3.3368	0.2376	0.5551	0.4846	2.519±0.439	2.46982e-08	1.02629e-05	up	gi|460382758|ref|XP_004237103.1|	1598.2	0	PREDICTED: kinesin-4-like [Solanum lycopersicum]	gi|460382757|ref|XM_004237055.1|	2028	0	PREDICTED: Solanum lycopersicum kinesin-4-like (LOC101249066), mRNA	sp|O81635|ATK4_ARATH	610	1e-174	Kinesin-4 OS=Arabidopsis thaliana GN=ATK4 PE=1 SV=2	SPAC664.10	258	4e-68	COG5059	Kinesin-like protein	K10406	2e-86	319	ath:AT1G72250	kinesin family member C2/C3	GO:0007017//microtubule-based process;GO:0006996//organelle organization;GO:0008152//metabolic process	GO:0017111//nucleoside-triphosphatase activity;GO:0005488//binding	GO:0044430//cytoskeletal part;GO:0015630//microtubule cytoskeleton
CL17176.Contig1_All	491	18.1152	37.6835	38.0015	4.0729	5.0237	2.4363	2.945±0.614	3.60027e-07	0.000101258	up	gi|356541934|ref|XP_003539427.1|	53.9	1e-06	PREDICTED: uncharacterized protein LOC100792160 [Glycine max] >gi|255640402|gb|ACU20488.1| unknown [Glycine max]	gi|217330419|dbj|AB472851.1|	220	1e-54	Nicotiana tabacum 10087 gene, promoter region sequence	--	--	--	--	--	--	--	--	--	--	--	--	--	--	-	-	-
CL17176.Contig2_All	525	13.9337	28.3012	41.8587	1.676	2.819	2.604	3.428±0.804	2.7666e-05	0.00374758	up	gi|255544208|ref|XP_002513166.1|	53.9	1e-06	conserved hypothetical protein [Ricinus communis] >gi|223547664|gb|EEF49157.1| conserved hypothetical protein [Ricinus communis]	gi|217330419|dbj|AB472851.1|	220	1e-54	Nicotiana tabacum 10087 gene, promoter region sequence	--	--	--	--	--	--	--	--	--	--	--	--	--	--	-	-	-
CL1723.Contig1_All	593	1.9625	3.782	2.5172	5.5306	7.0713	5.9076	-1.217±0.478	0.000112991	0.011365	down	--	--	--	--	gi|350539881|ref|NM_001247888.1|	65.9	4e-08	Solanum lycopersicum auto-inhibited Ca2 -transporting ATPase 10 (ACA10), mRNA >gi|345548125|gb|JN580452.1| Solanum lycopersicum auto-inhibited Ca2+-transporting ATPase 10 mRNA, complete cds	--	--	--	--	--	--	--	--	--	--	--	--	--	--	-	-	-
CL1725.Contig23_All	1727	0.3851	0.6493	0.8643	0.0001	0.1428	0.0001	3.654±0.591	1.14328e-05	0.00183409	up	gi|4160300|emb|CAA09853.1|	651.4	0	cyclin D3.1 protein [Nicotiana tabacum]	gi|90991352|dbj|AB243208.1|	1544	0	Nicotiana tabacum CYCD3;5 mRNA for cyclin, complete cds	sp|P42753|CCD31_ARATH	361	6e-100	Cyclin-D3-1 OS=Arabidopsis thaliana GN=CYCD3-1 PE=1 SV=3	YGR109c	72.4	2e-12	COG5024	Cyclin	K14505	4e-125	446	vvi:100264093	cyclin D3, plant	GO:0009739//response to gibberellin stimulus	-	GO:0005634//nucleus
CL1725.Contig6_All	1092	0.9135	0.599	1.0632	0.0001	0.0001	0.313	2.999±0.429	0.000217213	0.0186749	up	gi|90991355|dbj|BAE93058.1|	93.6	6e-18	cyclin [Nicotiana tabacum]	gi|4160299|emb|AJ011893.1|	950	0	Nicotiana tabacum mRNA for cyclin D3.1 protein (CycD3.1)	sp|Q9FGQ7|CCD32_ARATH	63.5	2e-10	Cyclin-D3-2 OS=Arabidopsis thaliana GN=CYCD3-2 PE=2 SV=1	--	--	--	--	--	K14505	3e-21	100	vvi:100267897	cyclin D3, plant	GO:0009739//response to gibberellin stimulus	-	-
CL17292.Contig1_All	803	1.3458	1.7456	1.7556	0.1992	0.1024	0.2128	3.225±0.219	7.97729e-06	0.00135141	up	gi|460401133|ref|XP_004246083.1|	315.8	4e-85	PREDICTED: growth-regulating factor 8-like [Solanum lycopersicum]	gi|460401132|ref|XM_004246035.1|	242	5e-61	PREDICTED: Solanum lycopersicum growth-regulating factor 8-like (LOC101249846), mRNA	sp|Q9SU44|GRF8_ARATH	49.7	2e-06	Growth-regulating factor 8 OS=Arabidopsis thaliana GN=GRF8 PE=2 SV=1	--	--	--	--	--	--	--	--	--	--	-	-	-
CL17302.Contig2_All	2544	0.8169	0.9183	1.3365	0.3459	0.1293	0.2687	2.013±0.371	3.20938e-06	0.000639295	up	gi|460373397|ref|XP_004232506.1|	1174.8	0	PREDICTED: uncharacterized protein LOC101264882 [Solanum lycopersicum]	gi|225316398|dbj|AK322351.1|	1947	0	Solanum lycopersicum cDNA, clone: LEFL1036DC03, HTC in leaf	sp|Q9LVN1|FH13_ARATH	73.9	4e-13	Formin-like protein 13 OS=Arabidopsis thaliana GN=FH13 PE=2 SV=3	CC3494_1	60.1	2e-08	COG3637	Opacity protein and related surface antigens	K15174	6e-14	78.2	gmx:100797526	RNA polymerase II-associated factor 1	-	-	GO:0005737//cytoplasm;GO:0005634//nucleus
CL17310.Contig5_All	978	10.6246	15.7657	12.719	5.6435	5.2124	6.203	1.178±0.285	1.50729e-06	0.000339235	up	gi|460409510|ref|XP_004250181.1|	272.3	8e-72	PREDICTED: HMG-Y-related protein A-like [Solanum lycopersicum]	gi|460409509|ref|XM_004250133.1|	488	1e-135	PREDICTED: Solanum lycopersicum HMG-Y-related protein A-like (LOC101257130), mRNA	sp|Q00423|HMGYA_SOYBN	166	1e-41	HMG-Y-related protein A OS=Glycine max PE=2 SV=1	--	--	--	--	--	K11275	1e-15	82.4	zma:541964	histone H1/5	-	-	GO:0043229//intracellular organelle
CL17339.Contig2_All	844	4.3336	3.1002	2.9477	7.3925	7.5986	6.3779	-1.063±0.302	2.4277e-05	0.00336036	down	gi|224143475|ref|XP_002324968.1|	67.8	2e-10	predicted protein [Populus trichocarpa] >gi|222866402|gb|EEF03533.1| predicted protein [Populus trichocarpa]	--	--	--	--	--	--	--	--	--	--	--	--	--	--	--	--	--	--	-	-	GO:0009536//plastid
CL17379.Contig3_All	798	1.3542	1.171	1.4549	3.6086	3.9153	3.2122	-1.437±0.160	5.97262e-05	0.00690893	down	--	--	--	--	gi|170763625|gb|AC215407.2|	103	3e-19	Solanum lycopersicum chromosome 2 clone C02HBa0167J21, complete sequence	--	--	--	--	--	--	--	--	--	--	--	--	--	--	-	-	-
CL17429.Contig3_All	1942	0.6421	1.1067	1.4519	2.6774	1.8205	2.1559	-1.134±0.599	0.000247208	0.0205185	down	gi|359482712|ref|XP_002263562.2|	125.6	0	PREDICTED: protein FAR1-RELATED SEQUENCE 6-like [Vitis vinifera]	gi|460393211|ref|XM_004242157.1|	831	0	PREDICTED: Solanum lycopersicum protein FAR1-RELATED SEQUENCE 6-like (LOC101268406), mRNA	sp|Q9S793|FRS8_ARATH	178	1e-108	Protein FAR1-RELATED SEQUENCE 8 OS=Arabidopsis thaliana GN=FRS8 PE=2 SV=2	--	--	--	--	--	--	--	--	--	--	-	-	-
CL17433.Contig3_All	361	3.2238	7.248	6.6618	9.7496	10.4769	13.9646	-1.083±0.643	0.00041481	0.0303996	down	--	--	--	--	--	--	--	--	--	--	--	--	--	--	--	--	--	--	--	--	--	--	-	-	-
CL17435.Contig2_All	1305	1.8473	1.7186	2.097	0.1839	0.441	0.3928	2.471±0.145	1.78238e-07	5.70084e-05	up	gi|460391034|ref|XP_004241128.1|	494.2	2e-138	PREDICTED: ethylene-responsive transcription factor CRF4-like [Solanum lycopersicum]	gi|460391033|ref|XM_004241080.1|	248	1e-62	PREDICTED: Solanum lycopersicum ethylene-responsive transcription factor CRF4-like (LOC101244085), mRNA	sp|Q9FK12|CRF3_ARATH	203	2e-52	Ethylene-responsive transcription factor CRF3 OS=Arabidopsis thaliana GN=CRF3 PE=1 SV=1	--	--	--	--	--	K09286	6e-35	146	vvi:100246641	EREBP-like factor	GO:0044699	-	-
CL1745.Contig5_All	2021	1.3573	3.3754	4.1443	0.1979	0.2848	0.8033	2.638±0.857	0.000444832	0.0319417	up	gi|460391662|ref|XP_004241439.1|	852.8	0	PREDICTED: anaphase-promoting complex subunit cdc20-like [Solanum lycopersicum]	gi|460391661|ref|XM_004241391.1|	1673	0	PREDICTED: Solanum lycopersicum anaphase-promoting complex subunit cdc20-like (LOC101261334), mRNA	sp|Q8LPL5|FZR3_ARATH	351	1e-96	Protein FIZZY-RELATED 3 OS=Arabidopsis thaliana GN=FZR3 PE=1 SV=1	SPAC144.13c	313	9e-85	COG2319	FOG: WD40 repeat	K03363	0	788	pop:POPTR_571123	cell division cycle 20, cofactor of APC complex	GO:0007067//mitosis;GO:0051301//cell division;GO:0007165//signal transduction;GO:0051488//activation of anaphase-promoting complex activity	GO:0097027//ubiquitin-protein ligase activator activity;GO:0010997//anaphase-promoting complex binding;GO:0019900//kinase binding;GO:0004871//signal transducer activity	GO:0033597//mitotic checkpoint complex;GO:0005834//heterotrimeric G-protein complex
CL1747.Contig2_All	581	7.583	5.951	5.5666	23.6807	21.3689	18.9713	-1.758±0.235	3.03158e-16	7.68434e-13	down	--	--	--	--	--	--	--	--	--	--	--	--	--	--	--	--	--	--	--	--	--	--	-	-	-
CL1747.Contig4_All	599	1.8041	2.4961	2.7689	8.2795	7.4122	5.2779	-1.592±0.322	3.34126e-07	9.51606e-05	down	--	--	--	--	--	--	--	--	--	--	--	--	--	--	--	--	--	--	--	--	--	--	-	-	-
CL17499.Contig1_All	1791	0.2785	0.5739	1.1576	2.8138	2.2954	1.5266	-1.957±1.028	0.000230829	0.0195357	down	gi|350536069|ref|NP_001233972.1|	299.7	1e-79	jasmonic acid 2 [Solanum lycopersicum] >gi|6175246|gb|AAF04915.1|AF011555_1 jasmonic acid 2 [Solanum lycopersicum]	gi|350536068|ref|NM_001247043.1|	456	1e-125	Solanum lycopersicum jasmonic acid 2 (JA2), mRNA >gi|6175245|gb|AF011555.1|AF011555 Lycopersicon esculentum jasmonic acid 2 (LEJA2) mRNA, complete cds	sp|Q9LDY8|NAC55_ARATH	291	6e-79	NAC domain-containing protein 55 OS=Arabidopsis thaliana GN=NAC055 PE=2 SV=1	--	--	--	--	--	--	--	--	--	--	GO:0031348//negative regulation of defense response;GO:0010286//heat acclimation;GO:0009611//response to wounding;GO:0009867//jasmonic acid mediated signaling pathway;GO:0042542//response to hydrogen peroxide;GO:0009862//systemic acquired resistance, salicylic acid mediated signaling pathway;GO:0009414//response to water deprivation;GO:0010363//regulation of plant-type hypersensitive response;GO:…	GO:0046982//protein heterodimerization activity;GO:0043565//sequence-specific DNA binding;GO:0003700//sequence-specific DNA binding transcription factor activity	GO:0005634//nucleus
CL17499.Contig2_All	1438	4.0465	2.6644	4.0368	18.468	14.5802	17.0532	-2.247±0.347	1.77427e-31	3.2708e-27	down	gi|350536069|ref|NP_001233972.1|	607.4	1e-172	jasmonic acid 2 [Solanum lycopersicum] >gi|6175246|gb|AAF04915.1|AF011555_1 jasmonic acid 2 [Solanum lycopersicum]	gi|51871852|gb|AY704177.1|	672	0	Solanum tuberosum jasmonic acid 2 mRNA, complete cds	sp|Q93VY3|NAC72_ARATH	384	6e-107	NAC domain-containing protein 72 OS=Arabidopsis thaliana GN=NAC072 PE=2 SV=1	--	--	--	--	--	--	--	--	--	--	GO:0045893//positive regulation of transcription, DNA-dependent;GO:0009414//response to water deprivation;GO:0007275//multicellular organismal development;GO:0009737//response to abscisic acid stimulus	GO:0003677//DNA binding;GO:0003700//sequence-specific DNA binding transcription factor activity	GO:0005634//nucleus
CL17519.Contig2_All	831	3.8012	4.3856	7.3847	0.5776	0.6926	0.4113	3.150±0.504	2.28058e-07	7.0028e-05	up	gi|460379799|ref|XP_004235648.1|	164.5	1e-39	PREDICTED: uncharacterized protein LOC101256663 [Solanum lycopersicum]	gi|460379798|ref|XM_004235600.1|	145	8e-32	PREDICTED: Solanum lycopersicum uncharacterized LOC101256663 (LOC101256663), mRNA	--	--	--	--	--	--	--	--	--	--	--	--	--	--	-	-	-
CL17543.Contig4_All	1120	3.5626	6.3411	7.5523	1.9998	1.0278	1.7547	1.799±0.567	0.000154741	0.014475	up	gi|460377084|ref|XP_004234325.1|	379	8e-104	PREDICTED: uncharacterized protein LOC101253457 isoform 1 [Solanum lycopersicum]	gi|460377083|ref|XM_004234277.1|	763	0	PREDICTED: Solanum lycopersicum uncharacterized LOC101253457, transcript variant 1 (LOC101253457), mRNA	--	--	--	--	--	--	--	--	--	--	--	--	--	--	GO:0006342//chromatin silencing;GO:1903047;GO:0034968//histone lysine methylation	-	-
CL17557.Contig2_All	1523	4.9123	5.5835	5.9351	2.6786	2.3214	2.8051	1.069±0.139	2.02244e-05	0.00288636	up	gi|460400037|ref|XP_004245542.1|	429.1	1e-118	PREDICTED: ethylene-responsive transcription factor CRF2-like [Solanum lycopersicum]	gi|460400036|ref|XM_004245494.1|	353	3e-94	PREDICTED: Solanum lycopersicum ethylene-responsive transcription factor CRF2-like (LOC101264747), mRNA	sp|Q9SUQ2|CRF2_ARATH	176	2e-44	Ethylene-responsive transcription factor CRF2 OS=Arabidopsis thaliana GN=CRF2 PE=1 SV=1	--	--	--	--	--	K09286	1e-33	142	vvi:100246641	EREBP-like factor	-	-	-
CL17590.Contig2_All	1125	1.4039	1.7444	1.6954	0.4266	0.1462	0.3798	2.340±0.170	1.57287e-05	0.00235935	up	--	--	--	--	--	--	--	--	--	--	--	--	--	--	--	--	--	--	--	--	--	--	-	-	-
CL17611.Contig1_All	2870	3.0412	3.0606	3.2073	1.087	1.2319	1.1015	1.444±0.042	1.01205e-08	4.66421e-06	up	gi|460372700|ref|XP_004232164.1|	891.7	0	PREDICTED: serine carboxypeptidase-like 25-like [Solanum lycopersicum]	gi|460372699|ref|XM_004232116.1|	1526	0	PREDICTED: Solanum lycopersicum serine carboxypeptidase-like 25-like (LOC101260592), mRNA	sp|Q8L9Y0|SCP25_ARATH	756	0	Serine carboxypeptidase-like 25 OS=Arabidopsis thaliana GN=SCPL25 PE=2 SV=2	SPAC19G12.10c_2	164	1e-39	COG2939	Carboxypeptidase C (cathepsin A)	K13289	7e-155	546	ath:AT2G24010	cathepsin A (carboxypeptidase C) [EC:3.4.16.5]	GO:0051603//proteolysis involved in cellular protein catabolic process;GO:0009742//brassinosteroid mediated signaling pathway	GO:0004185//serine-type carboxypeptidase activity	GO:0005615//extracellular space;GO:0005773//vacuole
CL17611.Contig3_All	2993	9.0543	9.0232	8.5338	3.4477	4.0657	5.1101	1.075±0.048	3.18243e-09	1.67725e-06	up	gi|460372700|ref|XP_004232164.1|	894.8	0	PREDICTED: serine carboxypeptidase-like 25-like [Solanum lycopersicum]	gi|460372699|ref|XM_004232116.1|	1534	0	PREDICTED: Solanum lycopersicum serine carboxypeptidase-like 25-like (LOC101260592), mRNA	sp|Q8L9Y0|SCP25_ARATH	758	0	Serine carboxypeptidase-like 25 OS=Arabidopsis thaliana GN=SCPL25 PE=2 SV=2	SPAC19G12.10c_2	164	1e-39	COG2939	Carboxypeptidase C (cathepsin A)	K13289	7e-155	546	ath:AT2G24010	cathepsin A (carboxypeptidase C) [EC:3.4.16.5]	GO:0051603//proteolysis involved in cellular protein catabolic process;GO:0009742//brassinosteroid mediated signaling pathway	GO:0004185//serine-type carboxypeptidase activity	GO:0005615//extracellular space;GO:0005773//vacuole
CL17629.Contig3_All	2082	1.7568	3.456	3.1068	0.6916	0.4344	1.026	1.892±0.525	5.41164e-05	0.00638432	up	gi|460401288|ref|XP_004246158.1|	552.7	8e-156	PREDICTED: FHA domain-containing protein At4g14490-like [Solanum lycopersicum]	gi|460401287|ref|XM_004246110.1|	345	1e-91	PREDICTED: Solanum lycopersicum FHA domain-containing protein At4g14490-like (LOC101252421), mRNA	sp|O23305|Y4449_ARATH	147	2e-35	FHA domain-containing protein At4g14490 OS=Arabidopsis thaliana GN=At4g14490 PE=1 SV=1	ML0021	53.1	2e-06	COG1716	FOG: FHA domain	K14306	9e-13	73.9	rcu:RCOM_1609340	nuclear pore complex protein Nup62	-	-	-
CL17629.Contig4_All	2137	1.167	1.4868	0.9313	0.3743	0.3847	0.3998	1.603±0.338	0.000135644	0.0130795	up	gi|460401288|ref|XP_004246158.1|	587.8	2e-166	PREDICTED: FHA domain-containing protein At4g14490-like [Solanum lycopersicum]	gi|460401287|ref|XM_004246110.1|	321	2e-84	PREDICTED: Solanum lycopersicum FHA domain-containing protein At4g14490-like (LOC101252421), mRNA	sp|O23305|Y4449_ARATH	149	5e-36	FHA domain-containing protein At4g14490 OS=Arabidopsis thaliana GN=At4g14490 PE=1 SV=1	PAE0816	51.2	7e-06	COG1716	FOG: FHA domain	K01090	7e-08	57.8	osa:4334526	protein phosphatase [EC:3.1.3.16]	-	-	-
CL17655.Contig1_All	1869	0.3113	0.2	0.3106	2.0115	1.9356	1.4172	-2.736±0.368	2.28571e-11	2.13594e-08	down	gi|460371602|ref|XP_004231624.1|	115.2	3e-169	PREDICTED: uncharacterized protein LOC101261079 [Solanum lycopersicum]	gi|460371601|ref|XM_004231576.1|	507	1e-140	PREDICTED: Solanum lycopersicum uncharacterized LOC101261079 (LOC101261079), mRNA	sp|Q6R0H1|LHY_ARATH	80.5	8e-31	Protein LHY OS=Arabidopsis thaliana GN=LHY PE=1 SV=2	--	--	--	--	--	K12133	2e-30	80.5	ath:AT1G01060	LATE ELONGATED HYPOCOTYL	GO:0006351//transcription, DNA-dependent	-	-
CL17655.Contig3_All	1912	0.4782	0.2932	0.3036	1.8826	1.7631	2.2344	-2.489±0.394	4.35583e-11	3.71126e-08	down	gi|460371602|ref|XP_004231624.1|	614	2e-174	PREDICTED: uncharacterized protein LOC101261079 [Solanum lycopersicum]	gi|460371601|ref|XM_004231576.1|	668	0	PREDICTED: Solanum lycopersicum uncharacterized LOC101261079 (LOC101261079), mRNA	sp|Q6R0H1|LHY_ARATH	147	2e-35	Protein LHY OS=Arabidopsis thaliana GN=LHY PE=1 SV=2	--	--	--	--	--	K12133	5e-35	147	ath:AT1G01060	LATE ELONGATED HYPOCOTYL	GO:0006351//transcription, DNA-dependent	-	-
CL17657.Contig2_All	1083	2.4562	1.9846	2.7566	0.517	1.0629	0.6312	1.690±0.240	5.04739e-05	0.00604557	up	gi|460395671|ref|XP_004243405.1|	55.5	1e-06	PREDICTED: seed biotin-containing protein SBP65-like [Solanum lycopersicum]	gi|460413428|ref|XM_004252043.1|	190	2e-45	PREDICTED: Solanum lycopersicum uncharacterized LOC101252059 (LOC101252059), mRNA	sp|Q39846|SBP65_SOYBN	140	1e-33	Seed biotin-containing protein SBP65 OS=Glycine max GN=SBP65 PE=1 SV=1	tolA	55.8	1e-07	COG3064	Membrane protein involved in colicin uptake	K14306	4e-06	50.8	bdi:100835393	nuclear pore complex protein Nup62	-	-	-
CL17684.Contig1_All	1259	1.5186	0.7422	1.1856	0.4447	0.1306	0.2715	1.964±0.525	0.000499429	0.0348023	up	--	--	--	--	gi|156231125|gb|AC137819.22|	61.9	2e-06	Medicago truncatula chromosome 8 clone mth2-21i24, complete sequence	--	--	--	--	--	--	--	--	--	--	--	--	--	--	-	-	-
CL17725.Contig2_All	1149	2.8215	6.0184	6.3513	0.8354	1.6458	0.3718	2.323±0.655	9.93022e-05	0.0103053	up	gi|359477401|ref|XP_003631973.1|	152.5	3e-107	PREDICTED: protein FAM179B-like [Vitis vinifera] >gi|297736855|emb|CBI26056.3| unnamed protein product [Vitis vinifera]	gi|460367265|ref|XM_004229448.1|	666	0	PREDICTED: Solanum lycopersicum uncharacterized LOC101248135 (LOC101248135), mRNA	--	--	--	--	--	--	--	--	--	K11592	1e-18	92.4	smo:SELMODRAFT_448444	endoribonuclease Dicer [EC:3.1.26.-]	GO:0044763	-	-
CL17725.Contig3_All	1162	3.5769	5.0664	5.3525	0.3442	0.6368	0.7353	3.006±0.315	5.7802e-17	1.69872e-13	up	gi|460367266|ref|XP_004229496.1|	484.2	1e-135	PREDICTED: uncharacterized protein LOC101248135 [Solanum lycopersicum]	gi|460367265|ref|XM_004229448.1|	823	0	PREDICTED: Solanum lycopersicum uncharacterized LOC101248135 (LOC101248135), mRNA	--	--	--	--	--	--	--	--	--	K11592	9e-43	172	smo:SELMODRAFT_448444	endoribonuclease Dicer [EC:3.1.26.-]	GO:0022402//cell cycle process;GO:0000226//microtubule cytoskeleton organization	-	GO:0005737//cytoplasm
CL17734.Contig7_All	1011	4.6867	5.2685	4.0192	0.7121	1.3825	0.8451	2.240±0.196	1.26006e-10	9.78989e-08	up	gi|350535953|ref|NP_001234478.1|	557	1e-157	xyloglucan endotransglucosylase-hydrolase XTH9 precursor [Solanum lycopersicum] >gi|42795468|gb|AAS46244.1| xyloglucan endotransglucosylase-hydrolase XTH9 [Solanum lycopersicum]	gi|350535952|ref|NM_001247549.1|	755	0	Solanum lycopersicum xyloglucan endotransglucosylase-hydrolase XTH9 (XTH9), mRNA >gi|42795467|gb|AY497479.1| Lycopersicon esculentum xyloglucan endotransglucosylase-hydrolase XTH9 (XTH9) mRNA, complete cds	sp|Q8LG58|XTH16_ARATH	374	4e-104	Probable xyloglucan endotransglucosylase/hydrolase protein 16 OS=Arabidopsis thaliana GN=XTH16 PE=2 SV=2	YGR189c	76.6	6e-14	COG2273	Beta-glucanase/Beta-glucan synthetase	K08235	4e-110	395	gmx:100782104	xyloglucan:xyloglucosyl transferase [EC:2.4.1.207]	GO:0071555//cell wall organization;GO:0010411//xyloglucan metabolic process;GO:0042546//cell wall biogenesis	GO:0016762//xyloglucan:xyloglucosyl transferase activity;GO:0004553//hydrolase activity, hydrolyzing O-glycosyl compounds	GO:0005618//cell wall;GO:0048046//apoplast
CL17791.Contig1_All	693	3.1188	4.5847	4.5473	9.1187	8.6611	10.9734	-1.253±0.318	4.95936e-07	0.000132324	down	--	--	--	--	--	--	--	--	--	--	--	--	--	--	--	--	--	--	--	--	--	--	-	-	-
CL17816.Contig1_All	1617	3.907	3.3519	3.2309	9.7948	13.4238	12.5234	-1.774±0.145	2.90237e-17	8.82115e-14	down	gi|460367144|ref|XP_004229435.1|	653.7	0	PREDICTED: basic 7S globulin-like [Solanum lycopersicum]	gi|460367143|ref|XM_004229387.1|	946	0	PREDICTED: Solanum lycopersicum basic 7S globulin-like (LOC101255625), mRNA	sp|P13917|7SB1_SOYBN	216	2e-56	Basic 7S globulin OS=Glycine max GN=BG PE=1 SV=2	--	--	--	--	--	K00924	8e-12	70.5	ath:AT5G22850	[EC:2.7.1.-]	GO:0019538//protein metabolic process	-	-
CL17816.Contig3_All	1657	1.1037	1.4099	0.8508	4.0551	3.2253	2.9392	-1.633±0.364	4.48828e-09	2.21985e-06	down	gi|460367144|ref|XP_004229435.1|	662.1	0	PREDICTED: basic 7S globulin-like [Solanum lycopersicum]	gi|460367143|ref|XM_004229387.1|	977	0	PREDICTED: Solanum lycopersicum basic 7S globulin-like (LOC101255625), mRNA	sp|P13917|7SB1_SOYBN	218	6e-57	Basic 7S globulin OS=Glycine max GN=BG PE=1 SV=2	--	--	--	--	--	K00924	2e-12	72.4	aly:ARALYDRAFT_489138	[EC:2.7.1.-]	GO:0006508//proteolysis;GO:0030163//protein catabolic process	GO:0004190//aspartic-type endopeptidase activity	-
CL17848.Contig1_All	913	10.1063	8.9046	8.4472	40.3898	39.8046	35.6564	-2.081±0.133	8.07654e-35	1.81974e-30	down	gi|413968484|gb|AFW90579.1|	154.5	2e-36	hypothetical protein [Solanum tuberosum]	gi|38423379|emb|AJ538972.1|	293	2e-76	Nicotiana tabacum cDNA-AFLP-fragment BT31-M2-039	--	--	--	--	--	--	--	--	--	--	--	--	--	--	-	-	-
CL17848.Contig2_All	1056	21.3328	18.0523	20.9675	102.261	74.2791	92.4837	-2.160±0.132	5.11257e-21	2.87981e-17	down	gi|413968484|gb|AFW90579.1|	151.4	2e-35	hypothetical protein [Solanum tuberosum]	gi|38423379|emb|AJ538972.1|	285	5e-74	Nicotiana tabacum cDNA-AFLP-fragment BT31-M2-039	--	--	--	--	--	--	--	--	--	--	--	--	--	--	-	-	-
CL17866.Contig4_All	898	2.6845	4.1625	2.9551	1.2471	1.1903	1.0466	1.466±0.333	0.000172042	0.0156653	up	gi|460370407|ref|XP_004231044.1|	295	1e-78	PREDICTED: heavy metal-associated isoprenylated plant protein 26-like [Solanum lycopersicum]	gi|460370406|ref|XM_004230996.1|	375	1e-101	PREDICTED: Solanum lycopersicum heavy metal-associated isoprenylated plant protein 26-like (LOC101266875), mRNA	sp|Q9SZN7|HIP26_ARATH	268	3e-72	Heavy metal-associated isoprenylated plant protein 26 OS=Arabidopsis thaliana GN=HIPP26 PE=1 SV=1	--	--	--	--	--	K07213	2e-09	61.6	aly:ARALYDRAFT_486064	copper chaperone	GO:0046916//cellular transition metal ion homeostasis;GO:0010286//heat acclimation;GO:0030001//metal ion transport	GO:0046914//transition metal ion binding;GO:0005515//protein binding	GO:0005737//cytoplasm;GO:0031965//nuclear membrane;GO:0009506//plasmodesma;GO:0005886//plasma membrane
CL179.Contig7_All	4077	0.8563	1.1919	1.0984	0.4709	0.5848	0.3353	1.164±0.249	0.000344032	0.0262465	up	gi|147854675|emb|CAN80245.1|	38.5	1e-28	hypothetical protein VITISV_031023 [Vitis vinifera]	gi|161789360|gb|AC215374.1|	81.8	5e-12	Solanum lycopersicum chromosome 2 clone C02HBa0066C13, complete sequence	--	--	--	--	--	--	--	--	--	K12619	8e-06	52	vvi:100260845	5'-3' exoribonuclease 2 [EC:3.1.13.-]	-	-	-
CL18013.Contig4_All	1626	1.3292	3.4482	4.1311	0.4919	0.4045	0.3153	2.722±0.879	0.000347031	0.0264554	up	gi|460385473|ref|XP_004238428.1|	657.1	0	PREDICTED: cyclin-B2-4-like [Solanum lycopersicum]	gi|460415707|ref|XM_004253151.1|	918	0	PREDICTED: Solanum lycopersicum cyclin-B2-3-like (LOC101248088), mRNA	sp|Q9SFW6|CCB24_ARATH	514	5e-146	Cyclin-B2-4 OS=Arabidopsis thaliana GN=CYCB2-4 PE=2 SV=2	SPBC582.03	176	8e-44	COG5024	Cyclin	K05868	6e-168	588	vvi:100267672	cyclin B	GO:0031047//gene silencing by RNA;GO:0016569//covalent chromatin modification;GO:0006342//chromatin silencing;GO:0043414//macromolecule methylation;GO:0051726//regulation of cell cycle;GO:0006260//DNA replication;GO:1902589	GO:0005515//protein binding;GO:0016538//cyclin-dependent protein kinase regulator activity	GO:0005634//nucleus
CL18036.Contig8_All	1776	2.8083	3.4201	4.3425	1.126	1.0648	1.732	1.407±0.315	1.12046e-06	0.000267618	up	gi|460398809|ref|XP_004244944.1|	878.6	0	PREDICTED: importin subunit alpha-1-like [Solanum lycopersicum]	gi|460398808|ref|XM_004244896.1|	1207	0	PREDICTED: Solanum lycopersicum importin subunit alpha-1-like (LOC101261940), mRNA	sp|Q71VM4|IMA1A_ORYSJ	797	0	Importin subunit alpha-1a OS=Oryza sativa subsp. japonica GN=Os01g0253300 PE=1 SV=2	SPCC962.03c	513	4e-145	COG5064	Karyopherin (importin) alpha	K08332	2e-17	89.4	vcn:VOLCADRAFT_41528	vacuolar protein 8	GO:0006607//NLS-bearing substrate import into nucleus	GO:0008565//protein transporter activity;GO:0008139//nuclear localization sequence binding	GO:0005643//nuclear pore;GO:0005654//nucleoplasm;GO:0005829//cytosol
CL18040.Contig2_All	535	3.7291	3.144	1.24	6.8777	6.6084	5.1107	-1.345±0.855	0.000159037	0.014759	down	gi|62867582|emb|CAI84656.1|	21.6	3e-11	hypothetical protein [Nicotiana tabacum]	gi|62867581|emb|AJ966361.1|	182	2e-43	Nicotiana tabacum mRNA for hypothetical protein (mc304 gene)	--	--	--	--	--	--	--	--	--	--	--	--	--	--	-	-	-
CL18080.Contig12_All	2326	0.2144	0.3214	0.3209	0.6534	0.9898	1.102	-1.705±0.337	7.6447e-05	0.00842958	down	gi|460386494|ref|XP_004238933.1|	487.6	4e-136	PREDICTED: uncharacterized protein LOC101255885 [Solanum lycopersicum]	gi|460386493|ref|XM_004238885.1|	297	3e-77	PREDICTED: Solanum lycopersicum uncharacterized LOC101255885 (LOC101255885), mRNA	sp|Q8GYM4|REM14_ARATH	101	2e-21	B3 domain-containing protein REM14 OS=Arabidopsis thaliana GN=REM14 PE=2 SV=2	--	--	--	--	--	--	--	--	--	--	GO:0044763;GO:0050896//response to stimulus;GO:0050794//regulation of cellular process	-	-
CL18080.Contig32_All	4787	0.3994	0.3514	0.1906	0.8021	1.1164	1.2494	-1.820±0.570	2.93835e-08	1.20417e-05	down	gi|460392501|ref|XP_004241854.1|	1273.1	0	PREDICTED: beta-galactosidase 17-like [Solanum lycopersicum]	gi|460392500|ref|XM_004241806.1|	2543	0	PREDICTED: Solanum lycopersicum beta-galactosidase 17-like (LOC101259643), mRNA	sp|Q93Z24|BGA17_ARATH	894	0	Beta-galactosidase 17 OS=Arabidopsis thaliana GN=BGAL17 PE=2 SV=1	SP0060	378	6e-104	COG1874	Beta-galactosidase	K12309	0	942	vvi:100251499	beta-galactosidase [EC:3.2.1.23]	GO:0044249//cellular biosynthetic process;GO:0044699;GO:0045491//xylan metabolic process	GO:0004565//beta-galactosidase activity	GO:0016023//cytoplasmic membrane-bounded vesicle;GO:0005576//extracellular region;GO:0016020//membrane
CL181.Contig10_All	622	0.4009	0.7512	0.6666	1.5432	3.7013	3.2969	-2.282±0.481	0.000281056	0.0226882	down	gi|460367070|ref|XP_004229398.1|	158.3	8e-38	PREDICTED: uncharacterized protein LOC101244523 [Solanum lycopersicum]	gi|460367069|ref|XM_004229350.1|	272	4e-70	PREDICTED: Solanum lycopersicum uncharacterized LOC101244523 (LOC101244523), mRNA	--	--	--	--	--	--	--	--	--	--	--	--	--	--	-	-	GO:0016020//membrane
CL18147.Contig1_All	864	46.2778	79.0626	89.5504	25.1824	24.4569	26.6024	1.440±0.506	0.000129317	0.0126255	up	gi|351723033|ref|NP_001235473.1|	215.7	7e-55	uncharacterized protein LOC100306467 [Glycine max]	gi|359496445|ref|XM_002263248.2|	115	8e-23	PREDICTED: Vitis vinifera uncharacterized LOC100251676 (LOC100251676), mRNA	sp|Q9LV66|Y5848_ARATH	115	4e-26	Uncharacterized protein At5g48480 OS=Arabidopsis thaliana GN=At5g48480 PE=1 SV=1	SMa2009	64.7	2e-10	COG2764	Uncharacterized protein conserved in bacteria	--	--	--	--	--	-	GO:0016740//transferase activity	GO:0005829//cytosol
CL18147.Contig2_All	880	63.3843	71.8908	87.5453	24.27	29.9919	31.1677	1.370±0.235	6.01735e-13	7.62628e-10	up	gi|28565534|gb|AAO43000.1|	218.4	1e-55	early tobacco anther 1 [Nicotiana tabacum]	gi|359496445|ref|XM_002263248.2|	107	2e-20	PREDICTED: Vitis vinifera uncharacterized LOC100251676 (LOC100251676), mRNA	sp|Q9LV66|Y5848_ARATH	114	6e-26	Uncharacterized protein At5g48480 OS=Arabidopsis thaliana GN=At5g48480 PE=1 SV=1	RSc0107	61.2	2e-09	COG2764	Uncharacterized protein conserved in bacteria	--	--	--	--	--	-	GO:0016740//transferase activity	GO:0005829//cytosol
CL18148.Contig3_All	1128	1.695	1.2427	1.8379	3.6166	2.7699	3.2572	-1.034±0.298	0.000760902	0.0472722	down	--	--	--	--	--	--	--	--	--	--	--	--	--	--	--	--	--	--	--	--	--	--	-	-	-
CL18185.Contig3_All	870	3.1531	2.5779	3.4315	0.7355	1.1341	1.375	1.488±0.212	0.00021564	0.0185996	up	gi|48526017|gb|AAT45202.1|	153.3	4e-36	lipid transfer protein 1 precursor [Nicotiana tabacum]	gi|48526016|gb|AY562132.1|	103	3e-19	Nicotiana tabacum lipid transfer protein 1 precursor (LTP1) mRNA, partial cds	sp|Q9M5X7|NLTP_MALDO	134	5e-32	Non-specific lipid-transfer protein OS=Malus domestica GN=MALD3 PE=1 SV=1	--	--	--	--	--	--	--	--	--	--	-	-	-
CL18185.Contig4_All	767	7.6949	8.894	12.5419	4.3802	2.6799	3.5648	1.424±0.362	1.43825e-05	0.00220613	up	gi|48526017|gb|AAT45202.1|	153.3	3e-36	lipid transfer protein 1 precursor [Nicotiana tabacum]	gi|48526016|gb|AY562132.1|	103	3e-19	Nicotiana tabacum lipid transfer protein 1 precursor (LTP1) mRNA, partial cds	sp|Q9M5X7|NLTP_MALDO	134	4e-32	Non-specific lipid-transfer protein OS=Malus domestica GN=MALD3 PE=1 SV=1	--	--	--	--	--	--	--	--	--	--	-	-	-
CL18263.Contig2_All	846	0.0983	0.0001	0.098	0.4728	1.0691	1.01	-6.428±5.738	0.000317218	0.0247122	down	--	--	--	--	gi|170763691|gb|AC215484.2|	65.9	6e-08	Solanum lycopersicum chromosome 2 clone C02SLm0065M14, complete sequence	--	--	--	--	--	--	--	--	--	--	--	--	--	--	-	-	-
CL18288.Contig6_All	3817	8.4717	12.4368	14.5129	5.1972	5.3206	5.2157	1.135±0.400	7.74073e-05	0.00850772	up	gi|460411182|ref|XP_004250993.1|	558.5	3e-157	PREDICTED: vacuolar protein sorting-associated protein 41 homolog [Solanum lycopersicum]	gi|460411181|ref|XM_004250945.1|	2660	0	PREDICTED: Solanum lycopersicum vacuolar protein sorting-associated protein 41 homolog (LOC101265892), mRNA	sp|P93231|VPS41_SOLLC	1115	0	Vacuolar protein sorting-associated protein 41 homolog OS=Solanum lycopersicum GN=VPS41 PE=2 SV=1	--	--	--	--	--	K03164	1e-44	181	rcu:RCOM_0966810	DNA topoisomerase II [EC:5.99.1.3]	GO:0035542//regulation of SNARE complex assembly;GO:0006623//protein targeting to vacuole;GO:0042144//vacuole fusion, non-autophagic;GO:0009630//gravitropism	GO:0008270//zinc ion binding;GO:0000166//nucleotide binding;GO:0051020//GTPase binding	GO:0030897//HOPS complex;GO:0005770//late endosome;GO:0033263//CORVET complex;GO:0005634//nucleus
CL18289.Contig3_All	741	2.8046	3.9094	3.805	7.9883	7.7672	7.7257	-1.174±0.266	4.85332e-06	0.000895506	down	--	--	--	--	--	--	--	--	--	--	--	--	--	--	--	--	--	--	--	--	--	--	-	-	-
CL18294.Contig1_All	1356	3.7395	3.6524	6.1156	1.7697	2.2435	1.6383	1.214±0.420	0.000794082	0.0487954	up	gi|315258239|gb|ADT91698.1|	704.9	0	mitogen activated protein kinase kinase [Nicotiana attenuata]	gi|12718821|dbj|AB055514.1|	2355	0	Nicotiana tabacum mRNA for NQK1 MAPKK, complete cds	sp|Q9FJV0|M2K6_ARATH	600	6e-172	Mitogen-activated protein kinase kinase 6 OS=Arabidopsis thaliana GN=MKK6 PE=1 SV=1	ECU01g0630	119	9e-27	COG0515	Serine/threonine protein kinase	K04368	3e-171	599	aly:ARALYDRAFT_495747	mitogen-activated protein kinase kinase 1 [EC:2.7.12.2]	GO:0031098//stress-activated protein kinase signaling cascade;GO:0006275//regulation of DNA replication;GO:0042981//regulation of apoptotic process;GO:0010311//lateral root formation;GO:0010389//regulation of G2/M transition of mitotic cell cycle;GO:0045727//positive regulation of translation;GO:0007112//male meiosis cytokinesis;GO:0000187//activation of MAPK activity	GO:0004708//MAP kinase kinase activity;GO:0005515//protein binding;GO:0004674//protein serine/threonine kinase activity;GO:0005524//ATP binding	GO:0009524//phragmoplast;GO:0009507//chloroplast;GO:0005856//cytoskeleton
CL18311.Contig2_All	1631	1.3251	3.0366	2.5931	0.4414	0.5545	0.681	1.967±0.635	0.000290527	0.0231851	up	gi|460413997|ref|XP_004252361.1|	664.1	0	PREDICTED: uncharacterized protein LOC101248851 [Solanum lycopersicum]	gi|460413996|ref|XM_004252313.1|	438	1e-120	PREDICTED: Solanum lycopersicum uncharacterized LOC101248851 (LOC101248851), mRNA	--	--	--	--	--	--	--	--	--	--	--	--	--	--	-	-	-
CL1834.Contig1_All	2556	4.4881	6.2152	6.2942	1.6274	1.4476	1.6046	1.844±0.277	2.89612e-15	5.75763e-12	up	gi|460383574|ref|XP_004237496.1|	140.6	0	PREDICTED: uncharacterized protein LOC101267400 [Solanum lycopersicum]	gi|460383573|ref|XM_004237448.1|	1431	0	PREDICTED: Solanum lycopersicum uncharacterized LOC101267400 (LOC101267400), mRNA	--	--	--	--	--	--	--	--	--	--	--	--	--	--	-	GO:0005488//binding	-
CL18404.Contig2_All	493	1.3489	1.1373	1.1775	6.8147	5.8372	4.1596	-2.202±0.130	6.52691e-08	2.43297e-05	down	--	--	--	--	gi|8096272|dbj|AB009885.1|	60	2e-06	Nicotiana tabacum wound inducive mRNA , complete cds	--	--	--	--	--	--	--	--	--	--	--	--	--	--	-	-	-
CL1842.Contig50_All	1571	1.7991	2.0224	1.9003	4.1243	3.8206	3.5896	-1.013±0.084	3.21162e-05	0.00419895	down	gi|460373604|ref|XP_004232605.1|	469.9	5e-131	PREDICTED: uncharacterized protein LOC101246304 [Solanum lycopersicum]	gi|460373603|ref|XM_004232557.1|	761	0	PREDICTED: Solanum lycopersicum uncharacterized LOC101246304 (LOC101246304), mRNA	--	--	--	--	RSp0666	99.8	1e-20	COG2818	3-methyladenine DNA glycosylase	K01246	1e-100	365	vvi:100256507	DNA-3-methyladenine glycosylase I [EC:3.2.2.20]	GO:0006281//DNA repair	GO:0016798//hydrolase activity, acting on glycosyl bonds	-
CL18450.Contig1_All	1864	0.7581	1.4538	0.4449	2.2744	2.4702	1.9711	-1.505±0.856	6.18858e-06	0.00109505	down	--	--	--	--	--	--	--	--	--	--	--	--	--	--	--	--	--	--	--	--	--	--	-	-	-
CL18507.Contig2_All	979	9.2552	6.2998	6.7765	32.0291	19.9043	17.7172	-1.662±0.295	0.00020167	0.0176652	down	--	--	--	--	--	--	--	--	--	--	--	--	--	--	--	--	--	--	--	--	--	--	-	-	-
CL18529.Contig2_All	723	11.6125	13.3127	17.4343	5.6425	3.9803	3.7818	1.639±0.298	3.55512e-09	1.82048e-06	up	gi|30140331|emb|CAD89603.1|	101.7	1e-20	putative arabinagalactan protein [Lotus japonicus]	--	--	--	--	sp|Q9ZT16|AGP4_ARATH	97.8	5e-21	Classical arabinogalactan protein 4 OS=Arabidopsis thaliana GN=AGP4 PE=1 SV=1	slr0599	62.8	6e-10	COG0515	Serine/threonine protein kinase	K12447	7e-12	68.9	cre:CHLREDRAFT_32796	UDP-sugar pyrophosphorylase [EC:2.7.7.64]	GO:0007275//multicellular organismal development;GO:0010198//synergid death	-	GO:0031224//intrinsic to membrane;GO:0005737//cytoplasm
CL18536.Contig2_All	1214	2.0542	1.9244	2.3908	0.8566	0.6773	0.6334	1.549±0.161	0.000194528	0.0171507	up	gi|460373188|ref|XP_004232403.1|	462.2	8e-129	PREDICTED: random slug protein 5-like isoform 1 [Solanum lycopersicum] >gi|460373190|ref|XP_004232404.1| PREDICTED: random slug protein 5-like isoform 2 [Solanum lycopersicum]	gi|460373189|ref|XM_004232356.1|	735	0	PREDICTED: Solanum lycopersicum random slug protein 5-like, transcript variant 2 (LOC101258514), mRNA	sp|Q9SCU1|PATL6_ARATH	70.1	2e-12	Patellin-6 OS=Arabidopsis thaliana GN=PATL6 PE=2 SV=1	--	--	--	--	--	--	--	--	--	--	-	-	-
CL18538.Contig1_All	3810	0.7418	1.0547	1.8936	0.168	0.2158	0.2243	2.492±0.683	0.000448876	0.0321071	up	gi|460403826|ref|XP_004247387.1|	1067	0	PREDICTED: cellulose synthase-like protein D5-like [Solanum lycopersicum]	gi|460403825|ref|XM_004247339.1|	2313	0	PREDICTED: Solanum lycopersicum cellulose synthase-like protein D5-like (LOC101262856), mRNA	sp|Q9SRW9|CSLD5_ARATH	991	0	Cellulose synthase-like protein D5 OS=Arabidopsis thaliana GN=CSLD5 PE=2 SV=1	alr3757	73.2	3e-12	COG1215	Glycosyltransferases, probably involved in cell wall biogenesis	K00770	0	1001	vvi:100243459	1,4-beta-D-xylan synthase [EC:2.4.2.24]	GO:0000226//microtubule cytoskeleton organization;GO:0042127//regulation of cell proliferation;GO:0009414//response to water deprivation;GO:0000911//cytokinesis by cell plate formation;GO:0000724//double-strand break repair via homologous recombination;GO:0009651//response to salt stress;GO:0009965//leaf morphogenesis;GO:0030244//cellulose biosynthetic process;GO:0010583//response to cyclopenteno…	GO:0051753//mannan synthase activity;GO:0016760//cellulose synthase (UDP-forming) activity	GO:0000139//Golgi membrane;GO:0016021//integral to membrane
CL18538.Contig2_All	3528	2.4033	3.4169	4.1605	0.7029	0.3729	0.6539	2.493±0.401	1.84455e-10	1.37011e-07	up	gi|460403826|ref|XP_004247387.1|	1043.1	0	PREDICTED: cellulose synthase-like protein D5-like [Solanum lycopersicum]	gi|460403825|ref|XM_004247339.1|	2218	0	PREDICTED: Solanum lycopersicum cellulose synthase-like protein D5-like (LOC101262856), mRNA	sp|Q9SRW9|CSLD5_ARATH	991	0	Cellulose synthase-like protein D5 OS=Arabidopsis thaliana GN=CSLD5 PE=2 SV=1	alr3757	75.9	5e-13	COG1215	Glycosyltransferases, probably involved in cell wall biogenesis	K00770	0	999	vvi:100243459	1,4-beta-D-xylan synthase [EC:2.4.2.24]	GO:0000226//microtubule cytoskeleton organization;GO:0042127//regulation of cell proliferation;GO:0009414//response to water deprivation;GO:0000911//cytokinesis by cell plate formation;GO:0000724//double-strand break repair via homologous recombination;GO:0009651//response to salt stress;GO:0009965//leaf morphogenesis;GO:0030244//cellulose biosynthetic process;GO:0010583//response to cyclopenteno…	GO:0051753//mannan synthase activity;GO:0016760//cellulose synthase (UDP-forming) activity	GO:0005802//trans-Golgi network;GO:0000139//Golgi membrane;GO:0016021//integral to membrane;GO:0005768//endosome;GO:0005783//endoplasmic reticulum;GO:0005886//plasma membrane
CL18538.Contig3_All	3711	1.0528	1.5612	2.4134	0.3018	0.1329	0.3914	2.523±0.599	3.95346e-05	0.00498077	up	gi|460403826|ref|XP_004247387.1|	2213.3	0	PREDICTED: cellulose synthase-like protein D5-like [Solanum lycopersicum]	gi|460403825|ref|XM_004247339.1|	4115	0	PREDICTED: Solanum lycopersicum cellulose synthase-like protein D5-like (LOC101262856), mRNA	sp|Q9SRW9|CSLD5_ARATH	1685	0	Cellulose synthase-like protein D5 OS=Arabidopsis thaliana GN=CSLD5 PE=2 SV=1	alr3757	87.8	1e-16	COG1215	Glycosyltransferases, probably involved in cell wall biogenesis	K00770	0	1769	vvi:100243459	1,4-beta-D-xylan synthase [EC:2.4.2.24]	GO:0000226//microtubule cytoskeleton organization;GO:0042127//regulation of cell proliferation;GO:0009414//response to water deprivation;GO:0000911//cytokinesis by cell plate formation;GO:0000724//double-strand break repair via homologous recombination;GO:0009651//response to salt stress;GO:0009965//leaf morphogenesis;GO:0030244//cellulose biosynthetic process;GO:0010583//response to cyclopenteno…	GO:0051753//mannan synthase activity;GO:0016760//cellulose synthase (UDP-forming) activity	GO:0000139//Golgi membrane;GO:0016021//integral to membrane
CL18538.Contig4_All	3935	1.2041	2.8972	2.9504	0.5082	0.5015	0.4343	2.176±0.739	0.000260326	0.0213981	up	gi|460403826|ref|XP_004247387.1|	2214.9	0	PREDICTED: cellulose synthase-like protein D5-like [Solanum lycopersicum]	gi|460403825|ref|XM_004247339.1|	4135	0	PREDICTED: Solanum lycopersicum cellulose synthase-like protein D5-like (LOC101262856), mRNA	sp|Q9SRW9|CSLD5_ARATH	1693	0	Cellulose synthase-like protein D5 OS=Arabidopsis thaliana GN=CSLD5 PE=2 SV=1	alr3757	87	2e-16	COG1215	Glycosyltransferases, probably involved in cell wall biogenesis	K00770	0	1778	vvi:100243459	1,4-beta-D-xylan synthase [EC:2.4.2.24]	GO:0000226//microtubule cytoskeleton organization;GO:0042127//regulation of cell proliferation;GO:0009414//response to water deprivation;GO:0000911//cytokinesis by cell plate formation;GO:0000724//double-strand break repair via homologous recombination;GO:0009651//response to salt stress;GO:0009965//leaf morphogenesis;GO:0030244//cellulose biosynthetic process;GO:0010583//response to cyclopenteno…	GO:0051753//mannan synthase activity;GO:0016760//cellulose synthase (UDP-forming) activity	GO:0000139//Golgi membrane;GO:0016021//integral to membrane
CL18540.Contig2_All	1127	4.4993	4.6433	3.8999	11.7112	8.8276	9.4011	-1.203±0.134	3.39763e-09	1.76208e-06	down	--	--	--	--	gi|20044|emb|X13777.1|	167	3e-38	Tobacco DNA for retroviral-like transposon Tnt 1-94	--	--	--	--	--	--	--	--	--	--	--	--	--	--	-	-	-
CL18543.Contig2_All	284	0.8781	1.6452	0.876	5.3515	4.6322	5.1146	-2.218±0.524	9.01768e-05	0.00957892	down	--	--	--	--	gi|130611836|gb|AC188781.2|	60	1e-06	Lycopersicon esculentum cv. Heinz 1706, chromosome 5 BAC clone C05SLm0005B15 complete sequence	--	--	--	--	--	--	--	--	--	--	--	--	--	--	-	-	-
CL18552.Contig1_All	870	2.962	3.2223	3.2409	0.6436	1.8901	0.7857	1.504±0.073	0.000203271	0.0177747	up	gi|224137744|ref|XP_002322638.1|	78.2	1e-13	predicted protein [Populus trichocarpa] >gi|222867268|gb|EEF04399.1| predicted protein [Populus trichocarpa]	gi|164498900|gb|AC216411.1|	65.9	7e-08	Populus trichocarpa clone POP034-D16, complete sequence	--	--	--	--	--	--	--	--	--	--	--	--	--	--	-	-	-
CL18555.Contig3_All	949	0.3504	0.1969	1.0486	1.8544	1.8194	1.3505	-2.007±1.226	0.000771034	0.0477273	down	--	--	--	--	gi|294862566|gb|GU144806.1|	176	3e-41	Solanum tuberosum cultivar Spunta nucleoside diphosphate kinase 1 (NDPK1) gene, complete cds	--	--	--	--	--	--	--	--	--	--	--	--	--	--	-	-	-
CL18562.Contig2_All	1094	7.2185	10.0793	10.3091	2.7054	3.833	2.4993	1.593±0.288	4.84676e-10	3.22239e-07	up	gi|460385944|ref|XP_004238660.1|	224.6	2e-57	PREDICTED: uncharacterized protein LOC101249820 [Solanum lycopersicum]	gi|460385943|ref|XM_004238612.1|	228	1e-56	PREDICTED: Solanum lycopersicum uncharacterized LOC101249820 (LOC101249820), mRNA	--	--	--	--	--	--	--	--	--	--	--	--	--	--	-	-	-
CL18572.Contig1_All	630	6.5974	8.7514	14.3478	1.9045	1.1746	2.17	2.424±0.567	3.68572e-05	0.00470724	up	gi|460407214|ref|XP_004249049.1|	162.9	3e-39	PREDICTED: non-specific lipid-transfer protein 2-like [Solanum lycopersicum]	gi|328925265|dbj|AB625593.1|	71.9	8e-10	Nicotiana tabacum NtLTP1 gene for lipid transfer protein, complete cds	sp|Q03461|NLTP2_TOBAC	156	1e-38	Non-specific lipid-transfer protein 2 OS=Nicotiana tabacum PE=3 SV=1	--	--	--	--	--	--	--	--	--	--	GO:0050896//response to stimulus;GO:0006810//transport	-	-
CL18580.Contig1_All	413	35.6258	40.0489	47.588	17.4315	15.3293	14.4821	1.373±0.210	2.30622e-11	2.14509e-08	up	--	--	--	--	--	--	--	--	--	--	--	--	--	--	--	--	--	--	--	--	--	--	-	-	-
CL18580.Contig2_All	414	26.1027	32.7292	40.6626	14.8776	12.7105	10.9385	1.345±0.320	3.59114e-07	0.000101141	up	--	--	--	--	--	--	--	--	--	--	--	--	--	--	--	--	--	--	--	--	--	--	-	-	-
CL18600.Contig2_All	1560	0.4263	0.2396	0.4253	1.3845	1.4758	0.712	-1.760±0.479	0.000572532	0.0384265	down	gi|255590734|ref|XP_002535349.1|	32.3	5e-10	conserved hypothetical protein [Ricinus communis] >gi|223523383|gb|EEF27036.1| conserved hypothetical protein [Ricinus communis]	gi|56806513|dbj|BA000042.1|	321	1e-84	Nicotiana tabacum mitochondrial DNA, complete genome	--	--	--	--	--	--	--	--	--	--	--	--	--	--	-	-	-
CL18605.Contig1_All	828	2.5099	1.9186	1.2019	6.5693	5.7594	5.5725	-1.733±0.538	1.24873e-08	5.60217e-06	down	--	--	--	--	gi|356472069|tpe|HE583506.1|	97.6	2e-17	TPA_inf: Nicotiana tabacum SINE AU_Nt2	--	--	--	--	--	--	--	--	--	--	--	--	--	--	-	-	-
CL18605.Contig2_All	1168	16.3692	13.8411	12.78	39.4476	30.1993	34.3825	-1.283±0.182	3.53048e-13	4.64879e-10	down	--	--	--	--	gi|356472069|tpe|HE583506.1|	97.6	3e-17	TPA_inf: Nicotiana tabacum SINE AU_Nt2	--	--	--	--	--	--	--	--	--	--	--	--	--	--	-	-	-
CL18639.Contig2_All	2303	2.6349	2.8403	2.7006	0.6252	0.9282	1.0017	1.677±0.055	8.85115e-09	4.1072e-06	up	gi|460402372|ref|XP_004246686.1|	948.7	0	PREDICTED: uncharacterized protein LOC101255329 [Solanum lycopersicum]	gi|460402371|ref|XM_004246638.1|	1808	0	PREDICTED: Solanum lycopersicum uncharacterized LOC101255329 (LOC101255329), mRNA	--	--	--	--	--	--	--	--	--	--	--	--	--	--	GO:0008152//metabolic process	GO:0016787//hydrolase activity	GO:0005737//cytoplasm;GO:0016020//membrane;GO:0005634//nucleus
CL18664.Contig1_All	833	40.3161	31.2987	34.8436	14.02	11.9432	24.7204	1.063±0.183	0.000241589	0.0202019	up	gi|460409232|ref|XP_004250043.1|	215.7	7e-55	PREDICTED: cysteine proteinase 15A-like isoform 1 [Solanum lycopersicum]	gi|460409231|ref|XM_004249995.1|	389	1e-105	PREDICTED: Solanum lycopersicum cysteine proteinase 15A-like, transcript variant 1 (LOC101266086), mRNA	--	--	--	--	--	--	--	--	--	--	--	--	--	--	-	-	-
CL18664.Contig2_All	835	37.432	32.5667	31.9793	11.3999	14.7702	17.0888	1.234±0.124	5.26893e-12	5.62336e-09	up	gi|460409232|ref|XP_004250043.1|	214.5	1e-54	PREDICTED: cysteine proteinase 15A-like isoform 1 [Solanum lycopersicum]	gi|460409231|ref|XM_004249995.1|	357	1e-95	PREDICTED: Solanum lycopersicum cysteine proteinase 15A-like, transcript variant 1 (LOC101266086), mRNA	--	--	--	--	--	--	--	--	--	--	--	--	--	--	-	-	-
CL18697.Contig3_All	874	4.28	3.7422	3.8902	1.0983	1.0348	2.3463	1.409±0.100	7.81524e-05	0.00855714	up	gi|460400924|ref|XP_004245981.1|	216.9	3e-55	PREDICTED: uncharacterized protein LOC101268496 isoform 2 [Solanum lycopersicum]	gi|460400923|ref|XM_004245933.1|	327	1e-86	PREDICTED: Solanum lycopersicum uncharacterized LOC101268496, transcript variant 2 (LOC101268496), mRNA	--	--	--	--	--	--	--	--	--	--	--	--	--	--	-	-	-
CL18700.Contig1_All	577	0.0001	0.0001	0.5749	1.9409	1.2825	1.0366	-9.631±7.211	0.000584564	0.0390315	down	--	--	--	--	--	--	--	--	--	--	--	--	--	--	--	--	--	--	--	--	--	--	-	-	-
CL18706.Contig5_All	861	13.5166	9.1168	6.5495	51.8409	37.1474	37.3136	-2.177±0.523	1.46679e-11	1.43048e-08	down	gi|460373370|ref|XP_004232493.1|	307.8	1e-82	PREDICTED: chaperone protein dnaJ 11, chloroplastic-like [Solanum lycopersicum]	gi|460373369|ref|XM_004232445.1|	438	1e-120	PREDICTED: Solanum lycopersicum chaperone protein dnaJ 11, chloroplastic-like (LOC101260685), mRNA	sp|Q9FYB5|DNJ11_ARATH	140	1e-33	Chaperone protein dnaJ 11, chloroplastic OS=Arabidopsis thaliana GN=ATJ11 PE=1 SV=2	MPN002	65.9	9e-11	COG2214	DnaJ-class molecular chaperone	K03686	1e-12	71.6	osa:4331058	molecular chaperone DnaJ	-	-	GO:0005634//nucleus;GO:0009507//chloroplast
CL18714.Contig1_All	808	3.1893	4.5105	4.3106	1.089	1.1193	0.7402	2.010±0.272	4.32921e-07	0.000117995	up	gi|460391609|ref|XP_004241413.1|	35.4	1e-74	PREDICTED: calmodulin-like protein 5-like [Solanum lycopersicum]	gi|460391608|ref|XM_004241365.1|	375	1e-101	PREDICTED: Solanum lycopersicum calmodulin-like protein 5-like (LOC101253386), mRNA	sp|Q9SRR7|CML3_ARATH	246	8e-66	Calmodulin-like protein 3 OS=Arabidopsis thaliana GN=CML3 PE=2 SV=1	SPAC3A12.14	110	3e-24	COG5126	Ca2+-binding protein (EF-Hand superfamily)	K13448	8e-68	254	pop:POPTR_562236	calcium-binding protein CML	-	GO:0005509//calcium ion binding	GO:0005777//peroxisome;GO:0005886//plasma membrane
CL18723.Contig3_All	988	2.7765	2.4591	2.0984	1.3764	0.4993	0.4324	1.658±0.203	0.000150256	0.0141257	up	gi|460380999|ref|XP_004236240.1|	427.2	2e-118	PREDICTED: probable kinetochore protein SPC25-like [Solanum lycopersicum]	gi|460380998|ref|XM_004236192.1|	936	0	PREDICTED: Solanum lycopersicum probable kinetochore protein SPC25-like (LOC101260628), mRNA	--	--	--	--	--	--	--	--	--	K11550	1e-54	211	aly:ARALYDRAFT_665598	kinetochore protein Spc25, animal type	GO:0050896//response to stimulus;GO:0006310//DNA recombination;GO:0044710;GO:0051276//chromosome organization;GO:0007059//chromosome segregation;GO:0007126//meiosis	-	-
CL18741.Contig2_All	2709	1.2581	1.5868	1.4388	0.5315	0.516	0.5993	1.373±0.168	6.5946e-05	0.00751692	up	--	--	--	--	--	--	--	--	--	--	--	--	--	--	--	--	--	--	--	--	--	--	-	-	-
CL18779.Contig1_All	3048	0.9545	0.2146	0.6258	1.7321	2.6436	2.3828	-2.160±1.11	1.4122e-07	4.69456e-05	down	gi|342365847|gb|AEL30380.1|	73.9	0	hypothetical protein 205D04_20 [Arachis hypogaea]	gi|213972506|dbj|AP010932.1|	85.7	3e-13	Solanum lycopersicum DNA, chromosome 8, clone: C08SLm0108O09, complete sequence	sp|P10978|POLX_TOBAC	193	4e-49	Retrovirus-related Pol polyprotein from transposon TNT 1-94 OS=Nicotiana tabacum PE=2 SV=1	--	--	--	--	--	K12619	2e-31	81.6	osa:4349826	5'-3' exoribonuclease 2 [EC:3.1.13.-]	-	-	-
CL18818.Contig1_All	508	16.3636	15.6359	15.1816	36.059	34.1508	33.1349	-1.132±0.054	2.37381e-10	1.71915e-07	down	--	--	--	--	gi|1890636|gb|U56861.1|NPU56861	85.7	4e-14	Nicotiana plumbaginifolia intergenic region between lhcb1*1 and lhcb1*2 genes	--	--	--	--	--	--	--	--	--	--	--	--	--	--	-	-	-
CL18824.Contig2_All	646	1.1581	1.0126	0.6419	3.4671	2.9274	2.2485	-1.663±0.446	0.000263454	0.021594	down	gi|460404196|ref|XP_004247570.1|	207.6	1e-52	PREDICTED: uncharacterized protein LOC101246759 [Solanum lycopersicum]	gi|460404195|ref|XM_004247522.1|	353	1e-94	PREDICTED: Solanum lycopersicum uncharacterized LOC101246759 (LOC101246759), mRNA	--	--	--	--	--	--	--	--	--	--	--	--	--	--	-	-	-
CL18852.Contig1_All	1941	3.3405	6.9809	5.3833	1.3188	0.9743	1.1005	2.146±0.539	2.21876e-05	0.00311796	up	gi|460367006|ref|XP_004229366.1|	907.1	0	PREDICTED: probable S-acyltransferase At4g01730-like [Solanum lycopersicum]	gi|460367005|ref|XM_004229318.1|	1707	0	PREDICTED: Solanum lycopersicum probable S-acyltransferase At4g01730-like (LOC101260264), mRNA	sp|Q9M115|ZDH16_ARATH	538	4e-153	Probable S-acyltransferase At4g01730 OS=Arabidopsis thaliana GN=At4g01730 PE=2 SV=2	SPBC13G1.07	78.6	4e-14	COG5273	Uncharacterized protein containing DHHC-type Zn finger	K14423	8e-08	57.4	aly:ARALYDRAFT_329352	4,4-dimethyl-9beta,19-cyclopropylsterol-4alpha-methyl oxidase [EC:1.14.13.72]	GO:0048438//floral whorl development;GO:0016569//covalent chromatin modification;GO:0048827//phyllome development;GO:0048449//floral organ formation;GO:0006342//chromatin silencing;GO:0044710;GO:1902589	GO:0046872//metal ion binding;GO:0016746//transferase activity, transferring acyl groups	GO:0044425//membrane part
CL18852.Contig2_All	1885	3.4838	5.4532	7.3469	1.1882	1.1777	0.9519	2.230±0.542	6.95368e-06	0.00120395	up	gi|460367006|ref|XP_004229366.1|	924.1	0	PREDICTED: probable S-acyltransferase At4g01730-like [Solanum lycopersicum]	gi|460367005|ref|XM_004229318.1|	1746	0	PREDICTED: Solanum lycopersicum probable S-acyltransferase At4g01730-like (LOC101260264), mRNA	sp|Q9M115|ZDH16_ARATH	543	1e-154	Probable S-acyltransferase At4g01730 OS=Arabidopsis thaliana GN=At4g01730 PE=2 SV=2	SPBC13G1.07	75.9	2e-13	COG5273	Uncharacterized protein containing DHHC-type Zn finger	K14423	1e-07	56.6	aly:ARALYDRAFT_329352	4,4-dimethyl-9beta,19-cyclopropylsterol-4alpha-methyl oxidase [EC:1.14.13.72]	GO:0048438//floral whorl development;GO:0016569//covalent chromatin modification;GO:0048827//phyllome development;GO:0048449//floral organ formation;GO:0006342//chromatin silencing;GO:0044710;GO:1902589	GO:0046872//metal ion binding;GO:0016746//transferase activity, transferring acyl groups	GO:0044425//membrane part
CL1886.Contig3_All	687	1.573	2.1764	2.7763	0.5822	0.359	0.4975	2.143±0.411	0.000189842	0.0168622	up	gi|55294656|emb|CAH69225.1|	238	9e-62	putative arabinogalactan-protein precursor [Nicotiana glauca]	gi|47969927|emb|AJ718159.1|	434	1e-119	Nicotiana tabacum cDNA-AFLP-fragment BSTT32-1-490, cultivar Bright Yellow 2	sp|Q8LCE4|AGP5_ARATH	93.6	9e-20	Classical arabinogalactan protein 5 OS=Arabidopsis thaliana GN=AGP5 PE=2 SV=2	all3826	61.2	1e-09	COG3409	Putative peptidoglycan-binding domain-containing protein	K01115	1e-09	61.2	vcn:VOLCADRAFT_99471	phospholipase D [EC:3.1.4.4]	-	-	GO:0016020//membrane
CL18907.Contig1_All	766	10.9606	10.0035	8.9856	21.9297	30.3766	27.1057	-1.412±0.143	1.04548e-12	1.26948e-09	down	gi|460369049|ref|XP_004230377.1|	137.1	2e-31	PREDICTED: uncharacterized protein LOC101244714 [Solanum lycopersicum]	gi|460369048|ref|XM_004230329.1|	89.7	4e-15	PREDICTED: Solanum lycopersicum uncharacterized LOC101244714 (LOC101244714), mRNA	--	--	--	--	--	--	--	--	--	--	--	--	--	--	-	-	GO:0005739//mitochondrion
CL18951.Contig2_All	631	0.0001	0.1481	0.0001	1.648	2.0848	0.5416	-10.288±6.081	0.000332711	0.0256433	down	--	--	--	--	--	--	--	--	--	--	--	--	--	--	--	--	--	--	--	--	--	--	-	-	-
CL18951.Contig3_All	1532	1.0852	0.854	0.8661	2.454	2.4688	2.2867	-1.371±0.194	1.63916e-05	0.00243867	down	--	--	--	--	--	--	--	--	--	--	--	--	--	--	--	--	--	--	--	--	--	--	-	-	-
CL18968.Contig2_All	979	5.3493	7.4452	5.9295	1.4707	2.9395	3.5784	1.215±0.244	8.99483e-05	0.00955964	up	gi|460396051|ref|XP_004243593.1|	280	4e-74	PREDICTED: E3 ubiquitin-protein ligase RHA1B-like isoform 1 [Solanum lycopersicum]	gi|225321733|dbj|AK325755.1|	652	0	Solanum lycopersicum cDNA, clone: LEFL2021L05, HTC in fruit	sp|Q9ZU51|RHA2B_ARATH	68.9	4e-12	Probable E3 ubiquitin-protein ligase RHA2B OS=Arabidopsis thaliana GN=RHA2B PE=1 SV=2	--	--	--	--	--	K13148	6e-08	56.6	vvi:100261060	integrator complex subunit 11 [EC:3.1.27.-]	GO:0009687//abscisic acid metabolic process;GO:0009739//response to gibberellin stimulus;GO:0009651//response to salt stress;GO:0010200//response to chitin	GO:0008270//zinc ion binding;GO:0005515//protein binding	-
CL18992.Contig2_All	350	4.5126	5.6068	4.2649	2.0569	0.4698	0.9765	2.028±0.208	0.000196292	0.0172762	up	--	--	--	--	--	--	--	--	--	--	--	--	--	--	--	--	--	--	--	--	--	--	-	-	-
CL19011.Contig3_All	1160	0.7166	0.9667	0.6434	2.7583	4.0402	3.6093	-2.183±0.304	3.04536e-10	2.14424e-07	down	--	--	--	--	--	--	--	--	--	--	--	--	--	--	--	--	--	--	--	--	--	--	-	-	-
CL19061.Contig2_All	990	2.603	1.9822	2.4292	0.7272	1.0797	0.6042	1.531±0.204	0.000413639	0.0303247	up	--	--	--	--	--	--	--	--	--	--	--	--	--	--	--	--	--	--	--	--	--	--	-	-	-
CL19068.Contig1_All	862	4.9182	4.5531	4.714	1.4848	1.3354	1.586	1.686±0.056	1.12767e-06	0.000268659	up	gi|15222372|ref|NP_172210.1|	83.6	4e-15	josephin protein-like protein [Arabidopsis thaliana] >gi|38454076|gb|AAR20732.1| At1g07300 [Arabidopsis thaliana] >gi|38603992|gb|AAR24739.1| At1g07300 [Arabidopsis thaliana] >gi|332189983|gb|AEE28104.1| josephin protein-like protein [Arabidopsis thaliana]	--	--	--	--	sp|O82391|JOSL_ARATH	69.7	2e-12	Josephin-like protein OS=Arabidopsis thaliana GN=At2g29640 PE=2 SV=1	--	--	--	--	--	K15235	6e-12	69.7	ath:AT2G29640	josephin [EC:3.4.19.12]	-	-	-
CL19131.Contig1_All	1499	2.44	2.0572	1.4937	5.1762	3.7298	4.5031	-1.191±0.359	1.39508e-06	0.000320743	down	gi|350539876|ref|NP_001233792.1|	372.9	8e-102	TCP transcription factor 5 [Solanum lycopersicum] >gi|306416821|gb|ADM87254.1| TCP transcription factor 5 [Solanum lycopersicum]	gi|350539875|ref|NM_001246863.1|	363	4e-97	Solanum lycopersicum TCP transcription factor 5 (TCP5), mRNA >gi|306416820|gb|GQ496323.1| Solanum lycopersicum TCP transcription factor 5 (TCP5) mRNA, complete cds	sp|Q9S7W5|TCP13_ARATH	175	7e-44	Transcription factor TCP13 OS=Arabidopsis thaliana GN=TCP13 PE=1 SV=1	--	--	--	--	--	--	--	--	--	--	GO:0045962//positive regulation of development, heterochronic;GO:0009965//leaf morphogenesis;GO:2000024//regulation of leaf development;GO:0030154//cell differentiation;GO:0031347//regulation of defense response;GO:0006351//transcription, DNA-dependent	GO:0005515//protein binding	GO:0009507//chloroplast
CL19131.Contig2_All	1742	0.2386	0.3755	0.1904	1.0561	0.8496	0.6867	-1.747±0.499	0.000628467	0.0411885	down	gi|350539876|ref|NP_001233792.1|	381.3	2e-104	TCP transcription factor 5 [Solanum lycopersicum] >gi|306416821|gb|ADM87254.1| TCP transcription factor 5 [Solanum lycopersicum]	gi|350539875|ref|NM_001246863.1|	369	7e-99	Solanum lycopersicum TCP transcription factor 5 (TCP5), mRNA >gi|306416820|gb|GQ496323.1| Solanum lycopersicum TCP transcription factor 5 (TCP5) mRNA, complete cds	sp|Q9S7W5|TCP13_ARATH	177	2e-44	Transcription factor TCP13 OS=Arabidopsis thaliana GN=TCP13 PE=1 SV=1	--	--	--	--	--	--	--	--	--	--	GO:0045962//positive regulation of development, heterochronic;GO:0009965//leaf morphogenesis;GO:2000024//regulation of leaf development;GO:0030154//cell differentiation;GO:0031347//regulation of defense response;GO:0006351//transcription, DNA-dependent	GO:0005515//protein binding	GO:0009507//chloroplast
CL19153.Contig2_All	613	0.678	0.1524	0.1353	2.6098	1.2072	1.812	-2.961±1.296	0.000236883	0.0198986	down	--	--	--	--	--	--	--	--	--	--	--	--	--	--	--	--	--	--	--	--	--	--	-	-	-
CL19197.Contig1_All	1451	3.0936	2.9625	3.0291	5.5128	6.5731	6.1242	-1.003±0.031	2.871e-06	0.000582183	down	gi|460386066|ref|XP_004238721.1|	649.4	0	PREDICTED: uncharacterized WD repeat-containing protein alr3466-like [Solanum lycopersicum]	gi|460386065|ref|XM_004238673.1|	658	0	PREDICTED: Solanum lycopersicum uncharacterized LOC101267889 (LOC101267889), mRNA	sp|Q3Y8L7|WDR69_CHLRE	82	8e-16	Outer row dynein assembly protein 16 OS=Chlamydomonas reinhardtii GN=ODA16 PE=1 SV=1	all0283_3	97.1	7e-20	COG2319	FOG: WD40 repeat	K14963	1e-17	89.7	pop:POPTR_551164	COMPASS component SWD3	GO:0008152//metabolic process	GO:0016740//transferase activity;GO:0000166//nucleotide binding	GO:0005737//cytoplasm;GO:0005834//heterotrimeric G-protein complex
CL19226.Contig1_All	521	0.1596	0.0001	0.6367	2.6101	1.5781	1.476	-6.446±6.793	0.000174816	0.0158256	down	--	--	--	--	--	--	--	--	--	--	--	--	--	--	--	--	--	--	--	--	--	--	-	-	-
CL19290.Contig2_All	2862	1.1908	1.0775	1.188	0.4751	0.6033	0.3583	1.265±0.082	0.000514943	0.0356142	up	gi|460404409|ref|XP_004247675.1|	1221.5	0	PREDICTED: protein tesmin/TSO1-like CXC 3-like [Solanum lycopersicum]	gi|460404408|ref|XM_004247627.1|	1988	0	PREDICTED: Solanum lycopersicum protein tesmin/TSO1-like CXC 3-like (LOC101253425), mRNA	sp|F4JIF5|TCX2_ARATH	511	1e-144	Protein tesmin/TSO1-like CXC 2 OS=Arabidopsis thaliana GN=TCX2 PE=1 SV=1	--	--	--	--	--	--	--	--	--	--	GO:0007275//multicellular organismal development;GO:0006259//DNA metabolic process;GO:0006355//regulation of transcription, DNA-dependent;GO:0044710;GO:0006325//chromatin organization;GO:1902589	-	-
CL1931.Contig1_All	597	4.4557	3.1306	3.1949	1.2059	0.5509	1.4312	1.738±0.286	0.000141408	0.0135195	up	gi|356525541|ref|XP_003531383.1|	121.3	1e-26	PREDICTED: uncharacterized protein LOC100785896 isoform 1 [Glycine max]	gi|460381966|ref|XR_182624.1|	159	4e-36	PREDICTED: Solanum lycopersicum uncharacterized LOC101249907 (LOC101249907), misc_RNA	--	--	--	--	--	--	--	--	--	--	--	--	--	--	-	-	-
CL19335.Contig2_All	666	4.8678	5.0512	7.471	2.282	1.6049	1.2829	1.722±0.342	9.86476e-07	0.00023871	up	gi|460372698|ref|XP_004232163.1|	134	1e-30	PREDICTED: uncharacterized protein LOC101260290 [Solanum lycopersicum]	gi|460372697|ref|XM_004232115.1|	123	2e-25	PREDICTED: Solanum lycopersicum uncharacterized LOC101260290 (LOC101260290), mRNA	--	--	--	--	--	--	--	--	--	--	--	--	--	--	GO:0048437//floral organ development	-	-
CL19335.Contig3_All	989	19.0797	32.031	40.1642	5.5808	5.2375	3.5422	2.602±0.551	4.20729e-07	0.000115136	up	gi|460372698|ref|XP_004232163.1|	128.3	2e-28	PREDICTED: uncharacterized protein LOC101260290 [Solanum lycopersicum]	gi|460372697|ref|XM_004232115.1|	141	2e-30	PREDICTED: Solanum lycopersicum uncharacterized LOC101260290 (LOC101260290), mRNA	--	--	--	--	--	--	--	--	--	--	--	--	--	--	GO:0044699	-	-
CL19337.Contig3_All	449	0.0001	0.6244	0.1847	4.4538	2.5637	1.5224	-6.977±6.829	0.000670939	0.0432465	down	--	--	--	--	--	--	--	--	--	--	--	--	--	--	--	--	--	--	--	--	--	--	-	-	-
CL19392.Contig2_All	765	2.8252	1.8323	1.8428	4.6008	4.4066	5.4729	-1.186±0.358	0.000165281	0.0151999	down	gi|460385336|ref|XP_004238360.1|	90.1	9e-43	PREDICTED: uncharacterized protein LOC101263408 [Solanum lycopersicum]	gi|225312800|dbj|AK320143.1|	301	6e-79	Solanum lycopersicum cDNA, clone: LEFL1005CC12, HTC in leaf	--	--	--	--	--	--	--	--	--	--	--	--	--	--	-	-	GO:0016020//membrane
CL19408.Contig1_All	364	2.5121	3.0807	2.2782	0.2198	0.6776	0.0001	3.121±0.222	0.000208264	0.0181097	up	gi|460402116|ref|XP_004246560.1|	138.3	3e-32	PREDICTED: growth-regulating factor 4-like [Solanum lycopersicum]	gi|460402115|ref|XM_004246512.1|	184	4e-44	PREDICTED: Solanum lycopersicum growth-regulating factor 4-like (LOC101268132), mRNA	sp|Q9SJR5|GRF3_ARATH	79	6e-16	Growth-regulating factor 3 OS=Arabidopsis thaliana GN=GRF3 PE=2 SV=1	--	--	--	--	--	--	--	--	--	--	GO:0048364//root development;GO:0016036//cellular response to phosphate starvation;GO:0009631//cold acclimation;GO:0050826//response to freezing;GO:0006995//cellular response to nitrogen starvation;GO:0009624//response to nematode;GO:0008285//negative regulation of cell proliferation;GO:0061062//regulation of nematode larval development;GO:0019222//regulation of metabolic process;GO:0048366//leaf…	GO:0044212//transcription regulatory region DNA binding;GO:0005524//ATP binding;GO:0045309//protein phosphorylated amino acid binding	GO:0005773//vacuole;GO:0009507//chloroplast;GO:0005618//cell wall;GO:0005794//Golgi apparatus;GO:0005829//cytosol;GO:0009506//plasmodesma;GO:0005886//plasma membrane;GO:0005634//nucleus;GO:0005739//mitochondrion
CL19450.Contig9_All	2119	1.5692	1.1025	1.0958	0.302	0.6208	0.4436	1.442±0.297	0.000300224	0.0237718	up	gi|460380191|ref|XP_004235841.1|	840.5	0	PREDICTED: serine carboxypeptidase-like 45-like [Solanum lycopersicum]	gi|460380190|ref|XM_004235793.1|	1170	0	PREDICTED: Solanum lycopersicum serine carboxypeptidase-like 45-like (LOC101265627), mRNA	sp|Q93Y09|SCP45_ARATH	699	0	Serine carboxypeptidase-like 45 OS=Arabidopsis thaliana GN=SCPL45 PE=2 SV=1	YBR139w	162	2e-39	COG2939	Carboxypeptidase C (cathepsin A)	K13289	0	714	vvi:100247312	cathepsin A (carboxypeptidase C) [EC:3.4.16.5]	GO:0019748//secondary metabolic process;GO:0051603//proteolysis involved in cellular protein catabolic process	GO:0004185//serine-type carboxypeptidase activity;GO:0016747//transferase activity, transferring acyl groups other than amino-acyl groups	GO:0009505//plant-type cell wall;GO:0009506//plasmodesma;GO:0005576//extracellular region
CL19451.Contig1_All	1014	4.099	7.9255	8.4236	2.6033	1.7028	1.9381	1.641±0.576	0.000302742	0.0239339	up	gi|147799839|emb|CAN61843.1|	223.8	3e-57	hypothetical protein VITISV_004818 [Vitis vinifera]	gi|170763613|gb|AC215393.2|	424	1e-116	Solanum lycopersicum chromosome 2 clone C02HBa0134G09, complete sequence	--	--	--	--	--	--	--	--	--	--	--	--	--	--	-	-	-
CL19564.Contig1_All	2049	1.2171	1.1402	0.9713	1.991	2.2471	2.2101	-0.960±0.167	0.000470879	0.0332817	down	gi|460412665|ref|XP_004251718.1|	156	2e-36	PREDICTED: SPX domain-containing protein 2-like [Solanum lycopersicum]	gi|460412664|ref|XM_004251670.1|	589	1e-165	PREDICTED: Solanum lycopersicum SPX domain-containing protein 2-like (LOC101257836), mRNA	sp|O48781|SPX2_ARATH	245	8e-65	SPX domain-containing protein 2 OS=Arabidopsis thaliana GN=SPX2 PE=2 SV=1	--	--	--	--	--	--	--	--	--	--	GO:0016036//cellular response to phosphate starvation	-	GO:0005783//endoplasmic reticulum
CL19623.Contig2_All	2572	1.3251	1.5623	1.4187	0.6842	0.2877	0.9634	1.151±0.119	0.000799241	0.0490381	up	gi|42540596|gb|AAS19201.1|	454.5	4e-126	GAL83 [Nicotiana attenuata]	gi|42540595|gb|AY460336.1|	1445	0	Nicotiana attenuata GAL83 mRNA, partial cds	sp|Q84VQ1|KINB1_ARATH	309	4e-84	SNF1-related protein kinase regulatory subunit beta-1 OS=Arabidopsis thaliana GN=KINB1 PE=1 SV=1	--	--	--	--	--	K07199	2e-86	319	gmx:100789052	5'-AMP-activated protein kinase, regulatory beta subunit	GO:0009750//response to fructose stimulus;GO:0009744//response to sucrose stimulus;GO:0016310//phosphorylation;GO:0043562//cellular response to nitrogen levels	GO:0016301//kinase activity	-
CL19623.Contig4_All	1747	1.9033	2.4606	2.0886	0.6868	0.3765	0.9293	1.687±0.188	2.5479e-06	0.0005256	up	gi|42540596|gb|AAS19201.1|	571.6	1e-161	GAL83 [Nicotiana attenuata]	gi|42540595|gb|AY460336.1|	1758	0	Nicotiana attenuata GAL83 mRNA, partial cds	sp|Q84VQ1|KINB1_ARATH	353	2e-97	SNF1-related protein kinase regulatory subunit beta-1 OS=Arabidopsis thaliana GN=KINB1 PE=1 SV=1	--	--	--	--	--	K07199	1e-100	365	gmx:100789052	5'-AMP-activated protein kinase, regulatory beta subunit	GO:0045859//regulation of protein kinase activity;GO:0043436;GO:0009743//response to carbohydrate stimulus;GO:0043562//cellular response to nitrogen levels	GO:0004679//AMP-activated protein kinase activity;GO:0005515//protein binding;GO:0019887//protein kinase regulator activity	GO:0005737//cytoplasm
CL19623.Contig5_All	4866	2.4941	2.8998	2.5052	0.2466	0.4393	1.0711	2.165±0.124	5.35842e-14	8.29455e-11	up	gi|460415759|ref|XP_004253224.1|	29.6	2e-71	PREDICTED: uncharacterized protein LOC101268376 [Solanum lycopersicum]	gi|42540595|gb|AY460336.1|	862	0	Nicotiana attenuata GAL83 mRNA, partial cds	sp|Q84VQ1|KINB1_ARATH	159	1e-38	SNF1-related protein kinase regulatory subunit beta-1 OS=Arabidopsis thaliana GN=KINB1 PE=1 SV=1	--	--	--	--	--	K07199	5e-37	155	gmx:100789052	5'-AMP-activated protein kinase, regulatory beta subunit	GO:0009750//response to fructose stimulus;GO:0009744//response to sucrose stimulus;GO:0043562//cellular response to nitrogen levels	-	GO:0005739//mitochondrion
CL19623.Contig7_All	1532	2.713	2.5619	2.3817	10.1294	9.0164	11.0988	-1.984±0.094	1.11302e-21	6.44853e-18	down	gi|42540596|gb|AAS19201.1|	127.9	4e-28	GAL83 [Nicotiana attenuata]	gi|42540595|gb|AY460336.1|	325	8e-86	Nicotiana attenuata GAL83 mRNA, partial cds	sp|Q84VQ1|KINB1_ARATH	55.1	1e-07	SNF1-related protein kinase regulatory subunit beta-1 OS=Arabidopsis thaliana GN=KINB1 PE=1 SV=1	--	--	--	--	--	K07199	2e-07	55.5	gmx:100789052	5'-AMP-activated protein kinase, regulatory beta subunit	-	-	-
CL19664.Contig1_All	2303	0.9385	2.394	2.4486	0.2779	0.3927	0.3339	2.398±0.790	0.000281498	0.0226968	up	gi|460412087|ref|XP_004251434.1|	27.7	0	PREDICTED: uncharacterized protein LOC101260697 [Solanum lycopersicum]	gi|195976833|gb|AC231674.1|	1144	0	Solanum tuberosum chromosome 11 clone RH195J04, complete sequence	sp|F4JJP1|Y4759_ARATH	73.2	6e-13	WEB family protein At4g27595, chloroplastic OS=Arabidopsis thaliana GN=At4g27595 PE=2 SV=1	aq_1006	70.9	9e-12	COG0419	ATPase involved in DNA repair	K10400	6e-135	479	vvi:100266768	kinesin family member 15	-	-	-
CL19664.Contig3_All	2290	1.0164	1.9587	2.4625	0.3144	0.0359	0.4104	2.744±0.663	2.73691e-05	0.0037176	up	gi|460412087|ref|XP_004251434.1|	32.7	0	PREDICTED: uncharacterized protein LOC101260697 [Solanum lycopersicum]	gi|195976833|gb|AC231674.1|	1162	0	Solanum tuberosum chromosome 11 clone RH195J04, complete sequence	sp|F4JJP1|Y4759_ARATH	68.9	1e-11	WEB family protein At4g27595, chloroplastic OS=Arabidopsis thaliana GN=At4g27595 PE=2 SV=1	aq_1006	70.1	2e-11	COG0419	ATPase involved in DNA repair	K10400	6e-135	479	vvi:100266768	kinesin family member 15	-	-	-
CL1970.Contig1_All	1206	1.6543	1.3173	1.8566	0.7959	0.2727	0.3542	1.748±0.252	0.000303737	0.0239844	up	gi|460409724|ref|XP_004250288.1|	503.4	3e-141	PREDICTED: uncharacterized protein LOC101263179 [Solanum lycopersicum]	gi|460409723|ref|XM_004250240.1|	938	0	PREDICTED: Solanum lycopersicum uncharacterized LOC101263179 (LOC101263179), mRNA	--	--	--	--	--	--	--	--	--	--	--	--	--	--	-	-	-
CL1970.Contig2_All	1607	1.9139	1.6864	2.993	0.8462	0.5116	0.4254	1.841±0.435	3.75083e-05	0.00477162	up	gi|460409724|ref|XP_004250288.1|	638.6	0	PREDICTED: uncharacterized protein LOC101263179 [Solanum lycopersicum]	gi|460409723|ref|XM_004250240.1|	1183	0	PREDICTED: Solanum lycopersicum uncharacterized LOC101263179 (LOC101263179), mRNA	--	--	--	--	SPAC4A8.05c	50.4	9e-06	COG5022	Myosin heavy chain	--	--	--	--	--	-	-	-
CL1970.Contig4_All	1469	1.0186	1.2086	1.129	0.3267	0.2239	0.1745	2.207±0.124	8.45972e-05	0.0090894	up	gi|460409724|ref|XP_004250288.1|	547.7	1e-154	PREDICTED: uncharacterized protein LOC101263179 [Solanum lycopersicum]	gi|460409723|ref|XM_004250240.1|	983	0	PREDICTED: Solanum lycopersicum uncharacterized LOC101263179 (LOC101263179), mRNA	--	--	--	--	BH2378	56.6	1e-07	COG1418	Predicted HD superfamily hydrolase	--	--	--	--	--	-	-	-
CL19719.Contig1_All	632	10.6539	14.786	14.8273	6.3284	3.1223	5.1375	1.448±0.274	1.13446e-07	3.90571e-05	up	gi|350534694|ref|NP_001234666.1|	204.1	1e-51	protein RSI-1 precursor [Solanum lycopersicum] >gi|1351018|sp|P47926.1|RSI1_SOLLC RecName: Full=Protein RSI-1; AltName: Full=TR132; Flags: Precursor >gi|405585|gb|AAA20129.1| RSI-1 protein [Solanum lycopersicum] >gi|405587|gb|AAA20130.1| RSI-1 protein [Solanum lycopersicum]	gi|225319327|dbj|AK324086.1|	329	2e-87	Solanum lycopersicum cDNA, clone: LEFL1071BB01, HTC in leaf	sp|P47926|RSI1_SOLLC	204	4e-53	Protein RSI-1 OS=Solanum lycopersicum GN=RSI-1 PE=2 SV=1	--	--	--	--	--	--	--	--	--	--	GO:0009751//response to salicylic acid stimulus;GO:0009739//response to gibberellin stimulus;GO:0010286//heat acclimation	-	GO:0009506//plasmodesma;GO:0005576//extracellular region
CL19723.Contig2_All	675	0.4926	0.1384	0.2457	1.5406	1.7053	1.7722	-2.709±0.917	0.000164269	0.0151412	down	--	--	--	--	--	--	--	--	--	--	--	--	--	--	--	--	--	--	--	--	--	--	-	-	-
CL19736.Contig2_All	946	3.6028	4.9391	6.224	0.5919	0.6953	1.2645	2.497±0.396	1.26554e-09	7.43848e-07	up	gi|460367016|ref|XP_004229371.1|	515	7e-145	PREDICTED: probable pectinesterase 53-like [Solanum lycopersicum]	gi|460367015|ref|XM_004229323.1|	718	0	PREDICTED: Solanum lycopersicum probable pectinesterase 53-like (LOC101261743), mRNA	sp|Q8VYZ3|PME53_ARATH	297	5e-81	Probable pectinesterase 53 OS=Arabidopsis thaliana GN=PME53 PE=2 SV=1	CAC3373	156	4e-38	COG4677	Pectin methylesterase	K01051	4e-129	459	pop:POPTR_245492	pectinesterase [EC:3.1.1.11]	GO:0042545//cell wall modification;GO:0045490//pectin catabolic process	GO:0030599//pectinesterase activity;GO:0045330	GO:0005618//cell wall;GO:0005576//extracellular region
CL19737.Contig2_All	2903	0.6586	0.9657	0.7142	0.248	0.3682	0.206	1.488±0.291	0.000742487	0.0465069	up	gi|460372094|ref|XP_004231868.1|	1106.7	0	PREDICTED: probable inactive receptor kinase At5g67200-like [Solanum lycopersicum]	gi|460372093|ref|XM_004231820.1|	1812	0	PREDICTED: Solanum lycopersicum probable inactive receptor kinase At5g67200-like (LOC101244333), mRNA	sp|Q93Y06|Y5720_ARATH	707	0	Probable inactive receptor kinase At5g67200 OS=Arabidopsis thaliana GN=At5g67200 PE=1 SV=1	YAR019c	77.8	1e-13	COG0515	Serine/threonine protein kinase	K10576	6e-66	251	vvi:100250088	ubiquitin-conjugating enzyme E2 H [EC:6.3.2.19]	GO:0009653//anatomical structure morphogenesis;GO:0048731;GO:0048519//negative regulation of biological process;GO:0007169//transmembrane receptor protein tyrosine kinase signaling pathway;GO:0003002//regionalization;GO:0048507//meristem development;GO:0006468//protein phosphorylation;GO:0006325//chromatin organization	GO:0004674//protein serine/threonine kinase activity;GO:0005524//ATP binding	GO:0005886//plasma membrane
CL19758.Contig2_All	549	2.2712	2.0426	4.0784	0.8742	0.4493	0.7782	1.927±0.537	0.000628514	0.0411885	up	gi|460374057|ref|XP_004232828.1|	179.9	1e-44	PREDICTED: protein STRUBBELIG-RECEPTOR FAMILY 3-like [Solanum lycopersicum]	gi|460374056|ref|XM_004232780.1|	458	1e-126	PREDICTED: Solanum lycopersicum protein STRUBBELIG-RECEPTOR FAMILY 3-like (LOC101261873), mRNA	sp|Q6R2K3|SRF3_ARATH	161	2e-40	Protein STRUBBELIG-RECEPTOR FAMILY 3 OS=Arabidopsis thaliana GN=SRF3 PE=1 SV=1	--	--	--	--	--	K13430	2e-19	93.2	zma:100283091	serine/threonine-protein kinase PBS1 [EC:2.7.11.1]	GO:0007623//circadian rhythm;GO:0006468//protein phosphorylation;GO:0007169//transmembrane receptor protein tyrosine kinase signaling pathway	GO:0005524//ATP binding;GO:0004674//protein serine/threonine kinase activity	GO:0005886//plasma membrane;GO:0016021//integral to membrane
CL19771.Contig1_All	1777	2.76	2.7345	1.82	6.4371	5.4135	4.8564	-1.217±0.343	1.48821e-08	6.53204e-06	down	gi|460387059|ref|XP_004239208.1|	218.4	3e-55	PREDICTED: F-box protein At1g67340-like [Solanum lycopersicum]	gi|225321208|dbj|AK325419.1|	676	0	Solanum lycopersicum cDNA, clone: LEFL1096BF03, HTC in leaf	sp|Q9FYF9|FB76_ARATH	383	2e-106	F-box protein At1g67340 OS=Arabidopsis thaliana GN=At1g67340 PE=1 SV=1	--	--	--	--	--	--	--	--	--	--	GO:0016567//protein ubiquitination	-	GO:0005634//nucleus
CL1980.Contig13_All	2274	0.8042	1.1095	0.6929	0.1407	0.2531	0.1879	2.135±0.347	2.38424e-05	0.00331377	up	gi|460366679|ref|XP_004229207.1|	144.1	7e-174	PREDICTED: serine/threonine-protein kinase-like protein ACR4-like [Solanum lycopersicum]	gi|460366678|ref|XM_004229159.1|	821	0	PREDICTED: Solanum lycopersicum serine/threonine-protein kinase-like protein ACR4-like (LOC101243821), mRNA	sp|Q9SCZ4|FERON_ARATH	176	4e-47	Receptor-like protein kinase FERONIA OS=Arabidopsis thaliana GN=FER PE=1 SV=1	CAC1728_1	75.9	3e-13	COG0515	Serine/threonine protein kinase	K00924	9e-46	174	ath:AT3G59420	[EC:2.7.1.-]	-	GO:0016301//kinase activity	-
CL1980.Contig15_All	2392	0.6603	0.7032	0.4854	0.0669	0.1375	0.25	2.006±0.286	0.000424462	0.0309059	up	gi|460366679|ref|XP_004229207.1|	626.7	5e-178	PREDICTED: serine/threonine-protein kinase-like protein ACR4-like [Solanum lycopersicum]	gi|460366678|ref|XM_004229159.1|	1065	0	PREDICTED: Solanum lycopersicum serine/threonine-protein kinase-like protein ACR4-like (LOC101243821), mRNA	sp|Q1PEM5|PERK3_ARATH	202	7e-52	Proline-rich receptor-like protein kinase PERK3 OS=Arabidopsis thaliana GN=PERK3 PE=2 SV=2	CAC1728_1	76.3	2e-13	COG0515	Serine/threonine protein kinase	K04733	2e-48	192	ath:AT5G38990	interleukin-1 receptor-associated kinase 4 [EC:2.7.11.1]	-	GO:0016301//kinase activity	-
CL1980.Contig18_All	1760	0.8029	0.9557	0.6597	0.0909	0.0934	0.1456	2.857±0.268	1.29462e-05	0.00203349	up	gi|460366679|ref|XP_004229207.1|	252.7	8e-158	PREDICTED: serine/threonine-protein kinase-like protein ACR4-like [Solanum lycopersicum]	gi|460366678|ref|XM_004229159.1|	656	0	PREDICTED: Solanum lycopersicum serine/threonine-protein kinase-like protein ACR4-like (LOC101243821), mRNA	sp|Q1PEM5|PERK3_ARATH	104	3e-47	Proline-rich receptor-like protein kinase PERK3 OS=Arabidopsis thaliana GN=PERK3 PE=2 SV=2	lin1934_1	57.4	8e-08	COG0515	Serine/threonine protein kinase	K00924	4e-43	99.8	ath:AT3G59420	[EC:2.7.1.-]	GO:0016310//phosphorylation	GO:0004672//protein kinase activity	GO:0016020//membrane
CL1980.Contig21_All	2091	3.6574	2.9942	2.2606	0.8034	0.8257	1.0216	1.722±0.349	1.49623e-06	0.000338246	up	gi|460366679|ref|XP_004229207.1|	629	9e-179	PREDICTED: serine/threonine-protein kinase-like protein ACR4-like [Solanum lycopersicum]	gi|460366678|ref|XM_004229159.1|	1086	0	PREDICTED: Solanum lycopersicum serine/threonine-protein kinase-like protein ACR4-like (LOC101243821), mRNA	sp|Q1PEM5|PERK3_ARATH	202	8e-52	Proline-rich receptor-like protein kinase PERK3 OS=Arabidopsis thaliana GN=PERK3 PE=2 SV=2	CAC1728_1	75.9	3e-13	COG0515	Serine/threonine protein kinase	K04733	7e-50	197	ath:AT5G38990	interleukin-1 receptor-associated kinase 4 [EC:2.7.11.1]	-	GO:0016301//kinase activity	-
CL1980.Contig5_All	1855	3.6298	3.5263	2.28	0.8624	0.6649	0.737	2.028±0.376	1.06079e-07	3.67705e-05	up	gi|460366679|ref|XP_004229207.1|	92	2e-153	PREDICTED: serine/threonine-protein kinase-like protein ACR4-like [Solanum lycopersicum]	gi|460366678|ref|XM_004229159.1|	517	1e-143	PREDICTED: Solanum lycopersicum serine/threonine-protein kinase-like protein ACR4-like (LOC101243821), mRNA	sp|Q1PEM5|PERK3_ARATH	104	3e-43	Proline-rich receptor-like protein kinase PERK3 OS=Arabidopsis thaliana GN=PERK3 PE=2 SV=2	lin1934_1	58.2	5e-08	COG0515	Serine/threonine protein kinase	K00924	4e-41	96.3	ath:AT3G59420	[EC:2.7.1.-]	GO:0016310//phosphorylation	GO:0004672//protein kinase activity	GO:0016020//membrane;GO:0016023//cytoplasmic membrane-bounded vesicle
CL1980.Contig6_All	2377	1.2939	1.1794	1.0815	0.4038	0.5189	0.4314	1.389±0.129	0.0004198	0.0306406	up	gi|460366679|ref|XP_004229207.1|	144.1	1e-168	PREDICTED: serine/threonine-protein kinase-like protein ACR4-like [Solanum lycopersicum]	gi|460366678|ref|XM_004229159.1|	795	0	PREDICTED: Solanum lycopersicum serine/threonine-protein kinase-like protein ACR4-like (LOC101243821), mRNA	sp|Q9SCZ4|FERON_ARATH	170	2e-45	Receptor-like protein kinase FERONIA OS=Arabidopsis thaliana GN=FER PE=1 SV=1	CAC1728_1	75.9	3e-13	COG0515	Serine/threonine protein kinase	K00924	1e-44	171	ath:AT3G59420	[EC:2.7.1.-]	GO:0016310//phosphorylation	GO:0004672//protein kinase activity	GO:0016020//membrane
CL1980.Contig7_All	2315	4.9194	3.754	3.5105	1.6931	1.3141	2.2884	1.186±0.258	6.02099e-05	0.00696091	up	gi|460366679|ref|XP_004229207.1|	612.1	1e-173	PREDICTED: serine/threonine-protein kinase-like protein ACR4-like [Solanum lycopersicum]	gi|460366678|ref|XM_004229159.1|	1055	0	PREDICTED: Solanum lycopersicum serine/threonine-protein kinase-like protein ACR4-like (LOC101243821), mRNA	sp|Q9LK03|PERK2_ARATH	193	4e-49	Proline-rich receptor-like protein kinase PERK2 OS=Arabidopsis thaliana GN=PERK2 PE=2 SV=3	CAC1728_1	76.3	2e-13	COG0515	Serine/threonine protein kinase	K04733	1e-47	190	ath:AT5G38990	interleukin-1 receptor-associated kinase 4 [EC:2.7.11.1]	GO:0016310//phosphorylation	GO:0004672//protein kinase activity	GO:0016020//membrane
CL19802.Contig6_All	1694	2.1591	2.8685	2.4966	5.2414	4.6595	5.2457	-1.019±0.205	2.61229e-06	0.000536699	down	gi|460403077|ref|XP_004247029.1|	286.2	1e-75	PREDICTED: uncharacterized protein LOC101257209 [Solanum lycopersicum]	gi|460403076|ref|XM_004246981.1|	628	1e-177	PREDICTED: Solanum lycopersicum uncharacterized LOC101257209 (LOC101257209), mRNA	--	--	--	--	--	--	--	--	--	--	--	--	--	--	-	-	GO:0009507//chloroplast
CL1984.Contig4_All	313	20.9809	19.406	16.6915	38.3344	42.8179	31.3933	-0.986±0.168	4.06231e-07	0.000111924	down	gi|187373099|gb|ACD03270.1|	149.8	1e-35	glycine-rich RNA-binding protein [Nicotiana tabacum]	gi|187373098|gb|EU569289.1|	214	4e-53	Nicotiana tabacum glycine-rich RNA-binding protein (GRP1) mRNA, complete cds	sp|Q03250|RBG7_ARATH	137	1e-33	Glycine-rich RNA-binding protein 7 OS=Arabidopsis thaliana GN=RBG7 PE=1 SV=1	SPAC140.02	61.6	3e-10	COG0724	RNA-binding proteins (RRM domain)	K13195	1e-35	145	pop:POPTR_712972	cold-inducible RNA-binding protein	-	GO:0003676//nucleic acid binding;GO:0000166//nucleotide binding	-
CL19844.Contig3_All	953	14.3924	15.1006	14.0968	59.5946	47.6242	58.6365	-1.928±0.051	2.53541e-31	3.95487e-27	down	gi|460402315|ref|XP_004246659.1|	37	2e-39	PREDICTED: uncharacterized protein LOC101246954 [Solanum lycopersicum]	gi|460402314|ref|XM_004246611.1|	182	4e-43	PREDICTED: Solanum lycopersicum uncharacterized LOC101246954 (LOC101246954), mRNA	--	--	--	--	--	--	--	--	--	--	--	--	--	--	-	-	-
CL19897.Contig1_All	242	0.687	0.0001	0.0001	1.9832	3.7373	2.4715	-10.488±7.359	0.000703845	0.0446439	down	gi|460388174|ref|XP_004239744.1|	65.5	3e-10	PREDICTED: RNA-binding protein 42-like isoform 1 [Solanum lycopersicum]	gi|460388173|ref|XM_004239696.1|	119	1e-24	PREDICTED: Solanum lycopersicum RNA-binding protein 42-like, transcript variant 1 (LOC101250408), mRNA	--	--	--	--	--	--	--	--	--	--	--	--	--	--	-	GO:0003676//nucleic acid binding;GO:0000166//nucleotide binding	-
CL19901.Contig1_All	535	1.5538	0.8733	2.7901	4.7845	6.301	6.0689	-1.875±0.838	2.91931e-06	0.000590799	down	gi|357467473|ref|XP_003604021.1|	59.7	2e-08	hypothetical protein MTR_3g117660 [Medicago truncatula] >gi|355493069|gb|AES74272.1| hypothetical protein MTR_3g117660 [Medicago truncatula]	gi|117910772|emb|CU024876.6|	159	4e-36	M.truncatula DNA sequence from clone MTH2-144H1 on chromosome 3, complete sequence	--	--	--	--	--	--	--	--	--	--	--	--	--	--	-	-	-
CL19956.Contig2_All	1658	2.7074	8.9615	8.5028	1.1579	0.7439	0.8761	2.674±0.976	0.000715577	0.0452465	up	gi|460410918|ref|XP_004250862.1|	651.4	0	PREDICTED: uncharacterized protein LOC101266789 [Solanum lycopersicum]	gi|460410917|ref|XM_004250814.1|	850	0	PREDICTED: Solanum lycopersicum uncharacterized LOC101266789 (LOC101266789), mRNA	--	--	--	--	--	--	--	--	--	--	--	--	--	--	-	-	-
CL19980.Contig2_All	1476	25.6815	31.1491	18.1475	59.5597	86.0645	80.1185	-1.625±0.395	1.44245e-10	1.10796e-07	down	gi|27529846|dbj|BAC53938.1|	617.8	1e-175	Myb-like protein [Nicotiana tabacum]	gi|27529845|dbj|AB032540.1|	1683	0	Nicotiana tabacum B19 mRNA for Myb-like protein, complete cds	sp|Q9FDW1|MYB44_ARATH	271	7e-73	Transcription factor MYB44 OS=Arabidopsis thaliana GN=MYB44 PE=2 SV=1	ECU11g1690	129	1e-29	COG5147	Myb superfamily proteins, including transcription factors and mRNA splicing factors	K09422	1e-98	358	vvi:100233128	myb proto-oncogene protein, plant	-	-	-
CL20010.Contig2_All	2033	1.4311	1.8386	2.1211	0.7082	0.5662	0.6725	1.451±0.287	3.69684e-05	0.00471477	up	gi|460392961|ref|XP_004242080.1|	904	0	PREDICTED: uncharacterized protein LOC101252998 [Solanum lycopersicum]	gi|460392960|ref|XM_004242032.1|	1162	0	PREDICTED: Solanum lycopersicum uncharacterized LOC101252998 (LOC101252998), mRNA	--	--	--	--	--	--	--	--	--	--	--	--	--	--	GO:0009556//microsporogenesis;GO:0007140//male meiosis	-	-
CL20094.Contig1_All	1541	3.0208	4.0629	3.8208	1.8168	0.8537	1.5525	1.357±0.226	4.64595e-06	0.000866706	up	gi|462395498|gb|EMJ01297.1|	310.1	7e-83	hypothetical protein PRUPE_ppa019374mg [Prunus persica]	gi|449534253|ref|XM_004174032.1|	83.8	5e-13	PREDICTED: Cucumis sativus uncharacterized LOC101214978 (LOC101214978), mRNA	--	--	--	--	--	--	--	--	--	--	--	--	--	--	-	-	GO:0016020//membrane;GO:0044464//cell part
CL20115.Contig2_All	2455	4.7743	4.6058	4.1211	9.6771	8.4063	8.7358	-0.993±0.111	1.87594e-09	1.05963e-06	down	gi|460373649|ref|XP_004232627.1|	86.3	0	PREDICTED: cationic amino acid transporter 5-like [Solanum lycopersicum]	gi|170763693|gb|AC215486.2|	2046	0	Solanum lycopersicum chromosome 2 clone C02SLm0073G04, complete sequence	sp|O64759|CAAT5_ARATH	371	0	Cationic amino acid transporter 5 OS=Arabidopsis thaliana GN=CAT5 PE=1 SV=1	BS_yfnA	136	2e-58	COG0531	Amino acid transporters	K03294	8e-164	274	sbi:SORBI_08g021380	basic amino acid/polyamine antiporter, APA family	GO:1903401;GO:0051938//L-glutamate import;GO:0089711;GO:0043091//L-arginine import;GO:1903826	GO:0015189//L-lysine transmembrane transporter activity;GO:0015181//arginine transmembrane transporter activity;GO:0005313//L-glutamate transmembrane transporter activity;GO:0015297//antiporter activity	GO:0016021//integral to membrane;GO:0005886//plasma membrane
CL2014.Contig6_All	1747	2.5219	4.0653	3.4177	1.511	1.3178	1.076	1.330±0.349	1.28967e-05	0.00203201	up	gi|460377491|ref|XP_004234526.1|	407.5	3e-112	PREDICTED: F-box protein At4g35930-like [Solanum lycopersicum]	gi|460377490|ref|XM_004234478.1|	287	2e-74	PREDICTED: Solanum lycopersicum F-box protein At4g35930-like (LOC101268742), mRNA	sp|Q5XF11|FB248_ARATH	287	2e-77	F-box protein At4g35930 OS=Arabidopsis thaliana GN=At4g35930 PE=2 SV=1	--	--	--	--	--	--	--	--	--	--	-	-	-
CL20154.Contig16_All	886	1.8765	1.1602	1.4976	4.6045	3.6192	3.3753	-1.383±0.347	3.22593e-05	0.00420781	down	gi|460384369|ref|XP_004237884.1|	71.6	1e-11	PREDICTED: uncharacterized protein LOC101246821 [Solanum lycopersicum]	gi|209414740|emb|CU915744.5|	99.6	5e-18	S.lycopersicum DNA sequence from clone LE_HBa-138I19 on chromosome 4, complete sequence	--	--	--	--	--	--	--	--	--	--	--	--	--	--	-	-	-
CL2016.Contig17_All	1713	86.0386	115.923	145.474	52.7203	43.5823	45.0914	1.264±0.380	1.71281e-05	0.00252416	up	gi|460408321|ref|XP_004249594.1|	912.5	0	PREDICTED: tubulin beta-1 chain-like [Solanum lycopersicum]	gi|460408320|ref|XM_004249546.1|	1538	0	PREDICTED: Solanum lycopersicum tubulin beta-1 chain-like (LOC101253952), mRNA	sp|Q8H7U1|TBB2_ORYSJ	896	0	Tubulin beta-2 chain OS=Oryza sativa subsp. japonica GN=TUBB2 PE=2 SV=1	ECU03g0820i	717	0	COG5023	Tubulin	K07375	0	900	vvi:100247828	tubulin beta	GO:0010498//proteasomal protein catabolic process;GO:0007010//cytoskeleton organization;GO:0007017//microtubule-based process;GO:0006094//gluconeogenesis	GO:0003924//GTPase activity;GO:0005200//structural constituent of cytoskeleton;GO:0005525//GTP binding	GO:0005618//cell wall;GO:0005874//microtubule;GO:0045298//tubulin complex;GO:0009506//plasmodesma;GO:0016020//membrane;GO:0005794//Golgi apparatus
CL20173.Contig1_All	326	0.0001	0.2866	0.0001	1.963	1.7655	2.3589	-10.480±6.631	0.000184032	0.0164688	down	--	--	--	--	--	--	--	--	--	--	--	--	--	--	--	--	--	--	--	--	--	--	-	-	-
CL20183.Contig2_All	873	5.2371	4.6028	4.4646	9.5293	11.6786	11.4513	-1.195±0.122	3.44698e-08	1.39138e-05	down	--	--	--	--	gi|460372087|ref|XM_004231817.1|	99.6	5e-18	PREDICTED: Solanum lycopersicum ethylene-responsive transcription factor ERF011-like, transcript variant 2 (LOC101268529), mRNA	--	--	--	--	--	--	--	--	--	--	--	--	--	--	-	-	-
CL20209.Contig1_All	1150	4.5539	8.2884	4.1824	10.2249	11.0819	12.4823	-1.059±0.538	1.2991e-05	0.00203738	down	gi|460370743|ref|XP_004231209.1|	62.8	1e-08	PREDICTED: pentatricopeptide repeat-containing protein At4g01030, mitochondrial-like [Solanum lycopersicum]	gi|291045393|gb|AC238926.5|	1231	0	Solanum lycopersicum strain Heinz 1706 chromosome 1 clone hba-330o5 map 1, complete sequence	sp|Q9SV26|PP297_ARATH	151	6e-37	Pentatricopeptide repeat-containing protein At4g01030, mitochondrial OS=Arabidopsis thaliana GN=PCMP-H65 PE=3 SV=2	--	--	--	--	--	K03798	3e-20	97.8	rcu:RCOM_0340700	cell division protease FtsH [EC:3.4.24.-]	-	-	-
CL20249.Contig2_All	417	15.9476	21.289	27.2448	10.7422	8.4784	8.8108	1.168±0.387	0.000117023	0.011661	up	gi|449456275|ref|XP_004145875.1|	83.6	1e-15	PREDICTED: uncharacterized protein LOC101209217 [Cucumis sativus] >gi|449507213|ref|XP_004162964.1| PREDICTED: uncharacterized LOC101209217 [Cucumis sativus]	--	--	--	--	--	--	--	--	--	--	--	--	--	--	--	--	--	--	-	-	-
CL20280.Contig1_All	1729	0.7212	1.4052	0.3357	2.5908	3.091	2.2238	-1.916±1.034	4.88654e-07	0.000130553	down	--	--	--	--	--	--	--	--	--	--	--	--	--	--	--	--	--	--	--	--	--	--	-	-	-
CL20284.Contig3_All	1033	1.6899	2.2616	0.7225	5.8077	4.2981	3.9703	-1.742±0.855	3.13174e-06	0.000626289	down	--	--	--	--	gi|4239784|emb|AJ006235.1|	186	3e-44	Nicotiana tabacum DNA fragment for K-alpha right T-DNA border	--	--	--	--	--	--	--	--	--	--	--	--	--	--	-	-	-
CL2029.Contig4_All	2043	4.0282	4.2081	4.9927	1.6445	1.3281	1.2965	1.625±0.164	1.66698e-10	1.2581e-07	up	gi|460378159|ref|XP_004234843.1|	894	0	PREDICTED: probable LRR receptor-like serine/threonine-protein kinase At4g37250-like [Solanum lycopersicum]	gi|460378158|ref|XM_004234795.1|	504	1e-139	PREDICTED: Solanum lycopersicum probable LRR receptor-like serine/threonine-protein kinase At4g37250-like (LOC101250378), mRNA	sp|Q9C9N5|Y1668_ARATH	359	3e-99	Probable inactive leucine-rich repeat receptor-like protein kinase At1g66830 OS=Arabidopsis thaliana GN=At1g66830 PE=1 SV=1	BS_yloP_1	71.6	5e-12	COG0515	Serine/threonine protein kinase	K13418	4e-59	228	vvi:100247683	somatic embryogenesis receptor kinase 1 [EC:2.7.10.1 2.7.11.1]	GO:0006468//protein phosphorylation;GO:0007169//transmembrane receptor protein tyrosine kinase signaling pathway	GO:0004674//protein serine/threonine kinase activity;GO:0016491//oxidoreductase activity;GO:0005524//ATP binding	GO:0005886//plasma membrane
CL20325.Contig1_All	4817	6.9028	5.7035	4.872	13.783	15.1913	16.7979	-1.404±0.252	2.20952e-23	1.65944e-19	down	gi|460391575|ref|XP_004241396.1|	336.6	2e-90	PREDICTED: inositol transporter 1-like [Solanum lycopersicum]	gi|460391574|ref|XM_004241348.1|	1176	0	PREDICTED: Solanum lycopersicum inositol transporter 1-like (LOC101248490), mRNA	sp|Q8VZR6|INT1_ARATH	467	3e-131	Inositol transporter 1 OS=Arabidopsis thaliana GN=INT1 PE=1 SV=1	araE	171	9e-42	COG0477	Permeases of the major facilitator superfamily	K08150	2e-132	472	vvi:100268023	MFS transporter, SP family, solute carrier family 2 (myo-inositol transporter), member 13	GO:0055085//transmembrane transport;GO:0055114//oxidation-reduction process;GO:0008643//carbohydrate transport;GO:0015798//myo-inositol transport;GO:0015992//proton transport	GO:0005366//myo-inositol:hydrogen symporter activity;GO:0005351//sugar:hydrogen symporter activity;GO:0032440//2-alkenal reductase [NAD(P)] activity	GO:0016021//integral to membrane;GO:0009705//plant-type vacuole membrane;GO:0005886//plasma membrane
CL20326.Contig2_All	1474	0.7895	1.0144	1.6315	0.2713	0.3905	0.1739	1.973±0.532	0.00033973	0.0259867	up	gi|460415126|ref|XP_004252911.1|	26.6	1e-138	PREDICTED: uncharacterized protein LOC101263297 [Solanum lycopersicum]	gi|460415125|ref|XM_004252863.1|	551	1e-154	PREDICTED: Solanum lycopersicum uncharacterized LOC101263297 (LOC101263297), mRNA	--	--	--	--	--	--	--	--	--	--	--	--	--	--	-	-	-
CL20329.Contig3_All	940	0.8843	1.0935	0.6175	0.0851	0.0001	0.0001	4.888±0.417	3.53013e-05	0.00453927	up	gi|460389113|ref|XP_004240203.1|	191	2e-47	PREDICTED: uncharacterized protein LOC101268284 [Solanum lycopersicum]	gi|460389112|ref|XM_004240155.1|	212	5e-52	PREDICTED: Solanum lycopersicum uncharacterized LOC101268284 (LOC101268284), mRNA	--	--	--	--	--	--	--	--	--	--	--	--	--	--	GO:0009605//response to external stimulus;GO:0044699;GO:0009629//response to gravity;GO:0044237//cellular metabolic process;GO:0050789//regulation of biological process	-	-
CL20334.Contig2_All	835	3.1857	2.4621	2.4829	6.7058	7.3851	7.47	-1.418±0.211	8.7049e-08	3.13532e-05	down	gi|12230709|sp|O24160.1|TGA21_TOBAC	255.8	6e-67	RecName: Full=TGACG-sequence-specific DNA-binding protein TGA-2.1; Short=TGA2.1 >gi|2281449|gb|AAB68661.1| leucine zipper transcription factor TGA2.1 [Nicotiana tabacum]	gi|2281448|gb|U90214.1|NTU90214	755	0	Nicotiana tabacum leucine zipper transcription factor TGA2.1 mRNA, complete cds	sp|O24160|TGA21_TOBAC	255	2e-68	TGACG-sequence-specific DNA-binding protein TGA-2.1 OS=Nicotiana tabacum GN=TGA21 PE=1 SV=1	--	--	--	--	--	K14431	2e-62	237	vvi:100252149	transcription factor TGA	GO:0006355//regulation of transcription, DNA-dependent	GO:0043565//sequence-specific DNA binding;GO:0003700//sequence-specific DNA binding transcription factor activity	GO:0005634//nucleus
CL20353.Contig3_All	2114	2.3593	1.5913	1.9614	0.6054	1.2446	0.5659	1.273±0.284	0.000514697	0.0356093	up	gi|460394665|ref|XP_004242921.1|	240	1e-61	PREDICTED: probable receptor-like serine/threonine-protein kinase At5g57670-like [Solanum lycopersicum]	gi|460394664|ref|XM_004242873.1|	492	1e-136	PREDICTED: Solanum lycopersicum probable receptor-like serine/threonine-protein kinase At5g57670-like (LOC101267907), mRNA	sp|Q5XF57|Y5576_ARATH	154	2e-37	Probable receptor-like serine/threonine-protein kinase At5g57670 OS=Arabidopsis thaliana GN=At5g57670 PE=2 SV=1	--	--	--	--	--	K13430	6e-20	97.8	zma:100283091	serine/threonine-protein kinase PBS1 [EC:2.7.11.1]	GO:0006950//response to stress;GO:0006468//protein phosphorylation	GO:0005524//ATP binding;GO:0004674//protein serine/threonine kinase activity	GO:0005634//nucleus
CL20365.Contig1_All	852	227.136	312.808	420.673	131.159	108.952	113.525	1.397±0.445	8.47303e-05	0.00909565	up	gi|356550263|ref|XP_003543507.1|	273.1	4e-72	PREDICTED: histone H2A-like [Glycine max]	gi|6009908|dbj|AB018242.1|	394	1e-107	Solanum melongena EEF20 mRNA for histone H2A-like protein, partial cds	sp|Q9M531|H2A_EUPES	259	2e-69	Histone H2A OS=Euphorbia esula PE=2 SV=1	SPAC19G12.06c	169	4e-42	COG5262	Histone H2A	K11251	3e-73	273	gmx:100783903	histone H2A	GO:0006342//chromatin silencing	GO:0003677//DNA binding;GO:0046982//protein heterodimerization activity	GO:0000786//nucleosome;GO:0000790//nuclear chromatin
CL20373.Contig1_All	587	3.6819	3.1839	3.108	8.9939	7.8439	8.1514	-1.329±0.132	2.14618e-06	0.000453812	down	gi|224054994|ref|XP_002298398.1|	38.5	9e-14	predicted protein [Populus trichocarpa] >gi|118487685|gb|ABK95667.1| unknown [Populus trichocarpa] >gi|118488853|gb|ABK96236.1| unknown [Populus trichocarpa x Populus deltoides] >gi|118488867|gb|ABK96243.1| unknown [Populus trichocarpa x Populus deltoides] >gi|118489821|gb|ABK96710.1| unknown [Populus trichocarpa x Populus deltoides] >gi|118489889|gb|ABK96742.1| unknown [Populus trichocarpa x Pop…	gi|460366016|ref|XM_004228842.1|	63.9	2e-07	PREDICTED: Solanum lycopersicum photosystem II 5 kDa protein, chloroplastic-like (LOC101255525), mRNA	sp|B3EWI4|PST2_PETHY	57.8	4e-09	Photosystem II 5 kDa protein, chloroplastic OS=Petunia hybrida PE=1 SV=1	--	--	--	--	--	--	--	--	--	--	-	-	-
CL20378.Contig1_All	1120	1.2617	2.0024	2.2213	0.4285	0.5873	0.6103	1.713±0.434	0.000229063	0.0194564	up	gi|460405238|ref|XP_004248083.1|	552.7	4e-156	PREDICTED: protein ASPARTIC PROTEASE IN GUARD CELL 1-like [Solanum lycopersicum]	gi|460405237|ref|XM_004248035.1|	325	6e-86	PREDICTED: Solanum lycopersicum protein ASPARTIC PROTEASE IN GUARD CELL 1-like (LOC101264466), mRNA	sp|Q9LHE3|ASPG2_ARATH	295	2e-80	Protein ASPARTIC PROTEASE IN GUARD CELL 2 OS=Arabidopsis thaliana GN=ASPG2 PE=2 SV=1	--	--	--	--	--	K00924	3e-25	114	aly:ARALYDRAFT_489138	[EC:2.7.1.-]	GO:0071555//cell wall organization;GO:0030163//protein catabolic process;GO:0006508//proteolysis;GO:0080167//response to karrikin	GO:0004190//aspartic-type endopeptidase activity	GO:0009505//plant-type cell wall;GO:0009506//plasmodesma;GO:0005576//extracellular region;GO:0016020//membrane
CL20510.Contig2_All	405	2.463	3.461	4.9142	0.9875	0.203	0.211	2.894±0.498	7.08872e-06	0.00121819	up	gi|460389113|ref|XP_004240203.1|	214.5	3e-55	PREDICTED: uncharacterized protein LOC101268284 [Solanum lycopersicum]	gi|460389112|ref|XM_004240155.1|	404	1e-110	PREDICTED: Solanum lycopersicum uncharacterized LOC101268284 (LOC101268284), mRNA	sp|Q700D2|JKD_ARATH	114	2e-26	Zinc finger protein JACKDAW OS=Arabidopsis thaliana GN=JKD PE=1 SV=1	--	--	--	--	--	--	--	--	--	--	GO:2000904//regulation of starch metabolic process;GO:0048444//floral organ morphogenesis;GO:0009958//positive gravitropism;GO:0009959//negative gravitropism;GO:0006355//regulation of transcription, DNA-dependent;GO:0009965//leaf morphogenesis;GO:2000012//regulation of auxin polar transport;GO:0009590//detection of gravity;GO:0010601//positive regulation of auxin biosynthetic process;GO:0010031//…	GO:0008270//zinc ion binding;GO:0003676//nucleic acid binding;GO:0003700//sequence-specific DNA binding transcription factor activity	GO:0005634//nucleus
CL20512.Contig1_All	728	2.7404	1.1553	1.4809	4.1754	4.7435	3.7558	-1.336±0.642	0.00024122	0.0201877	down	gi|460379008|ref|XP_004235257.1|	237.3	1e-61	PREDICTED: transcription factor DIVARICATA-like [Solanum lycopersicum]	gi|460379007|ref|XM_004235209.1|	161	1e-36	PREDICTED: Solanum lycopersicum transcription factor DIVARICATA-like (LOC101265111), mRNA	sp|Q8S9H7|DIV_ANTMA	181	4e-46	Transcription factor DIVARICATA OS=Antirrhinum majus GN=DIVARICATA PE=2 SV=1	--	--	--	--	--	--	--	--	--	--	GO:0006355//regulation of transcription, DNA-dependent	GO:0003677//DNA binding	GO:0005634//nucleus
CL20543.Contig2_All	1177	0.7769	1.8261	1.6205	2.9224	3.4928	2.6134	-1.189±0.668	0.000281924	0.0227131	down	--	--	--	--	--	--	--	--	--	--	--	--	--	--	--	--	--	--	--	--	--	--	-	-	-
CL20555.Contig2_All	901	3.9672	3.3189	5.5224	1.6868	2.1901	1.6122	1.190±0.373	0.000286086	0.0229523	up	gi|460370551|ref|XP_004231116.1|	238	1e-61	PREDICTED: E3 ubiquitin ligase BIG BROTHER-like [Solanum lycopersicum]	gi|460370550|ref|XM_004231068.1|	396	1e-107	PREDICTED: Solanum lycopersicum E3 ubiquitin ligase BIG BROTHER-like (LOC101263062), mRNA	sp|Q8L649|BB_ARATH	80.9	9e-16	E3 ubiquitin ligase BIG BROTHER OS=Arabidopsis thaliana GN=BB PE=1 SV=1	--	--	--	--	--	--	--	--	--	--	-	GO:0005488//binding	-
CL20611.Contig1_All	897	1.9461	1.4585	2.4037	0.2675	1.0999	0.381	1.702±0.362	0.000653263	0.0424038	up	--	--	--	--	--	--	--	--	--	--	--	--	--	--	--	--	--	--	--	--	--	--	-	-	-
CL20678.Contig2_All	1056	0.8659	1.0619	1.4135	4.9237	3.893	3.0747	-1.861±0.355	7.97742e-08	2.91472e-05	down	--	--	--	--	--	--	--	--	--	--	--	--	--	--	--	--	--	--	--	--	--	--	-	-	-
CL2068.Contig24_All	2617	1.4612	0.7499	1.1408	2.2313	2.4506	2.8079	-1.213±0.486	2.86174e-06	0.000580888	down	gi|460414758|ref|XP_004252730.1|	523.9	5e-147	PREDICTED: inositol-tetrakisphosphate 1-kinase 2-like [Solanum lycopersicum]	gi|460414757|ref|XM_004252682.1|	1142	0	PREDICTED: Solanum lycopersicum inositol-tetrakisphosphate 1-kinase 2-like (LOC101253265), mRNA	sp|Q9SUG3|ITPK2_ARATH	436	4e-122	Inositol-tetrakisphosphate 1-kinase 2 OS=Arabidopsis thaliana GN=ITPK2 PE=2 SV=2	--	--	--	--	--	K00913	4e-131	467	vvi:100267838	inositol-1,3,4-trisphosphate 5/6-kinase / inositol-tetrakisphosphate 1-kinase [EC:2.7.1.159 2.7.1.134]	GO:0009753//response to jasmonic acid stimulus;GO:0009620//response to fungus;GO:0009611//response to wounding;GO:0009695//jasmonic acid biosynthetic process;GO:0016310//phosphorylation;GO:0032957//inositol trisphosphate metabolic process	GO:0052726//inositol-1,3,4-trisphosphate 5-kinase activity;GO:0005524//ATP binding;GO:0000287//magnesium ion binding;GO:0047325//inositol tetrakisphosphate 1-kinase activity;GO:0052725//inositol-1,3,4-trisphosphate 6-kinase activity	GO:0005737//cytoplasm;GO:0005634//nucleus
CL20751.Contig3_All	699	1.3081	0.8021	0.9491	1.9454	3.5288	3.0559	-1.510±0.358	0.00054415	0.0370653	down	gi|224105503|ref|XP_002313834.1|	62.8	5e-09	predicted protein [Populus trichocarpa] >gi|222850242|gb|EEE87789.1| predicted protein [Populus trichocarpa]	gi|315139097|gb|AC243478.6|	127	2e-26	Solanum lycopersicum strain Heinz 1706 chromosome 1 clone hba-65m18 map 1, complete sequence	--	--	--	--	--	--	--	--	--	--	--	--	--	--	-	-	-
CL20771.Contig1_All	815	13.7695	19.1481	21.2661	7.7537	6.961	6.6049	1.322±0.327	1.34566e-07	4.49547e-05	up	gi|460411245|ref|XP_004251024.1|	292.7	4e-78	PREDICTED: uncharacterized protein LOC101249789 isoform 1 [Solanum lycopersicum] >gi|460411247|ref|XP_004251025.1| PREDICTED: uncharacterized protein LOC101249789 isoform 2 [Solanum lycopersicum]	gi|460411246|ref|XM_004250977.1|	529	1e-147	PREDICTED: Solanum lycopersicum uncharacterized LOC101249789, transcript variant 2 (LOC101249789), mRNA	--	--	--	--	aq_1006	50.1	5e-06	COG0419	ATPase involved in DNA repair	K06636	7e-06	49.3	osa:4352932	structural maintenance of chromosome 1	GO:0045492//xylan biosynthetic process;GO:0010413//glucuronoxylan metabolic process	-	-
CL20783.Contig7_All	1920	1.3422	1.7035	1.2094	4.1662	4.1539	3.2932	-1.464±0.253	1.97293e-09	1.10039e-06	down	gi|460367790|ref|XP_004229753.1|	162.2	3e-38	PREDICTED: non-specific lipid-transfer protein AP10-like [Solanum lycopersicum]	--	--	--	--	sp|P82007|NLTP1_HELAN	107	2e-23	Non-specific lipid-transfer protein AP10 OS=Helianthus annuus PE=1 SV=2	--	--	--	--	--	--	--	--	--	--	GO:0006810//transport	-	-
CL2079.Contig1_All	860	6.8628	5.107	5.7857	14.603	12.7156	13.3134	-1.205±0.214	3.63106e-09	1.84539e-06	down	gi|319993062|dbj|BAJ61956.1|	325.5	7e-88	Sec14 like protein [Nicotiana tabacum]	gi|319993061|dbj|AB572857.1|	797	0	Nicotiana tabacum Ntsec14P mRNA for Sec14 like protein, complete cds	--	--	--	--	--	--	--	--	--	--	--	--	--	--	-	-	GO:0005737//cytoplasm
CL2079.Contig3_All	1240	6.4356	4.8985	4.7483	11.16	9.8135	9.9226	-0.956±0.241	6.92891e-07	0.000175412	down	gi|319993062|dbj|BAJ61956.1|	153.7	1e-104	Sec14 like protein [Nicotiana tabacum]	gi|319993059|dbj|AB572856.1|	662	0	Nicotiana benthamiana Nbsec14P mRNA for Sec14 like protein, complete cds	--	--	--	--	--	--	--	--	--	--	--	--	--	--	-	-	GO:0005737//cytoplasm
CL20827.Contig1_All	339	7.6016	4.6862	3.4247	14.3937	12.612	15.3749	-1.510±0.580	6.58962e-07	0.000167871	down	--	--	--	--	--	--	--	--	--	--	--	--	--	--	--	--	--	--	--	--	--	--	-	-	-
CL20827.Contig2_All	228	8.021	9.4267	4.3646	19.9978	20.1946	23.6096	-1.622±0.586	8.13438e-08	2.95819e-05	down	--	--	--	--	--	--	--	--	--	--	--	--	--	--	--	--	--	--	--	--	--	--	-	-	-
CL20831.Contig1_All	3724	3.0135	1.7816	3.3848	12.1146	10.3328	9.04	-1.997±0.493	1.14803e-16	3.18901e-13	down	--	--	--	--	--	--	--	--	--	--	--	--	--	--	--	--	--	--	--	--	--	--	-	-	-
CL20904.Contig2_All	1199	1.04	1.0911	1.0375	5.0703	8.2975	4.7746	-2.518±0.041	3.5159e-07	9.94362e-05	down	gi|460396503|ref|XP_004243812.1|	318.5	1e-85	PREDICTED: E3 ubiquitin-protein ligase RMA1H1-like [Solanum lycopersicum]	gi|460396502|ref|XM_004243764.1|	202	6e-49	PREDICTED: Solanum lycopersicum E3 ubiquitin-protein ligase RMA1H1-like (LOC101264841), mRNA	sp|Q6R567|RMA1_CAPAN	303	2e-82	E3 ubiquitin-protein ligase RMA1H1 OS=Capsicum annuum GN=RMA1H1 PE=1 SV=1	SPBC17A3.10	55.1	2e-07	COG5574	RING-finger-containing E3 ubiquitin ligase	K10666	4e-27	120	rcu:RCOM_1593560	E3 ubiquitin-protein ligase RNF5 [EC:6.3.2.19]	GO:0043161//proteasomal ubiquitin-dependent protein catabolic process;GO:0009414//response to water deprivation;GO:0009409//response to cold;GO:0009723//response to ethylene stimulus;GO:0009611//response to wounding;GO:0006970//response to osmotic stress;GO:0016567//protein ubiquitination	GO:0046872//metal ion binding;GO:0004842//ubiquitin-protein ligase activity;GO:0005515//protein binding	GO:0005789//endoplasmic reticulum membrane
CL20904.Contig3_All	1136	5.4881	4.8533	3.723	28.5883	45.3083	26.6261	-2.856±0.286	3.71714e-09	1.88441e-06	down	gi|460396503|ref|XP_004243812.1|	327.4	2e-88	PREDICTED: E3 ubiquitin-protein ligase RMA1H1-like [Solanum lycopersicum]	gi|460396502|ref|XM_004243764.1|	218	1e-53	PREDICTED: Solanum lycopersicum E3 ubiquitin-protein ligase RMA1H1-like (LOC101264841), mRNA	sp|Q6R567|RMA1_CAPAN	314	5e-86	E3 ubiquitin-protein ligase RMA1H1 OS=Capsicum annuum GN=RMA1H1 PE=1 SV=1	SPBC17A3.10	55.1	2e-07	COG5574	RING-finger-containing E3 ubiquitin ligase	K10666	7e-29	126	rcu:RCOM_1593560	E3 ubiquitin-protein ligase RNF5 [EC:6.3.2.19]	GO:0043161//proteasomal ubiquitin-dependent protein catabolic process;GO:0009414//response to water deprivation;GO:0009409//response to cold;GO:0009723//response to ethylene stimulus;GO:0009611//response to wounding;GO:0006970//response to osmotic stress;GO:0016567//protein ubiquitination	GO:0046872//metal ion binding;GO:0004842//ubiquitin-protein ligase activity;GO:0005515//protein binding	GO:0005789//endoplasmic reticulum membrane
CL20924.Contig2_All	439	6.6274	5.3216	9.4451	3.462	2.6221	0.9732	1.559±0.418	0.000525538	0.0361007	up	gi|460402010|ref|XP_004246508.1|	183.3	9e-46	PREDICTED: uncharacterized protein LOC101252714 [Solanum lycopersicum]	gi|460402009|ref|XM_004246460.1|	394	1e-107	PREDICTED: Solanum lycopersicum uncharacterized LOC101252714 (LOC101252714), mRNA	--	--	--	--	--	--	--	--	--	K10740	4e-37	151	vvi:100264936	replication factor A3	GO:0006260//DNA replication;GO:0006310//DNA recombination;GO:0006281//DNA repair	GO:0003677//DNA binding	GO:0005634//nucleus
CL20953.Contig2_All	684	1.5799	1.776	3.2735	0.2339	0.601	0.1249	2.711±0.564	0.000122522	0.0121018	up	gi|225461844|ref|XP_002285661.1|	179.5	4e-44	PREDICTED: glucan endo-1,3-beta-glucosidase [Vitis vinifera] >gi|147766908|emb|CAN67524.1| hypothetical protein VITISV_000410 [Vitis vinifera] >gi|302142792|emb|CBI20087.3| unnamed protein product [Vitis vinifera]	gi|47970076|emb|AJ718308.1|	335	4e-89	Nicotiana tabacum cDNA-AFLP-fragment BSTT41-280, cultivar Bright Yellow 2	sp|Q94G86|ALL9_OLEEU	95.9	2e-20	Glucan endo-1,3-beta-D-glucosidase OS=Olea europaea GN=OLE9 PE=1 SV=1	--	--	--	--	--	K14489	2e-09	60.8	vvi:100263145	arabidopsis histidine kinase 2/3/4 (cytokinin receptor) [EC:2.7.13.3]	GO:0008152//metabolic process	GO:0016787//hydrolase activity	GO:0016023//cytoplasmic membrane-bounded vesicle;GO:0005886//plasma membrane
CL2097.Contig1_All	477	0.1743	0.0001	0.3477	2.8508	0.8619	2.5078	-6.829±6.523	0.000644695	0.0419551	down	--	--	--	--	--	--	--	--	--	--	--	--	--	--	--	--	--	--	--	--	--	--	-	-	-
CL20972.Contig1_All	1013	3.2003	5.9961	8.4319	1.3424	1.3798	1.0965	2.098±0.709	0.0006138	0.0404376	up	gi|460390815|ref|XP_004241020.1|	564.7	8e-160	PREDICTED: syntaxin-related protein KNOLLE-like [Solanum lycopersicum]	gi|5912542|emb|AJ249504.1|	1013	0	Capsicum annuum mRNA for Knolle (kn gene)	sp|Q42374|SY111_ARATH	421	3e-118	Syntaxin-related protein KNOLLE OS=Arabidopsis thaliana GN=KN PE=1 SV=1	SPCC825.03c	92	1e-18	COG5074	t-SNARE complex subunit, syntaxin	K08486	1e-118	424	aly:ARALYDRAFT_470918	syntaxin 1B/2/3	GO:0016126//sterol biosynthetic process;GO:0000911//cytokinesis by cell plate formation;GO:0008283//cell proliferation;GO:0006906//vesicle fusion;GO:0051225//spindle assembly;GO:0006887//exocytosis;GO:0006886//intracellular protein transport;GO:0006084//acetyl-CoA metabolic process;GO:0010583//response to cyclopentenone;GO:0048278//vesicle docking	GO:0005484//SNAP receptor activity;GO:0000149//SNARE binding	GO:0009524//phragmoplast;GO:0016021//integral to membrane;GO:0009506//plasmodesma;GO:0012505//endomembrane system;GO:0009504//cell plate;GO:0005886//plasma membrane;GO:0031201//SNARE complex
CL20972.Contig4_All	1229	2.5026	4.7142	6.6126	1.2366	0.9366	0.7648	2.125±0.712	0.000635207	0.0414707	up	gi|5912543|emb|CAB56195.1|	548.1	1e-154	Knolle [Capsicum annuum]	gi|460390814|ref|XM_004240972.1|	876	0	PREDICTED: Solanum lycopersicum syntaxin-related protein KNOLLE-like (LOC101252290), mRNA	sp|Q42374|SY111_ARATH	422	3e-118	Syntaxin-related protein KNOLLE OS=Arabidopsis thaliana GN=KN PE=1 SV=1	SPCC825.03c	86.7	8e-17	COG5074	t-SNARE complex subunit, syntaxin	K08486	1e-118	424	aly:ARALYDRAFT_470918	syntaxin 1B/2/3	GO:0016126//sterol biosynthetic process;GO:0000911//cytokinesis by cell plate formation;GO:0008283//cell proliferation;GO:0006906//vesicle fusion;GO:0051225//spindle assembly;GO:0006887//exocytosis;GO:0006886//intracellular protein transport;GO:0006084//acetyl-CoA metabolic process;GO:0010583//response to cyclopentenone;GO:0048278//vesicle docking	GO:0005484//SNAP receptor activity;GO:0000149//SNARE binding	GO:0009524//phragmoplast;GO:0016021//integral to membrane;GO:0009506//plasmodesma;GO:0012505//endomembrane system;GO:0009504//cell plate;GO:0005886//plasma membrane;GO:0031201//SNARE complex
CL20972.Contig5_All	1217	1.9125	3.9928	4.0203	0.6573	0.9458	0.2106	2.373±0.616	3.8956e-05	0.00491877	up	gi|460390815|ref|XP_004241020.1|	564.3	1e-159	PREDICTED: syntaxin-related protein KNOLLE-like [Solanum lycopersicum]	gi|5912542|emb|AJ249504.1|	979	0	Capsicum annuum mRNA for Knolle (kn gene)	sp|Q42374|SY111_ARATH	418	3e-117	Syntaxin-related protein KNOLLE OS=Arabidopsis thaliana GN=KN PE=1 SV=1	SPCC825.03c	91.3	3e-18	COG5074	t-SNARE complex subunit, syntaxin	K08486	1e-117	421	aly:ARALYDRAFT_470918	syntaxin 1B/2/3	GO:0016126//sterol biosynthetic process;GO:0000911//cytokinesis by cell plate formation;GO:0008283//cell proliferation;GO:0006906//vesicle fusion;GO:0051225//spindle assembly;GO:0006887//exocytosis;GO:0006886//intracellular protein transport;GO:0006084//acetyl-CoA metabolic process;GO:0010583//response to cyclopentenone;GO:0048278//vesicle docking	GO:0005484//SNAP receptor activity;GO:0000149//SNARE binding	GO:0009524//phragmoplast;GO:0016021//integral to membrane;GO:0009506//plasmodesma;GO:0012505//endomembrane system;GO:0009504//cell plate;GO:0005886//plasma membrane;GO:0031201//SNARE complex
CL21048.Contig1_All	1015	23.5049	18.5053	20.2621	41.2171	39.0448	44.0269	-1.004±0.174	6.73538e-12	6.9684e-09	down	gi|2290782|gb|AAB65163.1|	387.1	2e-106	glutathione S-transferase, class-phi [Solanum commersonii]	gi|860955|emb|X78203.1|	533	1e-148	H.muticus mRNA for glutathione S-transferase	sp|P46423|GSTF_HYOMU	382	2e-106	Glutathione S-transferase OS=Hyoscyamus muticus PE=1 SV=1	all1745	81.3	3e-15	COG0625	Glutathione S-transferase	K00799	1e-76	284	vvi:100243577	glutathione S-transferase [EC:2.5.1.18]	GO:0006749//glutathione metabolic process;GO:0009734//auxin mediated signaling pathway	GO:0004364//glutathione transferase activity	GO:0005737//cytoplasm
CL21048.Contig3_All	909	8.6876	6.5794	5.7475	12.4958	15.6482	14.9457	-1.058±0.304	6.88689e-08	2.55307e-05	down	gi|2290782|gb|AAB65163.1|	391.7	8e-108	glutathione S-transferase, class-phi [Solanum commersonii]	gi|860955|emb|X78203.1|	551	1e-154	H.muticus mRNA for glutathione S-transferase	sp|P46423|GSTF_HYOMU	384	4e-107	Glutathione S-transferase OS=Hyoscyamus muticus PE=1 SV=1	all1745	81.3	2e-15	COG0625	Glutathione S-transferase	K00799	1e-77	288	pop:POPTR_730647	glutathione S-transferase [EC:2.5.1.18]	GO:0006749//glutathione metabolic process;GO:0009734//auxin mediated signaling pathway	GO:0004364//glutathione transferase activity	GO:0005737//cytoplasm
CL21055.Contig3_All	228	13.4899	15.9844	14.185	6.3151	6.8517	5.2466	1.242±0.126	0.000661691	0.0427456	up	--	--	--	--	gi|4927283|gb|AF149251.1|AF149251	297	2e-78	Nicotiana tabacum secretory peroxidase (PER) mRNA, complete cds	--	--	--	--	--	--	--	--	--	--	--	--	--	--	-	-	-
CL21077.Contig9_All	1140	0.0001	0.4918	0.4365	1.1928	1.154	1.0493	-5.348±7.031	0.000669763	0.0431982	down	gi|460398895|ref|XP_004244982.1|	75.5	2e-140	PREDICTED: uncharacterized protein LOC101253213 [Solanum lycopersicum]	gi|359719081|gb|AC246200.4|	89.7	6e-15	Solanum lycopersicum strain Heinz 1706 chromosome 1 clone hba-38j16 map 1, complete sequence	--	--	--	--	--	--	--	--	--	--	--	--	--	--	-	-	-
CL211.Contig7_All	804	0.6204	0.6974	0.9283	1.9898	2.5566	3.2945	-1.825±0.299	3.83451e-05	0.00485069	down	gi|462398438|gb|EMJ04106.1|	132.9	5e-30	hypothetical protein PRUPE_ppa016103mg [Prunus persica]	gi|359478452|ref|XM_002285667.2|	83.8	3e-13	PREDICTED: Vitis vinifera uncharacterized LOC100263951 (LOC100263951), mRNA	sp|Q9SEU4|SR33_ARATH	115	2e-26	Serine/arginine-rich splicing factor 33 OS=Arabidopsis thaliana GN=SR33 PE=1 SV=1	--	--	--	--	--	K12900	4e-27	119	rcu:RCOM_0036490	FUS-interacting serine-arginine-rich protein 1	GO:0000398//mRNA splicing, via spliceosome	GO:0003723//RNA binding;GO:0005515//protein binding;GO:0000166//nucleotide binding	GO:0005681//spliceosomal complex;GO:0016607//nuclear speck;GO:0005829//cytosol
CL21141.Contig2_All	1298	2.3696	1.5119	1.9806	5.2999	3.2939	3.818	-1.106±0.326	0.000538497	0.0367451	down	gi|460368807|ref|XP_004230256.1|	60.8	5e-08	PREDICTED: uncharacterized protein LOC101259198 isoform 1 [Solanum lycopersicum]	gi|76161009|gb|DQ191667.1|	190	3e-45	Solanum tuberosum Drm3-like protein mRNA, complete cds	--	--	--	--	--	--	--	--	--	--	--	--	--	--	-	-	-
CL21141.Contig3_All	963	2.158	1.1645	1.8945	11.7121	7.0012	5.9447	-2.289±0.469	6.60655e-05	0.0075254	down	gi|460368807|ref|XP_004230256.1|	60.8	3e-08	PREDICTED: uncharacterized protein LOC101259198 isoform 1 [Solanum lycopersicum]	gi|76161009|gb|DQ191667.1|	190	2e-45	Solanum tuberosum Drm3-like protein mRNA, complete cds	--	--	--	--	--	--	--	--	--	--	--	--	--	--	-	-	-
CL2116.Contig2_All	1691	3.8344	6.963	7.4542	1.8449	2.2366	1.718	1.595±0.528	9.86297e-05	0.0102584	up	gi|460399441|ref|XP_004245249.1|	926.8	0	PREDICTED: uncharacterized protein LOC101255018 [Solanum lycopersicum]	gi|460399440|ref|XM_004245201.1|	1671	0	PREDICTED: Solanum lycopersicum uncharacterized LOC101255018 (LOC101255018), mRNA	--	--	--	--	--	--	--	--	--	--	--	--	--	--	GO:0031047//gene silencing by RNA;GO:0009908//flower development;GO:0016571//histone methylation;GO:0006342//chromatin silencing;GO:0070647//protein modification by small protein conjugation or removal	-	GO:0044464//cell part
CL2118.Contig3_All	1980	4.4922	5.7579	6.5337	2.02	2.9483	2.2871	1.193±0.275	2.14562e-07	6.65276e-05	up	gi|460407411|ref|XP_004249146.1|	706.1	0	PREDICTED: patatin group A-3-like [Solanum lycopersicum]	gi|460407410|ref|XM_004249098.1|	954	0	PREDICTED: Solanum lycopersicum patatin group A-3-like (LOC101245708), mRNA	sp|Q2MY54|PATJ1_SOLTU	96.7	4e-20	Patatin group J-1 OS=Solanum tuberosum PE=2 SV=1	VC0178	57.4	9e-08	COG3621	Patatin	--	--	--	--	--	GO:0006644//phospholipid metabolic process;GO:0019374//galactolipid metabolic process;GO:0051707//response to other organism	GO:0004620//phospholipase activity;GO:0047617//acyl-CoA hydrolase activity	GO:0005886//plasma membrane
CL2118.Contig6_All	1276	4.4951	6.3714	6.564	2.3195	2.5775	2.2098	1.274±0.304	1.29976e-06	0.000302603	up	gi|460407411|ref|XP_004249146.1|	594	1e-168	PREDICTED: patatin group A-3-like [Solanum lycopersicum]	gi|460407410|ref|XM_004249098.1|	547	1e-152	PREDICTED: Solanum lycopersicum patatin group A-3-like (LOC101245708), mRNA	sp|Q2MY54|PATJ1_SOLTU	89.4	4e-18	Patatin group J-1 OS=Solanum tuberosum PE=2 SV=1	VC0178	60.8	5e-09	COG3621	Patatin	--	--	--	--	--	GO:0006644//phospholipid metabolic process;GO:0019374//galactolipid metabolic process;GO:0051707//response to other organism	GO:0004620//phospholipase activity;GO:0047617//acyl-CoA hydrolase activity	GO:0005886//plasma membrane
CL21205.Contig2_All	1818	1.829	2.0046	1.6877	0.924	0.5879	0.846	1.224±0.124	0.000726673	0.0458052	up	--	--	--	--	gi|218156174|dbj|AP010941.1|	61.9	2e-06	Solanum lycopersicum DNA, chromosome 8, clone: C08HBa0205P22, complete sequence	--	--	--	--	--	--	--	--	--	--	--	--	--	--	-	-	-
CL21209.Contig1_All	505	0.1646	0.9252	0.8211	3.0096	3.9075	3.7223	-2.826±1.391	1.85123e-06	0.000401062	down	--	--	--	--	--	--	--	--	--	--	--	--	--	--	--	--	--	--	--	--	--	--	-	-	-
CL2121.Contig2_All	345	31.3232	40.3584	33.4114	64.4565	67.6833	72.5657	-0.970±0.190	2.26196e-09	1.22971e-06	down	gi|10798752|dbj|BAB16428.1|	52	3e-06	P-rich protein EIG-I30 [Nicotiana tabacum]	gi|460392807|ref|XM_004241957.1|	67.9	6e-09	PREDICTED: Solanum lycopersicum 14 kDa proline-rich protein DC2.15-like (LOC101254214), mRNA	--	--	--	--	--	--	--	--	--	--	--	--	--	--	-	-	-
CL21237.Contig1_All	1025	54.0933	50.5984	47.4913	92.9457	114.788	106.534	-1.048±0.094	2.82812e-16	7.25934e-13	down	--	--	--	--	--	--	--	--	--	--	--	--	--	--	--	--	--	--	--	--	--	--	-	-	-
CL21237.Contig2_All	913	68.9234	65.0959	58.9486	134.224	148.952	153.856	-1.182±0.114	1.83975e-20	9.32667e-17	down	--	--	--	--	--	--	--	--	--	--	--	--	--	--	--	--	--	--	--	--	--	--	-	-	-
CL21255.Contig1_All	757	0.3294	0.4938	0.1095	2.1134	2.3895	2.0317	-3.060±1.125	7.43409e-07	0.000187034	down	--	--	--	--	--	--	--	--	--	--	--	--	--	--	--	--	--	--	--	--	--	--	-	-	-
CL21255.Contig3_All	335	0.0001	0.0001	0.0001	1.9102	2.6998	1.2753	-14.260±0.000	2.83363e-05	0.00381306	down	--	--	--	--	--	--	--	--	--	--	--	--	--	--	--	--	--	--	--	--	--	--	-	-	-
CL21263.Contig1_All	361	11.0529	11.1309	12.8641	35.2315	23.4591	29.586	-1.336±0.124	6.27156e-08	2.35074e-05	down	--	--	--	--	gi|225581221|gb|FJ809743.1|	69.9	2e-09	Solanum pennellii chromosome 7 clone C07SpCP018I014.P4G10, complete sequence	--	--	--	--	--	--	--	--	--	--	--	--	--	--	-	-	-
CL21286.Contig3_All	795	6.3783	14.4579	22.9485	2.113	0.724	1.5047	3.149±0.935	0.000518942	0.0357814	up	gi|460397943|ref|XP_004244524.1|	274.2	1e-72	PREDICTED: early nodulin-like protein 1-like [Solanum lycopersicum]	gi|460397942|ref|XM_004244476.1|	174	9e-41	PREDICTED: Solanum lycopersicum early nodulin-like protein 1-like (LOC101251307), mRNA	sp|Q9SK27|ENL1_ARATH	159	2e-39	Early nodulin-like protein 1 OS=Arabidopsis thaliana GN=At2g25060 PE=1 SV=2	--	--	--	--	--	--	--	--	--	--	-	-	GO:0046658//anchored to plasma membrane
CL21286.Contig4_All	840	5.6408	12.1259	15.1047	2.5711	2.447	2.543	2.004±0.746	0.000739712	0.0464107	up	gi|460397943|ref|XP_004244524.1|	272.3	6e-72	PREDICTED: early nodulin-like protein 1-like [Solanum lycopersicum]	gi|460397942|ref|XM_004244476.1|	238	8e-60	PREDICTED: Solanum lycopersicum early nodulin-like protein 1-like (LOC101251307), mRNA	sp|Q8LC95|ENL3_ARATH	152	2e-37	Early nodulin-like protein 3 OS=Arabidopsis thaliana GN=At5g25090 PE=1 SV=2	--	--	--	--	--	--	--	--	--	--	GO:0044763	GO:0009055//electron carrier activity	GO:0046658//anchored to plasma membrane
CL21314.Contig1_All	402	3.1018	1.6272	1.6503	6.3674	9.4084	5.7388	-1.823±0.532	1.63666e-05	0.00243674	down	--	--	--	--	gi|7801128|emb|AJ277898.1|	276	2e-71	Nicotiana tabacum drepp2 gene, exons 1-4	--	--	--	--	--	--	--	--	--	--	--	--	--	--	-	-	-
CL21321.Contig3_All	716	1.0449	0.7831	0.9266	0.1117	0.0001	0.0001	4.612±0.209	0.000310968	0.0243657	up	gi|224055661|ref|XP_002298590.1|	30.4	1e-50	predicted protein [Populus trichocarpa] >gi|222845848|gb|EEE83395.1| predicted protein [Populus trichocarpa]	gi|460371985|ref|XM_004231767.1|	293	1e-76	PREDICTED: Solanum lycopersicum uncharacterized LOC101252939 (LOC101252939), mRNA	--	--	--	--	BMEI1018	103	3e-22	COG3536	Uncharacterized protein conserved in bacteria	K09422	1e-49	194	vvi:100262866	myb proto-oncogene protein, plant	-	-	GO:0005739//mitochondrion;GO:0009507//chloroplast
CL21391.Contig2_All	1076	5.7169	5.3845	5.1637	2.0816	2.4452	2.5411	1.201±0.074	2.92904e-05	0.00391274	up	gi|460399275|ref|XP_004245167.1|	327.4	2e-88	PREDICTED: dehydration-responsive element-binding protein 3-like [Solanum lycopersicum]	gi|460399274|ref|XM_004245119.1|	329	4e-87	PREDICTED: Solanum lycopersicum dehydration-responsive element-binding protein 3-like (LOC101254925), mRNA	sp|Q9LYD3|DREB3_ARATH	219	2e-57	Dehydration-responsive element-binding protein 3 OS=Arabidopsis thaliana GN=DREB3 PE=2 SV=1	--	--	--	--	--	K09286	2e-66	250	rcu:RCOM_0799320	EREBP-like factor	GO:0045893//positive regulation of transcription, DNA-dependent	GO:0043565//sequence-specific DNA binding;GO:0003700//sequence-specific DNA binding transcription factor activity	GO:0005634//nucleus
CL21394.Contig1_All	387	0.4296	0.0001	0.6429	2.4803	2.5495	1.7663	-6.228±7.142	0.000679541	0.0436623	down	--	--	--	--	gi|9453833|dbj|AB004324.2|	73.8	1e-10	Nicotiana sylvestris NsPMT3 gene for putrescine N-methyltransferase, complete cds	--	--	--	--	--	--	--	--	--	--	--	--	--	--	-	-	-
CL21409.Contig4_All	3376	0.4186	0.3322	0.4667	0.9478	0.9255	0.9871	-1.246±0.250	0.000180081	0.0162082	down	gi|460385485|ref|XP_004238434.1|	1537.7	0	PREDICTED: protein NLP4-like [Solanum lycopersicum]	gi|460385484|ref|XM_004238386.1|	1610	0	PREDICTED: Solanum lycopersicum protein NLP4-like (LOC101260431), mRNA	sp|Q9LE38|NLP4_ARATH	837	0	Protein NLP4 OS=Arabidopsis thaliana GN=NLP4 PE=2 SV=1	--	--	--	--	--	--	--	--	--	--	GO:0006355//regulation of transcription, DNA-dependent	-	-
CL21409.Contig6_All	4232	0.3536	0.3754	0.3723	0.8128	1.0491	0.9086	-1.331±0.047	1.38836e-05	0.00214584	down	gi|460385485|ref|XP_004238434.1|	512.7	2e-143	PREDICTED: protein NLP4-like [Solanum lycopersicum]	gi|460385484|ref|XM_004238386.1|	1633	0	PREDICTED: Solanum lycopersicum protein NLP4-like (LOC101260431), mRNA	sp|Q9LE38|NLP4_ARATH	606	3e-173	Protein NLP4 OS=Arabidopsis thaliana GN=NLP4 PE=2 SV=1	--	--	--	--	--	--	--	--	--	--	GO:0006355//regulation of transcription, DNA-dependent	-	-
CL21438.Contig2_All	410	1.2165	2.0513	0.6068	5.6579	8.4226	6.8772	-2.605±0.882	3.62116e-09	1.84498e-06	down	--	--	--	--	--	--	--	--	--	--	--	--	--	--	--	--	--	--	--	--	--	--	-	-	-
CL21449.Contig2_All	1638	3.7554	3.5371	1.9238	6.3973	4.9192	6.4161	-1.005±0.534	6.28712e-05	0.00721558	down	gi|460405113|ref|XP_004248021.1|	664.1	0	PREDICTED: uncharacterized protein LOC101267742 [Solanum lycopersicum]	gi|460405112|ref|XM_004247973.1|	975	0	PREDICTED: Solanum lycopersicum uncharacterized LOC101267742 (LOC101267742), mRNA	sp|Q94BT2|AIR12_ARATH	139	4e-33	Auxin-induced in root cultures protein 12 OS=Arabidopsis thaliana GN=AIR12 PE=1 SV=3	--	--	--	--	--	--	--	--	--	--	GO:0007275//multicellular organismal development	-	GO:0009506//plasmodesma;GO:0005886//plasma membrane;GO:0009507//chloroplast
CL21463.Contig1_All	297	2.2391	0.9439	0.5584	6.7333	4.9831	4.6031	-2.364±1.012	4.33354e-05	0.00537797	down	--	--	--	--	gi|1498347|gb|U60489.1|NTU60489	305	1e-80	Nicotiana tabacum actin (Tob93) gene, partial cds	--	--	--	--	--	--	--	--	--	--	--	--	--	--	-	-	-
CL21501.Contig1_All	208	22.78	36.8398	54.222	6.5377	10.2776	10.6805	1.962±0.627	0.000413349	0.0303144	up	--	--	--	--	--	--	--	--	--	--	--	--	--	--	--	--	--	--	--	--	--	--	-	-	-
CL21501.Contig4_All	1359	43.0009	53.0154	89.701	12.5961	15.4278	16.0955	2.002±0.547	0.000121281	0.0120086	up	gi|460412857|ref|XP_004251814.1|	449.1	8e-125	PREDICTED: uncharacterized protein LOC101261198 [Solanum lycopersicum]	gi|460412856|ref|XM_004251766.1|	385	1e-104	PREDICTED: Solanum lycopersicum uncharacterized LOC101261198 (LOC101261198), mRNA	sp|Q9S728|PDF1_ARATH	291	8e-79	Protodermal factor 1 OS=Arabidopsis thaliana GN=PDF1 PE=2 SV=1	SPBC28F2.12	78.6	2e-14	COG0086	DNA-directed RNA polymerase, beta' subunit/160 kD subunit	K14709	7e-16	83.6	vcn:VOLCADRAFT_104214	solute carrier family 39 (zinc transporter), member 1/2/3	GO:0046686//response to cadmium ion	-	GO:0005886//plasma membrane;GO:0005829//cytosol
CL21535.Contig11_All	3663	1.9063	1.6582	2.1281	3.5595	4.4668	3.7089	-1.051±0.180	2.58483e-08	1.07189e-05	down	gi|460400646|ref|XP_004245844.1|	1013.5	0	PREDICTED: beta-amylase 3, chloroplastic-like [Solanum lycopersicum]	gi|56806513|dbj|BA000042.1|	2349	0	Nicotiana tabacum mitochondrial DNA, complete genome	sp|O23553|BAM3_ARATH	819	0	Beta-amylase 3, chloroplastic OS=Arabidopsis thaliana GN=BAM3 PE=1 SV=3	--	--	--	--	--	K01177	0	911	pop:POPTR_589941	beta-amylase [EC:3.2.1.2]	GO:0000024//maltose biosynthetic process;GO:0009409//response to cold;GO:0005983//starch catabolic process	GO:0016161//beta-amylase activity	GO:0009570//chloroplast stroma
CL21535.Contig13_All	857	11.5427	7.5238	7.838	48.7227	63.1287	55.2347	-2.663±0.341	1.50333e-37	6.09692e-33	down	gi|460400646|ref|XP_004245844.1|	260.8	2e-68	PREDICTED: beta-amylase 3, chloroplastic-like [Solanum lycopersicum]	gi|460400645|ref|XM_004245796.1|	543	1e-151	PREDICTED: Solanum lycopersicum beta-amylase 3, chloroplastic-like (LOC101253815), mRNA	sp|O23553|BAM3_ARATH	193	9e-50	Beta-amylase 3, chloroplastic OS=Arabidopsis thaliana GN=BAM3 PE=1 SV=3	--	--	--	--	--	K01177	4e-56	216	pop:POPTR_589941	beta-amylase [EC:3.2.1.2]	GO:0000024//maltose biosynthetic process;GO:0009409//response to cold;GO:0005983//starch catabolic process	GO:0016161//beta-amylase activity	GO:0009570//chloroplast stroma
CL21535.Contig3_All	1462	1.8763	1.534	1.4181	10.3956	13.3848	11.1042	-2.863±0.208	3.46899e-37	1.17241e-32	down	gi|460400646|ref|XP_004245844.1|	581.6	1e-164	PREDICTED: beta-amylase 3, chloroplastic-like [Solanum lycopersicum]	gi|15082057|gb|AF393847.1|	1150	0	Solanum tuberosum beta-amylase PCT-BMYI mRNA, complete cds; nuclear gene for chloroplast product	sp|O23553|BAM3_ARATH	478	3e-135	Beta-amylase 3, chloroplastic OS=Arabidopsis thaliana GN=BAM3 PE=1 SV=3	--	--	--	--	--	K01177	2e-147	520	pop:POPTR_589941	beta-amylase [EC:3.2.1.2]	GO:0000024//maltose biosynthetic process;GO:0009409//response to cold;GO:0005983//starch catabolic process	GO:0016161//beta-amylase activity	GO:0009570//chloroplast stroma
CL21535.Contig4_All	2505	0.6969	0.7461	0.4966	3.4168	5.4486	3.6497	-2.712±0.315	1.38972e-10	1.07152e-07	down	gi|460400646|ref|XP_004245844.1|	456.1	1e-126	PREDICTED: beta-amylase 3, chloroplastic-like [Solanum lycopersicum]	gi|460400645|ref|XM_004245796.1|	989	0	PREDICTED: Solanum lycopersicum beta-amylase 3, chloroplastic-like (LOC101253815), mRNA	sp|O23553|BAM3_ARATH	430	2e-120	Beta-amylase 3, chloroplastic OS=Arabidopsis thaliana GN=BAM3 PE=1 SV=3	--	--	--	--	--	K01177	3e-129	461	rcu:RCOM_0856140	beta-amylase [EC:3.2.1.2]	GO:0000024//maltose biosynthetic process;GO:0009409//response to cold;GO:0005983//starch catabolic process	GO:0016161//beta-amylase activity	GO:0009570//chloroplast stroma
CL21535.Contig7_All	2226	0.5602	0.7556	0.4843	3.4497	4.4324	3.1859	-2.645±0.327	3.19813e-19	1.32351e-15	down	gi|460400646|ref|XP_004245844.1|	950.7	0	PREDICTED: beta-amylase 3, chloroplastic-like [Solanum lycopersicum]	gi|15082057|gb|AF393847.1|	1725	0	Solanum tuberosum beta-amylase PCT-BMYI mRNA, complete cds; nuclear gene for chloroplast product	sp|O23553|BAM3_ARATH	820	0	Beta-amylase 3, chloroplastic OS=Arabidopsis thaliana GN=BAM3 PE=1 SV=3	--	--	--	--	--	K01177	0	875	pop:POPTR_589941	beta-amylase [EC:3.2.1.2]	GO:0000024//maltose biosynthetic process;GO:0009409//response to cold;GO:0005983//starch catabolic process	GO:0016161//beta-amylase activity	GO:0009570//chloroplast stroma
CL21535.Contig8_All	1600	0.4676	0.5256	0.5183	3.1496	4.9333	3.4712	-2.936±0.092	1.13255e-12	1.35893e-09	down	gi|460400646|ref|XP_004245844.1|	501.1	2e-140	PREDICTED: beta-amylase 3, chloroplastic-like [Solanum lycopersicum]	gi|460400645|ref|XM_004245796.1|	989	0	PREDICTED: Solanum lycopersicum beta-amylase 3, chloroplastic-like (LOC101253815), mRNA	sp|O23553|BAM3_ARATH	396	2e-110	Beta-amylase 3, chloroplastic OS=Arabidopsis thaliana GN=BAM3 PE=1 SV=3	--	--	--	--	--	K01177	4e-123	440	pop:POPTR_589941	beta-amylase [EC:3.2.1.2]	GO:0000024//maltose biosynthetic process;GO:0009409//response to cold;GO:0005983//starch catabolic process	GO:0016161//beta-amylase activity	GO:0009570//chloroplast stroma
CL21535.Contig9_All	1844	0.4959	0.5574	0.4497	4.4247	4.7709	3.4289	-3.076±0.155	1.35284e-24	1.30634e-20	down	gi|460400646|ref|XP_004245844.1|	87	1e-15	PREDICTED: beta-amylase 3, chloroplastic-like [Solanum lycopersicum]	gi|460400645|ref|XM_004245796.1|	989	0	PREDICTED: Solanum lycopersicum beta-amylase 3, chloroplastic-like (LOC101253815), mRNA	sp|O23553|BAM3_ARATH	396	2e-110	Beta-amylase 3, chloroplastic OS=Arabidopsis thaliana GN=BAM3 PE=1 SV=3	--	--	--	--	--	K01177	4e-123	440	pop:POPTR_589941	beta-amylase [EC:3.2.1.2]	GO:0000024//maltose biosynthetic process;GO:0009409//response to cold;GO:0005983//starch catabolic process	GO:0016161//beta-amylase activity	GO:0009570//chloroplast stroma
CL21542.Contig3_All	2984	1.8665	2.2861	2.1399	1.1527	1.2124	0.6013	1.08±0.149	0.00012593	0.0123662	up	gi|348659081|gb|AEP82778.1|	1285.8	0	ent-kaurene synthase [Solanum lycopersicum]	gi|460396811|ref|XM_004243916.1|	2375	0	PREDICTED: Solanum lycopersicum ent-kaur-16-ene synthase, chloroplastic-like (LOC101252605), mRNA	sp|Q39548|KSB_CUCMA	798	0	Ent-kaur-16-ene synthase, chloroplastic OS=Cucurbita maxima PE=1 SV=1	--	--	--	--	--	K04121	0	967	vvi:100267397	ent-kaurene synthase [EC:4.2.3.19]	-	GO:0046872//metal ion binding;GO:0010333//terpene synthase activity	-
CL21567.Contig3_All	3821	2.1103	2.6657	2.8648	1.2351	0.7962	1.0063	1.319±0.231	4.8251e-08	1.88161e-05	up	gi|460401561|ref|XP_004246289.1|	1692.2	0	PREDICTED: probably inactive leucine-rich repeat receptor-like protein kinase At3g28040-like [Solanum lycopersicum]	gi|460401560|ref|XM_004246241.1|	2983	0	PREDICTED: Solanum lycopersicum probably inactive leucine-rich repeat receptor-like protein kinase At3g28040-like (LOC101262241), mRNA	sp|Q9LRT1|Y3804_ARATH	783	0	Probably inactive leucine-rich repeat receptor-like protein kinase At3g28040 OS=Arabidopsis thaliana GN=At3g28040 PE=2 SV=1	alr0124_1	120	2e-26	COG4886	Leucine-rich repeat (LRR) protein	K00924	4e-121	434	ath:AT1G28440	[EC:2.7.1.-]	GO:0018108//peptidyl-tyrosine phosphorylation;GO:0055114//oxidation-reduction process	GO:0004714//transmembrane receptor protein tyrosine kinase activity;GO:0005524//ATP binding;GO:0032440//2-alkenal reductase [NAD(P)] activity	GO:0016021//integral to membrane
CL21587.Contig1_All	619	3.223	4.6799	4.555	0.3877	0.1328	0.138	4.222±0.300	9.96032e-13	1.21673e-09	up	gi|225425996|ref|XP_002272604.1|	151.8	7e-36	PREDICTED: uncharacterized protein LOC100258722 [Vitis vinifera] >gi|147843398|emb|CAN82078.1| hypothetical protein VITISV_042760 [Vitis vinifera] >gi|297742319|emb|CBI34468.3| unnamed protein product [Vitis vinifera]	gi|460400001|ref|XR_183033.1|	410	1e-112	PREDICTED: Solanum lycopersicum uncharacterized LOC101259470 (LOC101259470), misc_RNA	--	--	--	--	--	--	--	--	--	--	--	--	--	--	-	-	-
CL21613.Contig3_All	2425	8.4669	6.8592	9.028	2.9687	4.4416	2.7131	1.257±0.207	1.87542e-08	8.07431e-06	up	gi|460372570|ref|XP_004232102.1|	1186.4	0	PREDICTED: endo-1,3(4)-beta-glucanase 1-like [Solanum lycopersicum]	gi|460372569|ref|XM_004232054.1|	1810	0	PREDICTED: Solanum lycopersicum endo-1,3(4)-beta-glucanase 1-like (LOC101265693), mRNA	--	--	--	--	SPAC23D3.10c	156	1e-37	COG5498	Predicted glycosyl hydrolase	K01057	4e-28	125	gmx:100804571	6-phosphogluconolactonase [EC:3.1.1.31]	-	GO:0016787//hydrolase activity	-
CL2167.Contig10_All	2257	1.731	1.6147	0.992	4.3238	3.6794	3.0665	-1.393±0.438	5.98153e-08	2.25454e-05	down	gi|402171768|gb|AFQ33617.1|	225.3	0	beta-amylase 5 [Citrus trifoliata]	gi|460395757|ref|XM_004243400.1|	1296	0	PREDICTED: Solanum lycopersicum beta-amylase-like (LOC101247340), mRNA	sp|P10538|AMYB_SOYBN	515	0	Beta-amylase OS=Glycine max GN=BMY1 PE=1 SV=3	--	--	--	--	--	K01177	2e-127	296	ppp:PHYPADRAFT_107034	beta-amylase [EC:3.2.1.2]	GO:0000272//polysaccharide catabolic process	GO:0016161//beta-amylase activity	-
CL2167.Contig14_All	2404	0.2766	0.6608	0.4139	1.3642	0.9234	0.9596	-1.356±0.629	0.00033738	0.0258753	down	gi|402171768|gb|AFQ33617.1|	224.6	0	beta-amylase 5 [Citrus trifoliata]	gi|460395757|ref|XM_004243400.1|	763	0	PREDICTED: Solanum lycopersicum beta-amylase-like (LOC101247340), mRNA	sp|P10538|AMYB_SOYBN	277	0	Beta-amylase OS=Glycine max GN=BMY1 PE=1 SV=3	--	--	--	--	--	K01177	2e-120	169	rcu:RCOM_1615230	beta-amylase [EC:3.2.1.2]	GO:0005975//carbohydrate metabolic process	GO:0016798//hydrolase activity, acting on glycosyl bonds	-
CL2167.Contig5_All	2352	1.4491	2.0263	1.234	5.4756	4.3697	3.4512	-1.529±0.365	1.30936e-06	0.00030414	down	gi|13560977|gb|AAK30294.1|AF353207_1	220.7	0	beta-amylase [Castanea crenata]	gi|460395757|ref|XM_004243400.1|	1096	0	PREDICTED: Solanum lycopersicum beta-amylase-like (LOC101247340), mRNA	sp|O65015|AMYB_TRIRP	241	0	Beta-amylase OS=Trifolium repens GN=BMY1 PE=2 SV=1	--	--	--	--	--	K01177	7e-118	168	rcu:RCOM_1615230	beta-amylase [EC:3.2.1.2]	GO:0000272//polysaccharide catabolic process	GO:0016161//beta-amylase activity	-
CL21782.Contig2_All	735	3.506	5.8484	6.0926	0.1088	1.4542	1.395	2.342±0.444	7.50371e-07	0.000188085	up	gi|460367677|ref|XP_004229697.1|	196.8	2e-49	PREDICTED: RING-H2 finger protein ATL34-like [Solanum lycopersicum]	--	--	--	--	sp|Q8LGA5|ATL31_ARATH	72	3e-13	E3 ubiquitin-protein ligase ATL31 OS=Arabidopsis thaliana GN=ATL31 PE=1 SV=2	YKL034w	49.3	7e-06	COG5540	RING-finger-containing ubiquitin ligase	K05283	8e-11	65.5	aly:ARALYDRAFT_354960	phosphatidylinositol glycan, class W [EC:2.3.-.-]	-	-	GO:0016023//cytoplasmic membrane-bounded vesicle
CL21815.Contig2_All	644	1.678	1.451	0.6438	0.3726	0.0001	0.0001	3.225±0.745	0.000737107	0.0462903	up	--	--	--	--	--	--	--	--	--	--	--	--	--	--	--	--	--	--	--	--	--	--	-	-	-
CL21876.Contig1_All	1355	4.1103	4.7586	2.448	7.9106	8.9199	6.1167	-1.075±0.504	9.43036e-05	0.00988787	down	gi|460382077|ref|XP_004236766.1|	576.6	3e-163	PREDICTED: monoglyceride lipase-like [Solanum lycopersicum]	gi|460382076|ref|XM_004236718.1|	870	0	PREDICTED: Solanum lycopersicum monoglyceride lipase-like (LOC101266812), mRNA	--	--	--	--	Rv0183	115	1e-25	COG2267	Lysophospholipase	--	--	--	--	--	GO:0006629//lipid metabolic process	GO:0016298//lipase activity	GO:0016020//membrane;GO:0005737//cytoplasm;GO:0005634//nucleus
CL2195.Contig9_All	1635	0.7626	1.8289	1.7752	0.0001	0.352	0.4181	2.398±0.717	0.000376068	0.0281608	up	gi|18076679|emb|CAC84774.1|	692.2	0	P70 protein [Nicotiana tabacum]	gi|460408265|ref|XM_004249519.1|	617	1e-173	PREDICTED: Solanum lycopersicum interactor of constitutive active ROPs 2, chloroplastic-like, transcript variant 5 (LOC101245112), mRNA	sp|Q9ZQC5|ICR2_ARATH	407	7e-114	Interactor of constitutive active ROPs 2, chloroplastic OS=Arabidopsis thaliana GN=ICR2 PE=1 SV=1	PAB0812	102	2e-21	COG0419	ATPase involved in DNA repair	K10696	2e-16	85.5	bdi:100828493	E3 ubiquitin-protein ligase BRE1 [EC:6.3.2.19]	-	-	-
CL21996.Contig1_All	1554	24.5529	25.7973	23.8004	60.019	56.4541	54.0487	-1.202±0.059	9.21121e-20	4.1508e-16	down	gi|460412429|ref|XP_004251603.1|	493.4	4e-138	PREDICTED: heat stress transcription factor C-1-like [Solanum lycopersicum]	gi|460412428|ref|XM_004251555.1|	565	1e-158	PREDICTED: Solanum lycopersicum heat stress transcription factor C-1-like (LOC101248645), mRNA	sp|Q9LV52|HSFC1_ARATH	301	9e-82	Heat stress transcription factor C-1 OS=Arabidopsis thaliana GN=HSFC1 PE=2 SV=1	SPAC2E12.02.02	101	4e-21	COG5169	Heat shock transcription factor	--	--	--	--	--	GO:0006351//transcription, DNA-dependent	GO:0003677//DNA binding	-
CL22001.Contig2_All	690	0.4819	0.1354	0.0001	1.2752	1.6682	1.3622	-6.263±6.599	0.000169204	0.0154714	down	--	--	--	--	--	--	--	--	--	--	--	--	--	--	--	--	--	--	--	--	--	--	-	-	-
CL22020.Contig1_All	1333	0.4989	1.0515	1.4931	0.12	0.0001	0.2564	2.877±0.808	0.000705091	0.0446949	up	gi|460378727|ref|XP_004235120.1|	500.4	3e-140	PREDICTED: growth-regulating factor 2-like [Solanum lycopersicum]	gi|460378726|ref|XM_004235072.1|	254	2e-64	PREDICTED: Solanum lycopersicum growth-regulating factor 2-like (LOC101257745), mRNA	sp|Q9SU44|GRF8_ARATH	133	2e-31	Growth-regulating factor 8 OS=Arabidopsis thaliana GN=GRF8 PE=2 SV=1	--	--	--	--	--	--	--	--	--	--	GO:0048731;GO:0050789//regulation of biological process;GO:0009987//cellular process;GO:0008152//metabolic process	GO:0005515//protein binding	GO:0071944//cell periphery;GO:0043231//intracellular membrane-bounded organelle;GO:0044444//cytoplasmic part
CL22020.Contig4_All	2012	1.1982	1.9507	3.5034	0.4373	0.3269	0.1274	2.762±0.775	0.000816039	0.0497957	up	gi|460378727|ref|XP_004235120.1|	554.3	2e-156	PREDICTED: growth-regulating factor 2-like [Solanum lycopersicum]	gi|460378726|ref|XM_004235072.1|	260	5e-66	PREDICTED: Solanum lycopersicum growth-regulating factor 2-like (LOC101257745), mRNA	sp|Q9SU44|GRF8_ARATH	144	2e-34	Growth-regulating factor 8 OS=Arabidopsis thaliana GN=GRF8 PE=2 SV=1	--	--	--	--	--	--	--	--	--	--	GO:0009987//cellular process	-	-
CL2207.Contig2_All	944	2.1134	3.1677	2.0205	4.4063	7.8389	5.6118	-1.321±0.357	0.000363808	0.0274054	down	gi|356556416|ref|XP_003546522.1|	125.9	9e-28	PREDICTED: uncharacterized protein LOC100817225 [Glycine max]	--	--	--	--	--	--	--	--	--	--	--	--	--	--	--	--	--	--	-	-	GO:0016021//integral to membrane;GO:0005576//extracellular region
CL22155.Contig2_All	1480	2.8083	2.5887	2.8016	0.5945	0.9444	0.1155	2.308±0.067	7.70558e-10	4.8376e-07	up	gi|209954711|dbj|BAG80546.1|	814.7	0	UDP-glucose:glucosyltransferase [Lycium barbarum]	gi|209954710|dbj|AB360622.1|	1316	0	Lycium barbarum UGT74B2 mRNA for UDP-glucose:glucosyltransferase, complete cds	sp|O48676|U74B1_ARATH	479	2e-135	UDP-glycosyltransferase 74B1 OS=Arabidopsis thaliana GN=UGT74B1 PE=1 SV=1	--	--	--	--	--	K11820	5e-135	479	ath:AT1G24100	N-hydroxythioamide S-beta-glucosyltransferase [EC:2.4.1.195]	GO:0009813//flavonoid biosynthetic process;GO:0042430;GO:0052696//flavonoid glucuronidation;GO:0044711;GO:0006952//defense response;GO:0044249//cellular biosynthetic process	GO:0047215//indole-3-acetate beta-glucosyltransferase activity;GO:0080044//quercetin 7-O-glucosyltransferase activity;GO:0080043//quercetin 3-O-glucosyltransferase activity	GO:0043231//intracellular membrane-bounded organelle
CL22189.Contig1_All	816	5.9085	8.4744	5.183	11.7634	10.6806	15.3925	-0.984±0.367	9.73044e-05	0.0101447	down	gi|328461715|gb|AEB15967.1|	312	7e-84	ABA 8&apos;-hydroxylase CYPA4 [Solanum tuberosum]	gi|328461714|gb|HQ235021.1|	351	7e-94	Solanum tuberosum ABA 8'-hydroxylase CYPA4 mRNA, complete cds	sp|Q0J185|ABAH3_ORYSJ	264	4e-71	Abscisic acid 8'-hydroxylase 3 OS=Oryza sativa subsp. japonica GN=CYP707A7 PE=2 SV=1	slr0574	85.1	1e-16	COG2124	Cytochrome P450	K09843	3e-81	299	vvi:100245540	(+)-abscisic acid 8'-hydroxylase [EC:1.14.13.93]	GO:0055114//oxidation-reduction process	GO:0020037//heme binding;GO:0016705//oxidoreductase activity, acting on paired donors, with incorporation or reduction of molecular oxygen;GO:0004497//monooxygenase activity;GO:0005506//iron ion binding	GO:0016021//integral to membrane
CL22209.Contig2_All	1337	1.3057	1.0484	0.6823	2.2137	2.5214	2.2368	-1.249±0.476	0.000267222	0.0217979	down	gi|460400511|ref|XP_004245778.1|	413.3	4e-114	PREDICTED: GEM-like protein 5-like [Solanum lycopersicum]	gi|460365092|ref|XM_004228392.1|	452	1e-124	PREDICTED: Solanum lycopersicum GEM-like protein 5-like (LOC101266747), mRNA	sp|Q9LYV6|GEML5_ARATH	340	9e-94	GEM-like protein 5 OS=Arabidopsis thaliana GN=At5g13200 PE=1 SV=1	--	--	--	--	--	--	--	--	--	--	GO:0098755;GO:0009793//embryo development ending in seed dormancy;GO:0010029//regulation of seed germination	-	GO:0005737//cytoplasm
CL22226.Contig3_All	1063	8.6802	12.3073	7.7233	18.8878	19.1823	20.497	-1.058±0.350	6.46158e-10	4.11183e-07	down	gi|460406417|ref|XP_004248661.1|	376.7	3e-103	PREDICTED: uncharacterized protein LOC101249686 [Solanum lycopersicum]	gi|460406416|ref|XM_004248613.1|	541	1e-151	PREDICTED: Solanum lycopersicum uncharacterized LOC101249686 (LOC101249686), mRNA	--	--	--	--	--	--	--	--	--	--	--	--	--	--	GO:0006629//lipid metabolic process	GO:0008081//phosphoric diester hydrolase activity	GO:0005576//extracellular region
CL2223.Contig2_All	1409	0.413	0.0663	0.0589	0.738	0.8753	0.9096	-2.842±1.575	0.000357931	0.0271131	down	--	--	--	--	gi|157649050|gb|EU124742.1|	87.7	3e-14	Solanum lycopersicum chromosome 3 clone C03HBa0323D22, complete sequence	--	--	--	--	--	--	--	--	--	--	--	--	--	--	-	-	-
CL2223.Contig4_All	1914	0.4343	0.0976	0.0001	0.7523	0.6444	0.6696	-5.411±6.446	0.00051201	0.0354885	down	gi|460367122|ref|XP_004229424.1|	102.4	2e-20	PREDICTED: uncharacterized protein LOC101251812 [Solanum lycopersicum]	gi|460367121|ref|XM_004229376.1|	99.6	1e-17	PREDICTED: Solanum lycopersicum uncharacterized LOC101251812 (LOC101251812), mRNA	--	--	--	--	--	--	--	--	--	--	--	--	--	--	-	-	-
CL2223.Contig5_All	2180	4.7665	3.6436	1.8259	7.3753	8.2598	8.0349	-1.318±0.714	5.74635e-08	2.18212e-05	down	gi|460367122|ref|XP_004229424.1|	59.7	2e-07	PREDICTED: uncharacterized protein LOC101251812 [Solanum lycopersicum]	gi|56806513|dbj|BA000042.1|	184	3e-43	Nicotiana tabacum mitochondrial DNA, complete genome	--	--	--	--	--	--	--	--	--	--	--	--	--	--	-	-	-
CL22300.Contig2_All	638	2.6059	2.3435	1.0398	5.8928	4.1239	5.0892	-1.443±0.725	5.22598e-05	0.00621542	down	gi|224076777|ref|XP_002304995.1|	86.7	3e-16	predicted protein [Populus trichocarpa] >gi|222847959|gb|EEE85506.1| predicted protein [Populus trichocarpa]	gi|170763621|gb|AC215402.2|	60	3e-06	Solanum lycopersicum chromosome 2 clone C02HBa0161P02, complete sequence	--	--	--	--	--	--	--	--	--	--	--	--	--	--	-	-	-
CL224.Contig34_All	1492	2.5072	2.2548	1.0005	0.1072	0.2755	0.3436	2.880±0.725	9.72088e-05	0.0101447	up	gi|460366090|ref|XP_004228926.1|	525.8	7e-148	PREDICTED: putative peptide/nitrate transporter At5g19640-like [Solanum lycopersicum]	gi|2204233|emb|Y13862.1|	252	9e-64	Nicotiana tabacum enr-T1 gene	sp|Q9LQL2|PTR14_ARATH	320	1e-87	Nitrate transporter 1.5 OS=Arabidopsis thaliana GN=NRT1.5 PE=1 SV=2	ybgH	67.8	5e-11	COG3104	Dipeptide/tripeptide permease	K14638	1e-58	225	smo:SELMODRAFT_97812	solute carrier family 15 (peptide/histidine transporter), member 3/4	GO:0006857//oligopeptide transport	GO:0005215//transporter activity	GO:0016021//integral to membrane;GO:0005886//plasma membrane
CL2242.Contig1_All	2036	1.429	1.9736	1.3441	3.1431	3.6749	4.0288	-1.213±0.298	3.22527e-07	9.26378e-05	down	gi|460372179|ref|XP_004231909.1|	801.6	0	PREDICTED: scarecrow-like protein 32-like [Solanum lycopersicum]	gi|460372178|ref|XM_004231861.1|	803	0	PREDICTED: Solanum lycopersicum scarecrow-like protein 32-like (LOC101257522), mRNA	sp|Q9SN22|SCL32_ARATH	499	2e-141	Scarecrow-like protein 32 OS=Arabidopsis thaliana GN=SCL32 PE=2 SV=1	--	--	--	--	--	K14494	2e-30	132	rcu:RCOM_0826140	DELLA protein	GO:0006355//regulation of transcription, DNA-dependent	-	-
CL22428.Contig2_All	1661	3.9036	6.6386	4.6931	12.2322	11.1377	10.0825	-1.170±0.389	9.86073e-11	7.78042e-08	down	gi|460403316|ref|XP_004247137.1|	538.5	1e-151	PREDICTED: uncharacterized protein LOC101248132 isoform 2 [Solanum lycopersicum]	gi|460403315|ref|XM_004247089.1|	488	1e-134	PREDICTED: Solanum lycopersicum uncharacterized LOC101248132, transcript variant 2 (LOC101248132), mRNA	--	--	--	--	--	--	--	--	--	--	--	--	--	--	-	-	-
CL22437.Contig2_All	1584	4.5132	4.3066	5.7589	2.6765	1.3496	1.2946	1.442±0.225	8.75159e-07	0.000216686	up	gi|460380820|ref|XP_004236152.1|	661.4	0	PREDICTED: E2F transcription factor-like E2FE-like [Solanum lycopersicum]	gi|460380819|ref|XM_004236104.1|	1144	0	PREDICTED: Solanum lycopersicum E2F transcription factor-like E2FE-like (LOC101259523), mRNA	sp|Q8LSZ4|E2FE_ARATH	375	5e-104	E2F transcription factor-like E2FE OS=Arabidopsis thaliana GN=E2FE PE=2 SV=1	--	--	--	--	--	K09391	3e-110	397	gmx:100806151	E2F transcription factor 7/8	GO:0032876//negative regulation of DNA endoreduplication;GO:0006351//transcription, DNA-dependent	GO:0003677//DNA binding;GO:0005515//protein binding	GO:0005634//nucleus
CL22437.Contig3_All	1823	2.5535	3.3319	4.1851	1.1408	1.1275	0.4687	1.850±0.357	2.61735e-07	7.84484e-05	up	gi|460380820|ref|XP_004236152.1|	663.3	0	PREDICTED: E2F transcription factor-like E2FE-like [Solanum lycopersicum]	gi|460380819|ref|XM_004236104.1|	1176	0	PREDICTED: Solanum lycopersicum E2F transcription factor-like E2FE-like (LOC101259523), mRNA	sp|Q8LSZ4|E2FE_ARATH	373	2e-103	E2F transcription factor-like E2FE OS=Arabidopsis thaliana GN=E2FE PE=2 SV=1	--	--	--	--	--	K09391	2e-112	404	gmx:100806151	E2F transcription factor 7/8	GO:0032876//negative regulation of DNA endoreduplication;GO:0006351//transcription, DNA-dependent	GO:0003677//DNA binding;GO:0005515//protein binding	GO:0005634//nucleus
CL22447.Contig2_All	1044	34.7158	33.5659	26.3716	59.6868	71.8251	55.5715	-0.993±0.216	4.25672e-09	2.11564e-06	down	gi|460401479|ref|XP_004246251.1|	278.5	1e-73	PREDICTED: uncharacterized protein LOC101248905 [Solanum lycopersicum]	gi|460401478|ref|XM_004246203.1|	339	4e-90	PREDICTED: Solanum lycopersicum uncharacterized LOC101248905 (LOC101248905), mRNA	--	--	--	--	--	--	--	--	--	--	--	--	--	--	-	-	GO:0009579//thylakoid;GO:0005739//mitochondrion;GO:0009507//chloroplast
CL22471.Contig2_All	854	1.3627	2.845	2.2334	0.6557	0.3851	0.6003	1.908±0.541	0.000213088	0.0184422	up	gi|470105531|ref|XP_004289136.1|	374.8	9e-103	PREDICTED: syntaxin-112-like [Fragaria vesca subsp. vesca]	gi|170763639|gb|AC215424.2|	985	0	Solanum lycopersicum chromosome 2 clone C02HBa0213A01, complete sequence	sp|Q9ZPV9|SY112_ARATH	343	9e-95	Syntaxin-112 OS=Arabidopsis thaliana GN=SYP112 PE=2 SV=2	SPCC825.03c	50.8	3e-06	COG5074	t-SNARE complex subunit, syntaxin	K02201	8e-104	374	gmx:100797359	pantetheine-phosphate adenylyltransferase [EC:2.7.7.3]	GO:0006906//vesicle fusion;GO:0009409//response to cold;GO:0009058//biosynthetic process;GO:0006887//exocytosis;GO:0048278//vesicle docking;GO:0006886//intracellular protein transport	GO:0000149//SNARE binding;GO:0005484//SNAP receptor activity;GO:0003824//catalytic activity	GO:0016021//integral to membrane;GO:0012505//endomembrane system;GO:0031201//SNARE complex;GO:0005634//nucleus;GO:0005886//plasma membrane
CL2250.Contig3_All	3916	1.9317	1.6465	1.8847	0.8375	0.6719	0.96	1.142±0.124	1.54809e-05	0.00233054	up	gi|460377824|ref|XP_004234687.1|	64.7	1e-08	PREDICTED: putative nuclear matrix constituent protein 1-like protein-like [Solanum lycopersicum]	gi|170763605|gb|AC215384.2|	1289	0	Solanum lycopersicum chromosome 2 clone C02HBa0108N03, complete sequence	sp|P0CB23|Y4862_ARATH	61.6	2e-18	Uncharacterized protein At4g38062 OS=Arabidopsis thaliana GN=At4g38062 PE=2 SV=1	PAB2109	62.4	1e-20	COG1196	Chromosome segregation ATPases	K11498	2e-18	65.1	ath:AT3G10180	centromeric protein E	GO:0097298;GO:0006997//nucleus organization	GO:0005515//protein binding	GO:0005654//nucleoplasm;GO:0005635//nuclear envelope;GO:0000789//cytoplasmic chromatin;GO:0005829//cytosol;GO:0005652//nuclear lamina
CL22507.Contig5_All	2259	16.044	15.5539	16.1157	32.7188	30.4643	29.3135	-0.955±0.028	5.97831e-13	7.62445e-10	down	gi|460411123|ref|XP_004250964.1|	377.1	7e-103	PREDICTED: uncharacterized protein LOC101256552 [Solanum lycopersicum]	gi|460411122|ref|XM_004250916.1|	230	5e-57	PREDICTED: Solanum lycopersicum uncharacterized LOC101256552 (LOC101256552), mRNA	--	--	--	--	--	--	--	--	--	--	--	--	--	--	-	-	-
CL22543.Contig1_All	797	3.8591	7.2694	8.6361	0.6022	0.8253	1.1793	2.843±0.612	1.49265e-06	0.000338191	up	gi|460389796|ref|XP_004240534.1|	391	1e-107	PREDICTED: uncharacterized protein LOC101255795 [Solanum lycopersicum]	gi|460389795|ref|XM_004240486.1|	505	1e-140	PREDICTED: Solanum lycopersicum uncharacterized LOC101255795 (LOC101255795), mRNA	--	--	--	--	--	--	--	--	--	--	--	--	--	--	GO:1902589	-	GO:0005634//nucleus
CL22543.Contig2_All	847	3.7294	7.3919	9.0075	1.6055	0.7766	1.2105	2.392±0.668	6.06055e-05	0.00699866	up	gi|460389796|ref|XP_004240534.1|	399.4	3e-110	PREDICTED: uncharacterized protein LOC101255795 [Solanum lycopersicum]	gi|460389795|ref|XM_004240486.1|	630	1e-178	PREDICTED: Solanum lycopersicum uncharacterized LOC101255795 (LOC101255795), mRNA	--	--	--	--	--	--	--	--	--	--	--	--	--	--	GO:1902589	-	GO:0005634//nucleus
CL22555.Contig2_All	1269	0.7206	1.0309	0.8495	2.8366	4.2115	4.5112	-2.167±0.259	1.66893e-10	1.2581e-07	down	gi|460374439|ref|XP_004233018.1|	269.2	1e-70	PREDICTED: two-component response regulator ARR9-like [Solanum lycopersicum]	gi|460374438|ref|XM_004232970.1|	226	4e-56	PREDICTED: Solanum lycopersicum two-component response regulator ARR9-like (LOC101265701), mRNA	sp|O80366|ARR9_ARATH	191	6e-49	Two-component response regulator ARR9 OS=Arabidopsis thaliana GN=ARR9 PE=1 SV=1	AGc3010	68.9	2e-11	COG0784	FOG: CheY-like receiver	K14492	4e-58	223	rcu:RCOM_1452640	two-component response regulator ARR-A family	GO:0000160//two-component signal transduction system (phosphorelay)	-	GO:0005622//intracellular
CL22555.Contig3_All	1242	1.1378	1.6553	1.2686	3.7355	8.0764	6.1228	-2.161±0.278	3.47433e-05	0.00447604	down	gi|460374439|ref|XP_004233018.1|	269.2	1e-70	PREDICTED: two-component response regulator ARR9-like [Solanum lycopersicum]	gi|460374438|ref|XM_004232970.1|	234	2e-58	PREDICTED: Solanum lycopersicum two-component response regulator ARR9-like (LOC101265701), mRNA	sp|O80366|ARR9_ARATH	191	6e-49	Two-component response regulator ARR9 OS=Arabidopsis thaliana GN=ARR9 PE=1 SV=1	AGc3010	68.9	2e-11	COG0784	FOG: CheY-like receiver	K14492	4e-58	223	rcu:RCOM_1452640	two-component response regulator ARR-A family	GO:0000160//two-component signal transduction system (phosphorelay)	-	GO:0005622//intracellular
CL22570.Contig2_All	2338	3.7688	2.7579	3.1923	0.958	1.266	0.9502	1.603±0.225	2.107e-09	1.16103e-06	up	gi|460372259|ref|XP_004231948.1|	1060.8	0	PREDICTED: AP2-like ethylene-responsive transcription factor ANT-like [Solanum lycopersicum]	gi|460372258|ref|XM_004231900.1|	1679	0	PREDICTED: Solanum lycopersicum AP2-like ethylene-responsive transcription factor ANT-like (LOC101244632), mRNA	sp|Q38914|ANT_ARATH	479	3e-135	AP2-like ethylene-responsive transcription factor ANT OS=Arabidopsis thaliana GN=ANT PE=1 SV=2	--	--	--	--	--	K09285	0	675	pop:POPTR_572000	AP2-like factor, ANT lineage	-	-	-
CL22607.Contig2_All	3753	2.813	3.4859	2.7841	1.2575	1.0954	1.1839	1.353±0.183	5.21163e-09	2.53434e-06	up	gi|460410671|ref|XP_004250745.1|	726.9	0	PREDICTED: uncharacterized protein LOC101250859 [Solanum lycopersicum]	gi|460410670|ref|XM_004250697.1|	1522	0	PREDICTED: Solanum lycopersicum uncharacterized LOC101250859 (LOC101250859), mRNA	sp|Q9SYL8|Y1786_ARATH	51.6	3e-06	Putative B3 domain-containing protein At1g78640 OS=Arabidopsis thaliana GN=At1g78640 PE=3 SV=1	--	--	--	--	--	K12619	2e-13	66.6	vvi:100260845	5'-3' exoribonuclease 2 [EC:3.1.13.-]	-	-	-
CL22626.Contig3_All	1014	5.4926	8.8471	8.9143	2.3666	3.3245	2.1909	1.526±0.400	4.53546e-06	0.000852109	up	gi|460376202|ref|XP_004233888.1|	281.2	1e-74	PREDICTED: uncharacterized protein LOC101265799 [Solanum lycopersicum]	gi|460376201|ref|XM_004233840.1|	706	0	PREDICTED: Solanum lycopersicum uncharacterized LOC101265799 (LOC101265799), mRNA	sp|Q0WTY4|VPS2B_ARATH	253	1e-67	Vacuolar protein sorting-associated protein 2 homolog 2 OS=Arabidopsis thaliana GN=VPS2.2 PE=1 SV=2	YKL002w	94.4	3e-19	COG5491	Conserved protein implicated in secretion	K12192	1e-60	231	gmx:100499888	charged multivesicular body protein 2B	GO:0000911//cytokinesis by cell plate formation;GO:0016192//vesicle-mediated transport;GO:0016572//histone phosphorylation;GO:0007034//vacuolar transport;GO:0006260//DNA replication;GO:0051567//histone H3-K9 methylation;GO:0000226//microtubule cytoskeleton organization;GO:0008283//cell proliferation;GO:0006306//DNA methylation;GO:0015031//protein transport	GO:0005515//protein binding	GO:0000815//ESCRT III complex;GO:0005634//nucleus
CL2264.Contig2_All	1212	0.8916	1.4649	2.1895	0.198	0.2035	0.3525	2.498±0.649	0.000173283	0.015736	up	gi|460385557|ref|XP_004238470.1|	523.9	2e-147	PREDICTED: probable inactive serine/threonine-protein kinase bub1-like [Solanum lycopersicum]	gi|460385556|ref|XM_004238422.1|	1037	0	PREDICTED: Solanum lycopersicum probable inactive serine/threonine-protein kinase bub1-like (LOC101246051), mRNA	--	--	--	--	--	--	--	--	--	K02178	9e-108	388	vvi:100244507	checkpoint serine/threonine-protein kinase [EC:2.7.11.1]	GO:0007094//mitotic spindle assembly checkpoint	GO:0005515//protein binding	GO:0005828//kinetochore microtubule;GO:0010369//chromocenter;GO:0005737//cytoplasm;GO:0000776//kinetochore;GO:0005634//nucleus
CL2264.Contig4_All	1762	2.3589	3.9246	4.0946	1.4073	0.9333	1.1153	1.544±0.443	1.8572e-05	0.0026862	up	gi|460385557|ref|XP_004238470.1|	117.1	1e-24	PREDICTED: probable inactive serine/threonine-protein kinase bub1-like [Solanum lycopersicum]	gi|460385556|ref|XM_004238422.1|	938	0	PREDICTED: Solanum lycopersicum probable inactive serine/threonine-protein kinase bub1-like (LOC101246051), mRNA	--	--	--	--	--	--	--	--	--	K02178	4e-137	291	vvi:100244507	checkpoint serine/threonine-protein kinase [EC:2.7.11.1]	GO:0007094//mitotic spindle assembly checkpoint	GO:0005515//protein binding	GO:0005828//kinetochore microtubule;GO:0010369//chromocenter;GO:0005737//cytoplasm;GO:0000776//kinetochore
CL22654.Contig2_All	1860	2.9497	3.3661	4.1464	1.3762	1.6798	1.4241	1.209±0.248	1.01846e-05	0.00166955	up	gi|460386032|ref|XP_004238704.1|	983	0	PREDICTED: nucleobase-ascorbate transporter 7-like [Solanum lycopersicum]	gi|460386031|ref|XM_004238656.1|	2159	0	PREDICTED: Solanum lycopersicum nucleobase-ascorbate transporter 7-like (LOC101262812), mRNA	sp|Q0WPE9|NAT7_ARATH	869	0	Nucleobase-ascorbate transporter 7 OS=Arabidopsis thaliana GN=NAT7 PE=2 SV=2	PAB1838	166	1e-40	COG2233	Xanthine/uracil permeases	K14611	0	865	pop:POPTR_570060	solute carrier family 23 (nucleobase transporter), member 1/2	GO:0055085//transmembrane transport	GO:0022857//transmembrane transporter activity	GO:0016021//integral to membrane;GO:0009506//plasmodesma;GO:0005886//plasma membrane
CL22658.Contig1_All	501	0.0001	0.0001	0.0001	1.437	0.4923	0.8527	-13.179±0.000	0.000743079	0.0465069	down	--	--	--	--	--	--	--	--	--	--	--	--	--	--	--	--	--	--	--	--	--	--	-	-	-
CL22673.Contig3_All	2000	4.1148	4.1584	3.3171	8.519	8.4276	5.7248	-0.976±0.184	5.13896e-05	0.00614436	down	gi|460370134|ref|XP_004230909.1|	899.4	0	PREDICTED: polyol transporter 5-like [Solanum lycopersicum]	gi|460370133|ref|XM_004230861.1|	1386	0	PREDICTED: Solanum lycopersicum polyol transporter 5-like (LOC101253030), mRNA	sp|Q8VZ80|PLT5_ARATH	692	0	Polyol transporter 5 OS=Arabidopsis thaliana GN=PLT5 PE=1 SV=2	Cgl0181	240	6e-63	COG0477	Permeases of the major facilitator superfamily	K08150	2e-73	275	vvi:100268023	MFS transporter, SP family, solute carrier family 2 (myo-inositol transporter), member 13	GO:0046323//glucose import;GO:0015992//proton transport;GO:0055114//oxidation-reduction process	GO:0005355//glucose transmembrane transporter activity;GO:0005351//sugar:hydrogen symporter activity;GO:0032440//2-alkenal reductase [NAD(P)] activity	GO:0005887//integral to plasma membrane
CL22693.Contig1_All	1742	3.5312	6.8664	2.1422	12.2145	25.1099	19.0312	-2.332±0.843	1.78136e-05	0.00260062	down	gi|401834491|gb|AFQ23178.1|	913.3	0	HSPRO [Nicotiana attenuata]	gi|401834490|gb|JQ354963.1|	2809	0	Nicotiana attenuata HSPRO mRNA, complete cds	sp|O04203|HSPR2_ARATH	477	1e-134	Nematode resistance protein-like HSPRO2 OS=Arabidopsis thaliana GN=HSPRO2 PE=1 SV=1	--	--	--	--	--	--	--	--	--	--	GO:0009751//response to salicylic acid stimulus;GO:0006979//response to oxidative stress;GO:0009816//defense response to bacterium, incompatible interaction	GO:0005515//protein binding	GO:0005739//mitochondrion
[truncated: 1,587 more rows]
