# Supplementary material for: Identification and Analysis of Potential Genes Regulated by an Alphasatellite (TYLCCNA) that Contribute to Host Resistance against Tomato Yellow Leaf Curl China Virus and Its Betasatellite (TYLCCNV/TYLCCNB) Infection in Nicotiana benthamiana
Source: Viruses. 2019 May 15;11(5):442. doi: 10.3390/v11050442 (PMC6563268; doi:10.3390/v11050442)
Supplement: Supplementary file 1 [file viruses-11-00442-s001.zip › Table S4.xlsx]

## Sheet: Sheet1
Table 4: List of DEGs in response to TYLCCNA/TYLCCNB/TYLCCNA in N. benthamiana plants.
GeneID	gene length	TYLCCNA/TYLCCNB/TYLCCNA 1_FPKM	TYLCCNA/TYLCCNB/TYLCCNA 2_FPKM	TYLCCNA/TYLCCNB/TYLCCNA 3_FPKM	Mock 1_FPKM	Mock 2_FPKM	Mock 3_FPKM	Log2(Ratio) ± SDa	P-value	FDRb	Up- and Down-regulation	Nr-ID	Nr-Score	Nr-Evalue	Nr-annotation	Nt-ID	Nt-Score	Nt-Evalue	Nt-annotation	Swissprot-ID	Swissprot-Score	Swissprot-Evalue	Swissprot-annotation	COG-Protein-or-Domain	COG-Score	COG-Evalue	COG-ID	COG-Function-Description	KO_id	KEGG-Evalue	KEGG-Score	KEGG-Gene	ko_definition	GO-BiologicalProcess	GO-MolecularFunction	Go-CellularComponent
CL1001.Contig2_All	3125	0.9049	1.0502	0.9216	0.3072	0.3157	0.3281	1.594±0.117	0.000156287	0.0272527	up	gi|460381765|ref|XP_004236612.1|	723.4	0	PREDICTED: zinc-metallopeptidase, peroxisomal-like [Solanum lycopersicum]	gi|460381764|ref|XM_004236564.1|	2004	0	PREDICTED: Solanum lycopersicum zinc-metallopeptidase, peroxisomal-like (LOC101244763), mRNA	sp|O22941|PXM16_ARATH	707	0	Zinc-metallopeptidase, peroxisomal OS=Arabidopsis thaliana GN=PXM16 PE=2 SV=1	YLR389c	360	6e-99	COG1025	Secreted/periplasmic Zn-dependent peptidases, insulinase-like	K01408	0	751	vvi:100241851	insulysin [EC:3.4.24.56]	GO:0016485//protein processing;GO:0043171//peptide catabolic process;GO:0051603//proteolysis involved in cellular protein catabolic process	GO:0004222//metalloendopeptidase activity;GO:0008270//zinc ion binding	GO:0005777//peroxisome;GO:0005739//mitochondrion
CL1003.Contig4_All	808	3.1499	5.788	4.1213	0.99	1.4246	1.692	1.624±0.440	0.000151559	0.0266573	up	gi|356531389|ref|XP_003534260.1|	125.2	1e-27	PREDICTED: uncharacterized protein LOC100527180 [Glycine max] >gi|255631728|gb|ACU16231.1| unknown [Glycine max]	gi|460369594|ref|XR_182382.1|	260	2e-66	PREDICTED: Solanum lycopersicum uncharacterized LOC101248521 (LOC101248521), misc_RNA	sp|Q8S8M0|CYT1A_ARATH	65.5	3e-11	CYSTM1 family protein A OS=Arabidopsis thaliana GN=At2g41420 PE=3 SV=1	--	--	--	--	--	--	--	--	--	--	-	-	-
CL1003.Contig8_All	822	9.2887	9.7818	7.8832	2.7248	3.6009	2.3908	1.623±0.163	1.5297e-07	0.000104542	up	gi|356531389|ref|XP_003534260.1|	125.2	1e-27	PREDICTED: uncharacterized protein LOC100527180 [Glycine max] >gi|255631728|gb|ACU16231.1| unknown [Glycine max]	gi|460369594|ref|XR_182382.1|	262	5e-67	PREDICTED: Solanum lycopersicum uncharacterized LOC101248521 (LOC101248521), misc_RNA	sp|Q8S8M0|CYT1A_ARATH	65.5	4e-11	CYSTM1 family protein A OS=Arabidopsis thaliana GN=At2g41420 PE=3 SV=1	--	--	--	--	--	--	--	--	--	--	-	-	-
CL10067.Contig7_All	4448	1.5894	1.863	1.5175	0.9172	0.5915	0.5955	1.234±0.155	4.74518e-05	0.0113982	up	gi|460396642|ref|XP_004243880.1|	1867	0	PREDICTED: uncharacterized protein LOC101266239 [Solanum lycopersicum]	gi|460396641|ref|XM_004243832.1|	2189	0	PREDICTED: Solanum lycopersicum uncharacterized LOC101266239 (LOC101266239), mRNA	--	--	--	--	--	--	--	--	--	--	--	--	--	--	-	-	-
CL10084.Contig4_All	1509	2.1864	3.8604	5.3081	7.5273	6.7564	7.5309	-1.034±0.648	0.000127905	0.0238659	down	gi|460367986|ref|XP_004229851.1|	338.6	1e-91	PREDICTED: RING-H2 finger protein ATL16-like [Solanum lycopersicum]	gi|148538697|dbj|AK247463.1|	1047	0	Solanum lycopersicum cDNA, clone: LEFL1028AF05, HTC in leaf	sp|P93823|ATL1_ARATH	88.2	1e-17	RING-H2 finger protein ATL1 OS=Arabidopsis thaliana GN=ATL1 PE=2 SV=1	ECU07g0330	55.8	2e-07	COG5540	RING-finger-containing ubiquitin ligase	K05283	3e-14	78.2	aly:ARALYDRAFT_354960	phosphatidylinositol glycan, class W [EC:2.3.-.-]	-	GO:0046872//metal ion binding	GO:0016020//membrane;GO:0016023//cytoplasmic membrane-bounded vesicle
CL1022.Contig29_All	1826	0.6711	1.1233	0.6407	0.1752	0.1801	0.1872	2.117±0.450	0.000346239	0.049145	up	gi|460371044|ref|XP_004231355.1|	310.1	0	PREDICTED: DNA helicase MCM9-like [Solanum lycopersicum]	gi|460371043|ref|XM_004231307.1|	1780	0	PREDICTED: Solanum lycopersicum DNA helicase MCM9-like (LOC101267855), mRNA	sp|Q9FL33|MCM3_ARATH	122	7e-39	DNA replication licensing factor MCM3 homolog OS=Arabidopsis thaliana GN=MCM3 PE=2 SV=1	PAE0901	139	1e-51	COG1241	Predicted ATPase involved in replication control, Cdc46/Mcm family	K10738	0	414	pop:POPTR_573677	minichromosome maintenance protein 9	GO:0044763;GO:0006270//DNA replication initiation	GO:0003677//DNA binding;GO:0005524//ATP binding;GO:0008094//DNA-dependent ATPase activity	GO:0005634//nucleus
CL10274.Contig2_All	908	0.7267	1.265	0.1982	1.7619	2.3543	2.7289	-2.009±1.373	0.000235149	0.0372377	down	--	--	--	--	gi|387940595|gb|JQ699179.1|	65.9	7e-08	Nicotiana benthamiana agamous (AG) gene, intron 2	--	--	--	--	--	--	--	--	--	--	--	--	--	--	-	-	-
CL10416.Contig2_All	570	11.5762	11.3715	7.421	3.5084	3.0292	3.1479	1.620±0.363	9.39084e-07	0.00044225	up	--	--	--	--	gi|460372537|ref|XM_004232038.1|	89.7	3e-15	PREDICTED: Solanum lycopersicum BTB/POZ domain-containing protein At3g50780-like (LOC101261083), mRNA	--	--	--	--	--	--	--	--	--	--	--	--	--	--	-	-	-
CL10618.Contig2_All	1245	7.8742	6.8538	9.6144	21.4594	19.8123	23.3342	-1.422±0.245	8.31185e-13	2.51804e-09	down	gi|460397021|ref|XP_004244067.1|	288.9	1e-76	PREDICTED: nuclear transcription factor Y subunit B-3-like [Solanum lycopersicum]	gi|460397020|ref|XM_004244019.1|	341	1e-90	PREDICTED: Solanum lycopersicum nuclear transcription factor Y subunit B-3-like (LOC101258170), mRNA	sp|O23310|NFYB3_ARATH	210	2e-54	Nuclear transcription factor Y subunit B-3 OS=Arabidopsis thaliana GN=NFYB3 PE=2 SV=1	YBL021c	137	3e-32	COG2036	Histones H3 and H4	K08065	7e-57	219	gmx:100813169	nuclear transcription Y subunit beta	-	GO:0005488//binding	-
CL10652.Contig2_All	2058	5.2216	8.8506	9.0524	2.5264	2.2373	1.9098	1.749±0.449	5.71969e-05	0.0130297	up	gi|54111247|dbj|BAC10578.2|	274.2	6e-72	beta-galactosidase [Capsicum annuum]	gi|225320515|dbj|AK324604.1|	615	1e-173	Solanum lycopersicum cDNA, clone: LEFL1080AA05, HTC in leaf	sp|P48981|BGAL_MALDO	224	2e-104	Beta-galactosidase OS=Malus domestica PE=1 SV=1	PH0511	65.5	7e-14	COG1874	Beta-galactosidase	K12309	3e-94	195	ath:AT3G52840	beta-galactosidase [EC:3.2.1.23]	GO:0005975//carbohydrate metabolic process	GO:0004565//beta-galactosidase activity	GO:0005618//cell wall
CL10735.Contig1_All	974	1.6453	1.3478	1.9404	4.1884	3.7987	3.9476	-1.290±0.263	6.41467e-05	0.0143078	down	--	--	--	--	--	--	--	--	--	--	--	--	--	--	--	--	--	--	--	--	--	--	-	-	-
CL10736.Contig7_All	1570	0.7205	0.8884	1.1465	2.6494	2.5138	2.8844	-1.572±0.336	2.17603e-06	0.000905076	down	gi|460399463|ref|XP_004245260.1|	71.6	4e-11	PREDICTED: pentatricopeptide repeat-containing protein At5g25630-like [Solanum lycopersicum]	gi|460399462|ref|XM_004245212.1|	957	0	PREDICTED: Solanum lycopersicum pentatricopeptide repeat-containing protein At5g25630-like (LOC101258289), mRNA	sp|Q8GZ63|PP397_ARATH	275	4e-74	Pentatricopeptide repeat-containing protein At5g25630 OS=Arabidopsis thaliana GN=At5g25630 PE=2 SV=2	--	--	--	--	--	K15336	1e-16	86.3	vvi:100259391	tRNA (cytosine38-C5)-methyltransferase [EC:2.1.1.204]	-	-	GO:0009507//chloroplast
CL1074.Contig2_All	1267	25.1468	28.1047	13.9225	3.6618	6.4245	4.923	2.099±0.545	1.5932e-06	0.000692458	up	gi|460412934|ref|XP_004251851.1|	471.9	1e-131	PREDICTED: stem-specific protein TSJT1-like [Solanum lycopersicum]	gi|460412933|ref|XM_004251803.1|	692	0	PREDICTED: Solanum lycopersicum stem-specific protein TSJT1-like (LOC101247791), mRNA	sp|P24805|TSJT1_TOBAC	105	4e-23	Stem-specific protein TSJT1 OS=Nicotiana tabacum GN=TSJT1 PE=2 SV=1	--	--	--	--	--	--	--	--	--	--	GO:0001666//response to hypoxia;GO:0009862//systemic acquired resistance, salicylic acid mediated signaling pathway;GO:0006541//glutamine metabolic process;GO:0006529//asparagine biosynthetic process;GO:0010310//regulation of hydrogen peroxide metabolic process	GO:0004066//asparagine synthase (glutamine-hydrolyzing) activity;GO:0042803//protein homodimerization activity	GO:0005829//cytosol;GO:0009506//plasmodesma;GO:0005634//nucleus;GO:0005886//plasma membrane
CL10753.Contig7_All	823	3.4361	5.2837	3.0619	0.3888	0.2997	0.2076	3.675±0.415	6.50423e-11	1.21118e-07	up	gi|460369682|ref|XP_004230686.1|	133.7	3e-30	PREDICTED: uncharacterized protein LOC101262261 isoform 2 [Solanum lycopersicum]	gi|440586476|emb|HE962558.1|	111	1e-21	Nicotiana cavicola partial adh gene for alcohol dehydrogenase, exons 4-8	--	--	--	--	--	--	--	--	--	--	--	--	--	--	-	-	-
CL10879.Contig1_All	528	13.7467	9.1682	11.0795	23.0277	21.801	20.2283	-0.956±0.292	1.35486e-05	0.00404412	down	gi|460408360|ref|XP_004249613.1|	130.2	1e-29	PREDICTED: serine/threonine-protein kinase STN8, chloroplastic-like [Solanum lycopersicum]	gi|460408359|ref|XM_004249565.1|	97.6	1e-17	PREDICTED: Solanum lycopersicum serine/threonine-protein kinase STN8, chloroplastic-like (LOC101259692), mRNA	--	--	--	--	--	--	--	--	--	--	--	--	--	--	-	-	-
CL10886.Contig2_All	928	7.923	8.7529	9.7952	15.6017	16.7454	20.8086	-1.011±0.153	9.46035e-07	0.000443465	down	--	--	--	--	--	--	--	--	--	--	--	--	--	--	--	--	--	--	--	--	--	--	-	-	-
CL10893.Contig4_All	1179	1.7589	0.9047	0.7634	2.7139	3.2079	2.609	-1.414±0.636	9.12684e-05	0.0186934	down	--	--	--	--	gi|227908884|gb|AC236047.1|	60	6e-06	Solanum lycopersicum chromosome 12 clone LE_HBa-210E10, complete sequence	--	--	--	--	--	--	--	--	--	--	--	--	--	--	-	-	-
CL10901.Contig1_All	278	4.408	2.6562	4.2086	13.5237	13.6049	11.3721	-1.808±0.404	6.06327e-07	0.000307672	down	--	--	--	--	--	--	--	--	--	--	--	--	--	--	--	--	--	--	--	--	--	--	-	-	-
CL10901.Contig2_All	976	292.448	280.945	756.511	1209.95	1356.14	1354.94	-1.722±0.809	9.99666e-09	9.61641e-06	down	gi|460400000|ref|XP_004245524.1|	214.5	2e-54	PREDICTED: uncharacterized protein LOC101259182 [Solanum lycopersicum]	gi|460399999|ref|XM_004245476.1|	81.8	1e-12	PREDICTED: Solanum lycopersicum uncharacterized LOC101259182 (LOC101259182), mRNA	sp|A3C5A7|GRP2_ORYSJ	61.6	7e-10	Glycine-rich cell wall structural protein 2 OS=Oryza sativa subsp. japonica GN=GRP0.9 PE=2 SV=1	XF0818	51.2	3e-06	COG2730	Endoglucanase	K12741	9e-09	59.3	aly:ARALYDRAFT_493936	heterogeneous nuclear ribonucleoprotein A1/A3	-	-	-
CL10919.Contig2_All	1148	1.5601	2.7873	4.0766	6.7588	10.385	7.9639	-1.682±0.698	3.44386e-06	0.00130413	down	gi|460387011|ref|XP_004239185.1|	387.1	3e-106	PREDICTED: uncharacterized protein LOC101260047 [Solanum lycopersicum]	gi|460387010|ref|XM_004239137.1|	615	1e-173	PREDICTED: Solanum lycopersicum uncharacterized LOC101260047 (LOC101260047), mRNA	--	--	--	--	--	--	--	--	--	--	--	--	--	--	GO:0006355//regulation of transcription, DNA-dependent	-	GO:0043231//intracellular membrane-bounded organelle;GO:0016020//membrane
CL10945.Contig2_All	721	6.1448	3.3001	5.3675	12.093	9.5791	12.0878	-1.237±0.472	1.36297e-06	0.000606684	down	gi|211906474|gb|ACJ11730.1|	155.2	9e-37	glycine-rich RNA-binding protein [Gossypium hirsutum]	gi|436788|dbj|D16206.1|TOBNDYC	87.7	1e-14	Nicotiana sylvestris mRNA for RNA-binding gricine-rich protein-1c, complete cds	sp|P49311|GRP2_SINAL	140	6e-34	Glycine-rich RNA-binding protein GRP2A OS=Sinapis alba PE=2 SV=1	XF0818	86.3	5e-17	COG2730	Endoglucanase	K13195	1e-29	127	pop:POPTR_712972	cold-inducible RNA-binding protein	-	GO:0003676//nucleic acid binding	-
CL10995.Contig1_All	880	3.9633	3.17	3.6818	10.1807	7.3812	7.5735	-1.223±0.164	1.8949e-06	0.000808015	down	--	--	--	--	gi|215434908|gb|FJ269353.1|	75.8	7e-11	Nicotiana hesperis 4/1 protein gene, partial cds	--	--	--	--	--	--	--	--	--	--	--	--	--	--	-	-	-
CL11002.Contig2_All	1411	0.6013	0.1163	0.7016	5.4423	3.9042	3.3306	-3.529±1.437	1.75617e-11	3.74031e-08	down	gi|27151627|sp|Q9XGI7.1|NAS_SOLLC	570.1	3e-161	RecName: Full=Nicotianamine synthase; AltName: Full=Chloronerva; AltName: Full=S-adenosyl-L-methionine:S-adenosyl-L-methionine:S-adenosyl-methionine 3-amino-3-carboxypropyltransferase >gi|4753801|emb|CAB42052.1| nicotianamine synthase [Solanum lycopersicum]	gi|156720177|dbj|AB097698.1|	936	0	Nicotiana tabacum NtNAS2 gene for nicotianamine synthase, partial cds	sp|Q9XGI7|NAS_SOLLC	570	9e-163	Nicotianamine synthase OS=Solanum lycopersicum GN=CHLN PE=2 SV=1	MTH675	51.6	3e-06	COG0500	SAM-dependent methyltransferases	K05953	7e-123	439	pop:POPTR_581960	nicotianamine synthase [EC:2.5.1.43]	GO:0015684//ferrous iron transport;GO:0010233//phloem transport;GO:0030418//nicotianamine biosynthetic process;GO:0009860//pollen tube growth;GO:0009555//pollen development	GO:0030410//nicotianamine synthase activity	-
CL11002.Contig3_All	1456	0.0647	0.2818	0.8654	5.3291	3.5012	3.345	-4.016±1.876	1.68111e-10	2.75178e-07	down	gi|27151627|sp|Q9XGI7.1|NAS_SOLLC	570.1	3e-161	RecName: Full=Nicotianamine synthase; AltName: Full=Chloronerva; AltName: Full=S-adenosyl-L-methionine:S-adenosyl-L-methionine:S-adenosyl-methionine 3-amino-3-carboxypropyltransferase >gi|4753801|emb|CAB42052.1| nicotianamine synthase [Solanum lycopersicum]	gi|156720177|dbj|AB097698.1|	936	0	Nicotiana tabacum NtNAS2 gene for nicotianamine synthase, partial cds	sp|Q9XGI7|NAS_SOLLC	570	1e-162	Nicotianamine synthase OS=Solanum lycopersicum GN=CHLN PE=2 SV=1	MTH675	51.6	3e-06	COG0500	SAM-dependent methyltransferases	K05953	7e-123	439	pop:POPTR_581960	nicotianamine synthase [EC:2.5.1.43]	GO:0015684//ferrous iron transport;GO:0010233//phloem transport;GO:0030418//nicotianamine biosynthetic process;GO:0009860//pollen tube growth;GO:0009555//pollen development	GO:0030410//nicotianamine synthase activity	-
CL11003.Contig1_All	398	2.6053	4.3291	6.5577	14.2698	11.5688	8.802	-1.460±0.667	0.000181879	0.0306108	down	--	--	--	--	--	--	--	--	--	--	--	--	--	--	--	--	--	--	--	--	--	--	-	-	-
CL11003.Contig2_All	383	1.7228	2.7849	6.5796	15.0375	12.8806	8.9237	-1.958±0.979	7.7726e-05	0.0165198	down	--	--	--	--	--	--	--	--	--	--	--	--	--	--	--	--	--	--	--	--	--	--	-	-	-
CL11026.Contig1_All	636	0.0001	0.129	0.4245	2.3897	1.9392	2.1495	-6.937±6.519	6.44361e-07	0.000324537	down	gi|384081623|ref|NP_001244915.1|	274.6	8e-73	adenylate isopentenyltransferase [Solanum lycopersicum] >gi|332294198|gb|AEE39459.1| isopentenyltransferase 1 [Solanum lycopersicum] >gi|383212254|dbj|BAM08997.1| adenylate isopentenyltransferase [Solanum lycopersicum]	gi|332294197|gb|JF433930.1|	351	6e-94	Solanum lycopersicum isopentenyltransferase 1 (IPT1) mRNA, complete cds	sp|Q93WC9|IPT3_ARATH	214	4e-56	Adenylate isopentenyltransferase 3, chloroplastic OS=Arabidopsis thaliana GN=IPT3 PE=1 SV=1	BH2366	105	5e-23	COG0324	tRNA delta(2)-isopentenylpyrophosphate transferase	K10760	8e-56	214	aly:ARALYDRAFT_907892	adenylate isopentenyltransferase (cytokinin synthase)	GO:0009691//cytokinin biosynthetic process;GO:0006400//tRNA modification	GO:0052623//ADP dimethylallyltransferase activity;GO:0009824//AMP dimethylallyltransferase activity;GO:0052381//tRNA dimethylallyltransferase activity;GO:0052622//ATP dimethylallyltransferase activity	GO:0005739//mitochondrion;GO:0009507//chloroplast;GO:0005634//nucleus
CL11026.Contig2_All	1301	1.6665	1.5136	3.8739	9.0997	7.8998	5.9765	-1.841±0.746	1.78195e-06	0.000766292	down	gi|384081623|ref|NP_001244915.1|	498	1e-139	adenylate isopentenyltransferase [Solanum lycopersicum] >gi|332294198|gb|AEE39459.1| isopentenyltransferase 1 [Solanum lycopersicum] >gi|383212254|dbj|BAM08997.1| adenylate isopentenyltransferase [Solanum lycopersicum]	gi|332294197|gb|JF433930.1|	509	1e-141	Solanum lycopersicum isopentenyltransferase 1 (IPT1) mRNA, complete cds	sp|Q93WC9|IPT3_ARATH	326	2e-89	Adenylate isopentenyltransferase 3, chloroplastic OS=Arabidopsis thaliana GN=IPT3 PE=1 SV=1	BH2366	106	8e-23	COG0324	tRNA delta(2)-isopentenylpyrophosphate transferase	K10760	2e-91	334	rcu:RCOM_0176040	adenylate isopentenyltransferase (cytokinin synthase)	GO:0009691//cytokinin biosynthetic process;GO:0006400//tRNA modification	GO:0052623//ADP dimethylallyltransferase activity;GO:0009824//AMP dimethylallyltransferase activity;GO:0052381//tRNA dimethylallyltransferase activity;GO:0052622//ATP dimethylallyltransferase activity	GO:0005739//mitochondrion;GO:0009507//chloroplast;GO:0005634//nucleus
CL11069.Contig6_All	898	6.928	5.1165	1.804	10.5111	10.4378	11.0373	-1.415±1.018	4.85473e-07	0.000258631	down	--	--	--	--	--	--	--	--	--	--	--	--	--	--	--	--	--	--	--	--	--	--	-	-	-
CL11070.Contig2_All	2305	2.6991	3.8799	3.9436	1.3881	1.2485	1.3716	1.371±0.309	9.99411e-06	0.00316465	up	gi|225460012|ref|XP_002271455.1|	670.6	0	PREDICTED: uncharacterized protein LOC100249908 [Vitis vinifera]	gi|225460011|ref|XM_002271419.1|	212	1e-51	PREDICTED: Vitis vinifera uncharacterized LOC100249908 (LOC100249908), mRNA	--	--	--	--	--	--	--	--	--	--	--	--	--	--	GO:0006997//nucleus organization	-	GO:0005635//nuclear envelope;GO:0016020//membrane;GO:0005783//endoplasmic reticulum
CL1109.Contig3_All	759	1.1177	1.5134	1.4229	3.3725	4.1165	4.0527	-1.521±0.231	5.34242e-05	0.0124212	down	--	--	--	--	--	--	--	--	--	--	--	--	--	--	--	--	--	--	--	--	--	--	-	-	-
CL11119.Contig4_All	1306	6.2072	6.6593	6.5467	10.2898	12.2765	14.5242	-0.935±0.053	4.52626e-06	0.00164644	down	gi|460404738|ref|XP_004247838.1|	513.1	4e-144	PREDICTED: uncharacterized protein LOC101258787 [Solanum lycopersicum]	gi|460404737|ref|XM_004247790.1|	835	0	PREDICTED: Solanum lycopersicum uncharacterized LOC101258787 (LOC101258787), mRNA	--	--	--	--	--	--	--	--	--	--	--	--	--	--	-	-	-
CL11132.Contig2_All	400	3.2992	2.2563	1.8	8.3991	7.3999	7.2628	-1.694±0.442	8.24277e-06	0.0026886	down	--	--	--	--	--	--	--	--	--	--	--	--	--	--	--	--	--	--	--	--	--	--	-	-	-
CL11156.Contig3_All	864	3.0548	2.9438	2.3958	0.4629	0.8565	0.89	1.918±0.189	5.27687e-05	0.012297	up	gi|460402727|ref|XP_004246862.1|	316.6	3e-85	PREDICTED: uncharacterized protein LOC101250920 [Solanum lycopersicum]	gi|460402726|ref|XM_004246814.1|	174	1e-40	PREDICTED: Solanum lycopersicum uncharacterized LOC101250920 (LOC101250920), mRNA	--	--	--	--	--	--	--	--	--	--	--	--	--	--	-	-	-
CL11214.Contig3_All	4235	2.4484	2.6542	2.7839	4.7409	5.3002	4.7211	-0.906±0.094	2.46307e-06	0.000996629	down	gi|460394505|ref|XP_004242843.1|	2110.1	0	PREDICTED: cadmium/zinc-transporting ATPase HMA2-like [Solanum lycopersicum]	gi|460394504|ref|XM_004242795.1|	3090	0	PREDICTED: Solanum lycopersicum cadmium/zinc-transporting ATPase HMA2-like (LOC101267322), mRNA	sp|Q9SZW4|HMA2_ARATH	976	0	Cadmium/zinc-transporting ATPase HMA2 OS=Arabidopsis thaliana GN=HMA2 PE=2 SV=1	BH4036	383	1e-105	COG2217	Cation transport ATPase	K01534	0	987	aly:ARALYDRAFT_657042	Cd2+/Zn2+-exporting ATPase [EC:3.6.3.3 3.6.3.5]	GO:0098655;GO:0055069//zinc ion homeostasis;GO:0030001//metal ion transport	GO:0005385//zinc ion transmembrane transporter activity;GO:0015434//cadmium-transporting ATPase activity;GO:0019829//cation-transporting ATPase activity;GO:0043167//ion binding;GO:0000166//nucleotide binding	GO:0043231//intracellular membrane-bounded organelle;GO:0005887//integral to plasma membrane
CL11259.Contig3_All	623	0.0001	0.0001	0.1445	0.8988	1.9796	0.96	-10.144±6.060	7.03992e-05	0.0152826	down	--	--	--	--	gi|208611502|gb|AC232769.1|	67.9	1e-08	Solanum lycopersicum chromosome 2 clone C02HBa0054K23, complete sequence	--	--	--	--	--	--	--	--	--	--	--	--	--	--	-	-	-
CL11371.Contig1_All	1006	1.3118	0.8156	0.8052	2.4649	3.9231	2.2083	-1.590±0.401	0.000234755	0.0372327	down	gi|146261266|gb|ABQ14883.1|	30.8	2e-09	Ycf2 [Paeonia brownii]	gi|460365360|ref|XM_004228523.1|	163	4e-37	PREDICTED: Solanum lycopersicum protein ycf2-like (LOC101257292), mRNA	sp|B2LMN7|YCF2_GUIAB	53.9	7e-10	Protein ycf2 OS=Guizotia abyssinica GN=ycf2-A PE=3 SV=1	--	--	--	--	--	--	--	--	--	--	-	-	GO:0009536//plastid
CL11418.Contig13_All	2142	2.3764	2.3366	2.8151	0.9336	1.3051	0.9175	1.249±0.149	0.00020119	0.033039	up	gi|356551253|ref|XP_003543991.1|	35	3e-09	PREDICTED: uncharacterized protein LOC100811508 [Glycine max]	--	--	--	--	--	--	--	--	--	--	--	--	--	K12619	7e-44	116	vvi:100260845	5'-3' exoribonuclease 2 [EC:3.1.13.-]	-	-	-
CL11461.Contig1_All	1726	1.0377	0.8557	1.0429	2.0392	2.9535	2.4752	-1.353±0.163	1.62111e-05	0.00472764	down	gi|460391815|ref|XP_004241514.1|	995.3	0	PREDICTED: probable peptide/nitrate transporter At5g62680-like [Solanum lycopersicum]	gi|460391814|ref|XM_004241466.1|	1622	0	PREDICTED: Solanum lycopersicum probable peptide/nitrate transporter At5g62680-like (LOC101258964), mRNA	sp|Q944G5|PTR44_ARATH	665	0	Probable peptide/nitrate transporter At3g47960 OS=Arabidopsis thaliana GN=At3g47960 PE=1 SV=3	ECU11g1050	105	2e-22	COG3104	Dipeptide/tripeptide permease	K14638	2e-113	407	smo:SELMODRAFT_135522	solute carrier family 15 (peptide/histidine transporter), member 3/4	GO:0006810//transport	GO:0005215//transporter activity	GO:0016021//integral to membrane
CL11553.Contig1_All	878	8.4816	5.2331	7.9954	11.9349	16.9499	12.9431	-0.978±0.380	4.34432e-05	0.0106798	down	gi|359497432|ref|XP_003635513.1|	114	3e-24	PREDICTED: uncharacterized protein LOC100261790 [Vitis vinifera]	gi|460388678|ref|XM_004239945.1|	168	6e-39	PREDICTED: Solanum lycopersicum uncharacterized LOC101248202 (LOC101248202), mRNA	--	--	--	--	--	--	--	--	--	--	--	--	--	--	-	-	-
CL11610.Contig2_All	762	13.1128	10.9827	6.2598	1.9945	2.4817	0.7849	2.462±0.557	6.55882e-07	0.000329522	up	gi|460384307|ref|XP_004237854.1|	99.4	6e-20	PREDICTED: uncharacterized protein LOC101262106 [Solanum lycopersicum]	gi|460384306|ref|XM_004237806.1|	77.8	2e-11	PREDICTED: Solanum lycopersicum uncharacterized LOC101262106 (LOC101262106), mRNA	sp|Q9SIZ9|PEP6_ARATH	47.4	9e-06	Elicitor peptide 6 OS=Arabidopsis thaliana GN=PEP6 PE=3 SV=1	--	--	--	--	--	--	--	--	--	--	-	-	-
CL11647.Contig1_All	1178	8.8022	9.8206	3.9728	0.6111	0.7678	1.0155	3.133±0.713	1.11629e-06	0.000512622	up	gi|460375641|ref|XP_004233613.1|	195.7	1e-48	PREDICTED: EPIDERMAL PATTERNING FACTOR-like protein 2-like [Solanum lycopersicum]	gi|460375640|ref|XM_004233565.1|	147	3e-32	PREDICTED: Solanum lycopersicum EPIDERMAL PATTERNING FACTOR-like protein 2-like (LOC101245916), mRNA	sp|Q9T068|EPFL2_ARATH	116	3e-26	EPIDERMAL PATTERNING FACTOR-like protein 2 OS=Arabidopsis thaliana GN=EPFL2 PE=2 SV=1	--	--	--	--	--	--	--	--	--	--	-	-	GO:0016020//membrane
CL11723.Contig1_All	1019	2.2201	0.8857	1.6781	5.809	3.7116	4.1926	-1.618±0.680	1.03102e-05	0.00322946	down	--	--	--	--	gi|288806634|gb|AC238906.6|	101	1e-18	Solanum lycopersicum strain Heinz 1706 chromosome 1 clone hba-123a7 map 1, complete sequence	--	--	--	--	--	--	--	--	--	--	--	--	--	--	-	-	-
CL11737.Contig3_All	2687	3.0521	2.3512	1.9427	1.3694	1.1016	0.8268	1.131±0.327	0.000299674	0.0441728	up	gi|460386899|ref|XP_004239131.1|	1015.8	0	PREDICTED: BTB/POZ domain-containing protein At1g67900-like [Solanum lycopersicum]	gi|460386898|ref|XM_004239083.1|	870	0	PREDICTED: Solanum lycopersicum BTB/POZ domain-containing protein At1g67900-like (LOC101268394), mRNA	sp|Q9C9V6|Y1790_ARATH	827	0	BTB/POZ domain-containing protein At1g67900 OS=Arabidopsis thaliana GN=At1g67900 PE=1 SV=1	--	--	--	--	--	--	--	--	--	--	GO:0009416//response to light stimulus;GO:0016567//protein ubiquitination	GO:0004871//signal transducer activity	GO:0005886//plasma membrane
CL11746.Contig4_All	5230	2.0186	1.7884	1.1185	0.5659	0.6917	0.7352	1.261±0.450	3.88409e-05	0.00978125	up	gi|460403294|ref|XP_004247127.1|	2800	0	PREDICTED: ABC transporter C family member 5-like [Solanum lycopersicum]	gi|460403293|ref|XM_004247079.1|	6302	0	PREDICTED: Solanum lycopersicum ABC transporter C family member 5-like (LOC101244990), mRNA	sp|Q7GB25|AB5C_ARATH	2343	0	ABC transporter C family member 5 OS=Arabidopsis thaliana GN=ABCC5 PE=2 SV=2	YDR135c	782	0	COG1132	ABC-type multidrug transport system, ATPase and permease components	K05666	0	667	olu:OSTLU_35503	ATP-binding cassette, subfamily C (CFTR/MRP), member 2	GO:0000226//microtubule cytoskeleton organization;GO:0030007//cellular potassium ion homeostasis;GO:1990069;GO:0000911//cytokinesis by cell plate formation;GO:0009651//response to salt stress;GO:0043090//amino acid import;GO:1901527//abscisic acid mediated signaling pathway involved in stomatal movement;GO:0006888//ER to Golgi vesicle-mediated transport;GO:0055085//transmembrane transport;GO:0008…	GO:0008281//sulfonylurea receptor activity;GO:0008559//xenobiotic-transporting ATPase activity;GO:0005524//ATP binding	GO:0000325//plant-type vacuole;GO:0005774//vacuolar membrane;GO:0016021//integral to membrane;GO:0005886//plasma membrane
CL11746.Contig5_All	1804	2.4036	2.8198	1.6463	0.6208	1.185	0.8999	1.309±0.399	0.000240092	0.0376603	up	gi|460403294|ref|XP_004247127.1|	1096.3	0	PREDICTED: ABC transporter C family member 5-like [Solanum lycopersicum]	gi|460403293|ref|XM_004247079.1|	2204	0	PREDICTED: Solanum lycopersicum ABC transporter C family member 5-like (LOC101244990), mRNA	sp|Q7GB25|AB5C_ARATH	886	0	ABC transporter C family member 5 OS=Arabidopsis thaliana GN=ABCC5 PE=2 SV=2	SPAC3F10.11c	209	1e-53	COG1132	ABC-type multidrug transport system, ATPase and permease components	K05666	5e-29	127	olu:OSTLU_35503	ATP-binding cassette, subfamily C (CFTR/MRP), member 2	GO:0000226//microtubule cytoskeleton organization;GO:0030007//cellular potassium ion homeostasis;GO:1990069;GO:0000911//cytokinesis by cell plate formation;GO:0009651//response to salt stress;GO:0043090//amino acid import;GO:1901527//abscisic acid mediated signaling pathway involved in stomatal movement;GO:0006888//ER to Golgi vesicle-mediated transport;GO:0055085//transmembrane transport;GO:0055…	GO:0008281//sulfonylurea receptor activity;GO:0032440//2-alkenal reductase [NAD(P)] activity;GO:0008559//xenobiotic-transporting ATPase activity;GO:0005524//ATP binding	GO:0000325//plant-type vacuole;GO:0005774//vacuolar membrane;GO:0016021//integral to membrane;GO:0005886//plasma membrane
CL11746.Contig6_All	5637	2.3746	2.3288	1.8041	0.5818	0.9189	0.9398	1.404±0.221	1.02124e-07	7.32455e-05	up	gi|460403294|ref|XP_004247127.1|	2802.3	0	PREDICTED: ABC transporter C family member 5-like [Solanum lycopersicum]	gi|460403293|ref|XM_004247079.1|	6298	0	PREDICTED: Solanum lycopersicum ABC transporter C family member 5-like (LOC101244990), mRNA	sp|Q7GB25|AB5C_ARATH	2345	0	ABC transporter C family member 5 OS=Arabidopsis thaliana GN=ABCC5 PE=2 SV=2	YDR135c	782	0	COG1132	ABC-type multidrug transport system, ATPase and permease components	K05666	0	667	olu:OSTLU_35503	ATP-binding cassette, subfamily C (CFTR/MRP), member 2	GO:0000226//microtubule cytoskeleton organization;GO:0030007//cellular potassium ion homeostasis;GO:1990069;GO:0000911//cytokinesis by cell plate formation;GO:0009651//response to salt stress;GO:0043090//amino acid import;GO:1901527//abscisic acid mediated signaling pathway involved in stomatal movement;GO:0006888//ER to Golgi vesicle-mediated transport;GO:0055085//transmembrane transport;GO:0008…	GO:0008281//sulfonylurea receptor activity;GO:0008559//xenobiotic-transporting ATPase activity;GO:0005524//ATP binding	GO:0000325//plant-type vacuole;GO:0005774//vacuolar membrane;GO:0016021//integral to membrane;GO:0005886//plasma membrane
CL11754.Contig3_All	204	6.9311	13.2724	13.2352	24.311	29.0191	42.3033	-1.578±0.540	8.29768e-05	0.0172917	down	gi|460375168|ref|XP_004233379.1|	26.2	2e-19	PREDICTED: UPF0301 protein CHU_1773-like [Solanum lycopersicum]	gi|225318009|dbj|AK323167.1|	131	3e-28	Solanum lycopersicum cDNA, clone: LEFL1051AB03, HTC in leaf	--	--	--	--	--	--	--	--	--	K07735	2e-19	89	gmx:100783218	putative transcriptional regulator	-	-	GO:0009507//chloroplast
CL11754.Contig4_All	1692	3.6769	5.916	6.3829	10.3062	10.8364	11.1603	-1.056±0.431	5.18593e-07	0.000271291	down	gi|460375168|ref|XP_004233379.1|	91.3	5e-17	PREDICTED: UPF0301 protein CHU_1773-like [Solanum lycopersicum]	gi|225318009|dbj|AK323167.1|	603	1e-169	Solanum lycopersicum cDNA, clone: LEFL1051AB03, HTC in leaf	--	--	--	--	Cgl3023	55.8	2e-07	COG1678	Putative transcriptional regulator	K07735	9e-101	365	gmx:100783218	putative transcriptional regulator	-	-	GO:0009507//chloroplast
CL11756.Contig2_All	1022	1.199	1.0437	0.6164	2.7394	2.7353	2.0901	-1.459±0.506	0.000237108	0.0373365	down	gi|460372670|ref|XP_004232151.1|	245.4	1e-63	PREDICTED: receptor-like protein kinase FERONIA-like [Solanum lycopersicum]	gi|460372669|ref|XM_004232103.1|	137	3e-29	PREDICTED: Solanum lycopersicum receptor-like protein kinase FERONIA-like (LOC101255255), mRNA	sp|Q9FID5|Y5393_ARATH	160	1e-39	Probable receptor-like protein kinase At5g39030 OS=Arabidopsis thaliana GN=At5g39030 PE=2 SV=1	--	--	--	--	--	K04733	3e-37	154	aly:ARALYDRAFT_916421	interleukin-1 receptor-associated kinase 4 [EC:2.7.11.1]	GO:0006468//protein phosphorylation	GO:0004672//protein kinase activity	-
CL11759.Contig2_All	1518	4.2847	2.8646	1.8972	0.4216	0.5958	0.6192	2.388±0.588	1.49849e-05	0.00440802	up	gi|460370882|ref|XP_004231277.1|	722.2	0	PREDICTED: uncharacterized protein LOC101267071 [Solanum lycopersicum]	gi|460370881|ref|XM_004231229.1|	967	0	PREDICTED: Solanum lycopersicum uncharacterized LOC101267071 (LOC101267071), mRNA	--	--	--	--	--	--	--	--	--	K01802	1e-11	69.7	ath:AT4G32420	peptidylprolyl isomerase [EC:5.2.1.8]	GO:0000914//phragmoplast assembly	-	GO:0005875//microtubule associated complex;GO:0009574//preprophase band;GO:0043231//intracellular membrane-bounded organelle
CL11821.Contig3_All	560	5.8915	6.1536	4.0178	1.8569	1.6151	1.6784	1.616±0.338	0.000113091	0.0218679	up	--	--	--	--	--	--	--	--	--	--	--	--	--	--	--	--	--	--	--	--	--	--	-	-	-
CL1183.Contig2_All	536	3.5173	5.3576	8.2275	10.4466	12.5786	10.9994	-1.078±0.613	0.000165788	0.0284211	down	gi|255546525|ref|XP_002514322.1|	64.3	1e-09	conserved hypothetical protein [Ricinus communis] >gi|223546778|gb|EEF48276.1| conserved hypothetical protein [Ricinus communis]	gi|186965665|gb|AC218144.2|	113	2e-22	Solanum lycopersicum chromosome 12 clone LE_HBa-81D6, complete sequence	--	--	--	--	--	--	--	--	--	--	--	--	--	--	-	-	-
CL11831.Contig2_All	706	20.1612	18.7105	10.4532	49.7395	43.789	43.8114	-1.535±0.519	2.16641e-14	9.99374e-11	down	gi|460382518|ref|XP_004236986.1|	234.2	1e-60	PREDICTED: zinc finger protein CONSTANS-LIKE 16-like [Solanum lycopersicum]	gi|460382517|ref|XM_004236938.1|	224	1e-55	PREDICTED: Solanum lycopersicum zinc finger protein CONSTANS-LIKE 16-like (LOC101255581), mRNA	sp|Q8RWD0|COL16_ARATH	169	2e-42	Zinc finger protein CONSTANS-LIKE 16 OS=Arabidopsis thaliana GN=COL16 PE=2 SV=2	--	--	--	--	--	K12135	2e-12	70.9	ath:AT5G15840	zinc finger protein CONSTANS	GO:0006355//regulation of transcription, DNA-dependent	GO:0008270//zinc ion binding;GO:0003700//sequence-specific DNA binding transcription factor activity	GO:0016020//membrane;GO:0005634//nucleus
CL11866.Contig2_All	678	0.4171	0.121	1.0619	3.3035	2.9105	5.041	-3.315±1.572	1.66528e-07	0.000112865	down	--	--	--	--	--	--	--	--	--	--	--	--	--	--	--	--	--	--	--	--	--	--	-	-	-
CL11882.Contig5_All	3440	3.3157	3.363	1.1773	0.6278	0.239	0.4471	2.429±0.868	0.000350186	0.0494289	up	gi|460413443|ref|XP_004252098.1|	198.7	5e-49	PREDICTED: uncharacterized protein LOC101255070 [Solanum lycopersicum]	gi|460413442|ref|XM_004252050.1|	2781	0	PREDICTED: Solanum lycopersicum uncharacterized LOC101255070 (LOC101255070), mRNA	sp|O81635|ATK4_ARATH	345	1e-94	Kinesin-4 OS=Arabidopsis thaliana GN=ATK4 PE=1 SV=2	SPAC664.10	281	5e-75	COG5059	Kinesin-like protein	K10406	0	1061	pop:POPTR_569144	kinesin family member C2/C3	-	GO:0000166//nucleotide binding;GO:0003777//microtubule motor activity	GO:0005737//cytoplasm;GO:0044430//cytoskeletal part;GO:0015630//microtubule cytoskeleton
CL11931.Contig2_All	728	6.0857	3.3811	2.967	1.3185	0.7906	0.8216	2.011±0.552	0.000289468	0.0431067	up	gi|460377223|ref|XP_004234393.1|	270.4	2e-71	PREDICTED: heavy metal-associated isoprenylated plant protein 26-like [Solanum lycopersicum]	gi|460377222|ref|XM_004234345.1|	396	1e-107	PREDICTED: Solanum lycopersicum heavy metal-associated isoprenylated plant protein 26-like (LOC101250666), mRNA	sp|Q9SZN7|HIP26_ARATH	70.1	1e-12	Heavy metal-associated isoprenylated plant protein 26 OS=Arabidopsis thaliana GN=HIPP26 PE=1 SV=1	--	--	--	--	--	K07213	7e-10	62.4	smo:SELMODRAFT_169899	copper chaperone	GO:0006825//copper ion transport;GO:0046916//cellular transition metal ion homeostasis	GO:0005507//copper ion binding	GO:0005794//Golgi apparatus
CL11954.Contig6_All	2786	1.3196	1.3252	1.3245	3.1583	2.2724	2.4842	-0.996±0.003	5.63238e-05	0.0128673	down	--	--	--	--	gi|356472052|tpe|HE583489.1|	83.8	9e-13	TPA_inf: Nicotiana tabacum SINE SolS-VI_Nt3	--	--	--	--	--	--	--	--	--	--	--	--	--	--	-	-	-
CL11991.Contig6_All	3058	2.1886	1.7708	1.1772	0.6278	0.7528	0.6985	1.259±0.455	0.000133302	0.0245302	up	gi|460394661|ref|XP_004242919.1|	1427.2	0	PREDICTED: uncharacterized protein LOC101267323 [Solanum lycopersicum]	gi|460394660|ref|XM_004242871.1|	579	1e-162	PREDICTED: Solanum lycopersicum uncharacterized LOC101267323 (LOC101267323), mRNA	sp|Q6F2Y7|CLPB1_ORYSJ	66.6	8e-11	Chaperone protein ClpB1 OS=Oryza sativa subsp. japonica GN=CLPB1 PE=2 SV=1	TP0071	53.5	2e-06	COG0542	ATPases with chaperone activity, ATP-binding subunit	K03695	6e-13	75.1	bdi:100825913	ATP-dependent Clp protease ATP-binding subunit ClpB	-	-	GO:0009507//chloroplast
CL12082.Contig1_All	558	7.0951	5.8815	9.8386	13.4752	15.177	15.9251	-0.999±0.376	4.61103e-05	0.0111419	down	--	--	--	--	gi|343887263|dbj|AB604786.1|	212	3e-52	Nicotiana tabacum DNA, presumably centromeric region, BAC clone: NtBAC#2	--	--	--	--	--	--	--	--	--	--	--	--	--	--	-	-	-
CL12086.Contig1_All	2247	1.0907	1.4606	1.0814	2.5987	2.8907	2.5858	-1.167±0.247	2.3959e-05	0.0066254	down	gi|460382446|ref|XP_004236950.1|	1117.1	0	PREDICTED: phosphoenolpyruvate carboxylase 4-like [Solanum lycopersicum]	gi|460382445|ref|XM_004236902.1|	2341	0	PREDICTED: Solanum lycopersicum phosphoenolpyruvate carboxylase 4-like (LOC101245149), mRNA	sp|Q8GVE8|CAPP4_ARATH	810	0	Phosphoenolpyruvate carboxylase 4 OS=Arabidopsis thaliana GN=PPC4 PE=2 SV=1	PA3687	237	7e-62	COG2352	Phosphoenolpyruvate carboxylase	K01595	0	919	vvi:100247335	phosphoenolpyruvate carboxylase [EC:4.1.1.31]	GO:0006099//tricarboxylic acid cycle;GO:0015977//carbon fixation	GO:0008964//phosphoenolpyruvate carboxylase activity	-
CL12086.Contig5_All	3363	1.3734	1.3662	2.1142	3.6868	3.9607	3.2267	-1.195±0.362	1.67098e-07	0.000112865	down	gi|460382446|ref|XP_004236950.1|	1982.6	0	PREDICTED: phosphoenolpyruvate carboxylase 4-like [Solanum lycopersicum]	gi|460382445|ref|XM_004236902.1|	4151	0	PREDICTED: Solanum lycopersicum phosphoenolpyruvate carboxylase 4-like (LOC101245149), mRNA	sp|Q8GVE8|CAPP4_ARATH	1585	0	Phosphoenolpyruvate carboxylase 4 OS=Arabidopsis thaliana GN=PPC4 PE=2 SV=1	STM4119	536	9e-152	COG2352	Phosphoenolpyruvate carboxylase	K01595	0	1724	vvi:100247335	phosphoenolpyruvate carboxylase [EC:4.1.1.31]	GO:0015977//carbon fixation;GO:0006099//tricarboxylic acid cycle;GO:0015979//photosynthesis	GO:0008964//phosphoenolpyruvate carboxylase activity	GO:0005737//cytoplasm
CL12116.Contig1_All	1675	8.3289	27.5777	15.1521	41.4998	35.0482	33.7186	-1.278±0.864	0.000263073	0.0402693	down	gi|460381063|ref|XP_004236272.1|	623.2	4e-177	PREDICTED: uncharacterized protein LOC101245536 [Solanum lycopersicum]	gi|157649043|gb|EU124735.1|	1417	0	Solanum lycopersicum chromosome 3 clone C03HBa0040F22, complete sequence	--	--	--	--	--	--	--	--	--	--	--	--	--	--	GO:0008152//metabolic process	GO:0016787//hydrolase activity;GO:0043169//cation binding	-
CL12145.Contig1_All	1863	0.0506	0.2202	0.2899	0.8158	1.1916	1.0549	-2.788±1.354	2.5937e-06	0.00103632	down	gi|460369762|ref|XP_004230726.1|	231.9	3e-59	PREDICTED: uncharacterized protein LOC101248432 [Solanum lycopersicum]	gi|460369761|ref|XM_004230678.1|	1618	0	PREDICTED: Solanum lycopersicum uncharacterized LOC101248432 (LOC101248432), mRNA	--	--	--	--	--	--	--	--	--	--	--	--	--	--	-	-	-
CL12145.Contig2_All	1753	0.3764	0.3744	0.308	1.6427	2.1575	1.6085	-2.359±0.165	9.49662e-09	9.26715e-06	down	gi|460369762|ref|XP_004230726.1|	226.1	1e-57	PREDICTED: uncharacterized protein LOC101248432 [Solanum lycopersicum]	gi|460369761|ref|XM_004230678.1|	1592	0	PREDICTED: Solanum lycopersicum uncharacterized LOC101248432 (LOC101248432), mRNA	--	--	--	--	--	--	--	--	--	--	--	--	--	--	-	-	-
CL12145.Contig3_All	1840	0.2562	0.3121	0.7337	2.4345	2.9939	2.554	-2.776±0.807	3.67616e-13	1.24361e-09	down	gi|460369762|ref|XP_004230726.1|	958.7	0	PREDICTED: uncharacterized protein LOC101248432 [Solanum lycopersicum]	gi|460369761|ref|XM_004230678.1|	1629	0	PREDICTED: Solanum lycopersicum uncharacterized LOC101248432 (LOC101248432), mRNA	--	--	--	--	--	--	--	--	--	--	--	--	--	--	-	-	-
CL12192.Contig2_All	1327	1.9179	1.9167	0.9495	0.1206	0.3098	0.2576	2.726±0.585	6.09538e-07	0.000308529	up	gi|460410203|ref|XP_004250520.1|	182.2	1e-44	PREDICTED: uncharacterized protein LOC101262375 [Solanum lycopersicum]	gi|460410202|ref|XM_004250472.1|	1344	0	PREDICTED: Solanum lycopersicum uncharacterized LOC101262375 (LOC101262375), mRNA	sp|P0CB23|Y4862_ARATH	323	2e-88	Uncharacterized protein At4g38062 OS=Arabidopsis thaliana GN=At4g38062 PE=2 SV=1	aq_1006	80.1	8e-15	COG0419	ATPase involved in DNA repair	K09313	5e-13	73.9	bdi:100843418	homeobox protein cut-like	-	-	GO:0005739//mitochondrion
CL12279.Contig6_All	1828	1.0829	1.6158	0.7385	2.7568	2.2489	2.898	-1.274±0.565	5.61685e-05	0.0128531	down	gi|460380545|ref|XP_004236016.1|	549.7	6e-155	PREDICTED: uncharacterized protein LOC101243975 isoform 1 [Solanum lycopersicum] >gi|460380547|ref|XP_004236017.1| PREDICTED: uncharacterized protein LOC101243975 isoform 2 [Solanum lycopersicum]	gi|460380546|ref|XM_004235969.1|	1090	0	PREDICTED: Solanum lycopersicum uncharacterized LOC101243975, transcript variant 2 (LOC101243975), mRNA	--	--	--	--	PAB0912	80.9	7e-15	COG1794	Aspartate racemase	--	--	--	--	--	GO:0009252//peptidoglycan biosynthetic process	GO:0047661	GO:0009507//chloroplast
CL12290.Contig1_All	2237	3.0761	2.4941	1.4484	0.894	0.6616	0.8021	1.506±0.561	0.000256194	0.0395142	up	gi|38492172|gb|AAR22388.1|	1016.1	0	ANT-like protein [Nicotiana tabacum]	gi|38492171|gb|AY461432.1|	2660	0	Nicotiana tabacum ANT-like protein mRNA, complete cds	sp|Q38914|ANT_ARATH	427	1e-119	AP2-like ethylene-responsive transcription factor ANT OS=Arabidopsis thaliana GN=ANT PE=1 SV=2	--	--	--	--	--	K09285	0	700	vvi:100252316	AP2-like factor, ANT lineage	GO:0006351//transcription, DNA-dependent	-	-
CL12295.Contig1_All	512	21.1724	13.6212	18.4569	36.7146	65.5197	62.0806	-1.649±0.326	6.74006e-06	0.00225757	down	gi|1805359|dbj|BAA19155.1|	210.7	8e-54	glucosyl transferase [Nicotiana tabacum]	gi|1805358|dbj|AB000623.1|	690	0	Nicotiana tabacum mRNA for glucosyl transferase, complete cds	sp|Q9LR44|U75B1_ARATH	122	1e-28	UDP-glycosyltransferase 75B1 OS=Arabidopsis thaliana GN=UGT75B1 PE=1 SV=1	--	--	--	--	--	K13691	2e-29	126	pop:POPTR_718172	pathogen-inducible salicylic acid glucosyltransferase [EC:2.4.1.-]	GO:0009813//flavonoid biosynthetic process;GO:0052696//flavonoid glucuronidation	GO:0080043//quercetin 3-O-glucosyltransferase activity;GO:0080044//quercetin 7-O-glucosyltransferase activity	GO:0043231//intracellular membrane-bounded organelle
CL12382.Contig1_All	1189	1.427	1.2421	4.0874	7.8713	7.1917	9.3421	-2.072±0.940	5.59131e-09	5.79025e-06	down	gi|460365981|ref|XP_004228872.1|	305.1	1e-81	PREDICTED: protein FAF-like, chloroplastic-like [Solanum lycopersicum]	gi|460365980|ref|XM_004228824.1|	105	1e-19	PREDICTED: Solanum lycopersicum protein FAF-like, chloroplastic-like (LOC101249293), mRNA	sp|Q0V865|FAFL_ARATH	136	2e-32	Protein FAF-like, chloroplastic OS=Arabidopsis thaliana GN=At5g22090 PE=2 SV=1	--	--	--	--	--	--	--	--	--	--	-	-	-
CL1251.Contig1_All	216	1.3092	1.8992	1.25	3.7033	6.8517	8.3071	-2.107±0.331	0.000315456	0.0458663	down	--	--	--	--	gi|294440435|gb|GU144574.1|	242	1e-61	Nicotiana tabacum CP-interacting protein 3 (CPIP3) mRNA, complete cds	--	--	--	--	--	--	--	--	--	--	--	--	--	--	-	-	-
CL1251.Contig2_All	1198	114.013	161.355	360.223	494.903	599.43	619.435	-1.605±0.851	3.99402e-06	0.00147397	down	gi|10241933|dbj|BAB13710.1|	308.1	1e-82	elicitor resposible protein [Nicotiana tabacum] >gi|45239428|gb|AAS55699.1| TCIP [Nicotiana tabacum]	gi|294440435|gb|GU144574.1|	894	0	Nicotiana tabacum CP-interacting protein 3 (CPIP3) mRNA, complete cds	--	--	--	--	--	--	--	--	--	--	--	--	--	--	-	-	-
CL12630.Contig3_All	676	3.3466	3.6412	5.3254	11.478	9.7303	7.8366	-1.269±0.357	3.73762e-06	0.0013997	down	gi|460370267|ref|XP_004230975.1|	246.1	3e-64	PREDICTED: auxin-induced protein 10A5-like [Solanum lycopersicum]	gi|460370266|ref|XM_004230927.1|	270	2e-69	PREDICTED: Solanum lycopersicum auxin-induced protein 10A5-like (LOC101245895), mRNA	sp|P32295|ARG7_VIGRR	68.9	2e-12	Indole-3-acetic acid-induced protein ARG7 OS=Vigna radiata var. radiata GN=ARG7 PE=2 SV=1	--	--	--	--	--	K14488	4e-46	182	rcu:RCOM_1597250	SAUR family protein	GO:0009733//response to auxin stimulus	-	GO:0005739//mitochondrion
CL12726.Contig2_All	2200	7.284	6.974	4.9909	2.3997	2.7656	2.5633	1.297±0.298	3.09332e-07	0.00018094	up	gi|460387975|ref|XP_004239647.1|	680.2	0	PREDICTED: uncharacterized protein LOC101246139 [Solanum lycopersicum]	gi|460387974|ref|XM_004239599.1|	549	1e-153	PREDICTED: Solanum lycopersicum uncharacterized LOC101246139 (LOC101246139), mRNA	--	--	--	--	--	--	--	--	--	K13144	3e-19	95.5	ppp:PHYPADRAFT_173084	integrator complex subunit 7	-	-	-
CL12779.Contig1_All	1044	1.9864	1.9647	2.4138	4.827	5.9067	5.8109	-1.385±0.167	1.38542e-06	0.000613983	down	--	--	--	--	gi|392841230|gb|AC246645.7|	91.7	1e-15	Solanum lycopersicum strain Heinz 1706 chromosome 1 clone slm-49l1 map 1, complete sequence	--	--	--	--	--	--	--	--	--	--	--	--	--	--	-	-	-
CL12784.Contig2_All	1255	4.6568	7.2568	2.8685	1.211	1.0482	0.3404	2.406±0.670	0.000288078	0.0429943	up	gi|460386048|ref|XP_004238712.1|	162.2	1e-38	PREDICTED: gibberellin-regulated protein 14-like [Solanum lycopersicum]	gi|460386047|ref|XM_004238664.1|	228	1e-56	PREDICTED: Solanum lycopersicum gibberellin-regulated protein 14-like (LOC101265234), mRNA	sp|Q9LFR3|GASAE_ARATH	103	2e-22	Gibberellin-regulated protein 14 OS=Arabidopsis thaliana GN=GASA14 PE=1 SV=1	--	--	--	--	--	--	--	--	--	--	-	-	-
CL12943.Contig4_All	940	0.0001	0.2619	0.2872	3.2337	3.3238	1.9089	-7.170±6.594	5.40663e-11	1.02561e-07	down	--	--	--	--	gi|170349|gb|M84466.1|TOBTPA1A	109	5e-21	Nicotiana tabacum phenylalanine ammonia lyase (tpa1) gene, complete cds	--	--	--	--	--	--	--	--	--	--	--	--	--	--	-	-	-
CL12956.Contig1_All	1302	2.534	3.4659	1.5207	6.9424	9.7882	7.1532	-1.747±0.600	1.13595e-08	1.05766e-05	down	--	--	--	--	--	--	--	--	--	--	--	--	--	--	--	--	--	--	--	--	--	--	-	-	-
CL1297.Contig5_All	2532	1.6381	1.9443	1.0308	0.4739	0.5845	0.6749	1.363±0.474	0.000165535	0.0284211	up	gi|460377008|ref|XP_004234288.1|	821.6	0	PREDICTED: UDP-N-acetylmuramate--L-alanine ligase-like [Solanum lycopersicum]	gi|460377007|ref|XM_004234240.1|	1487	0	PREDICTED: Solanum lycopersicum UDP-N-acetylmuramate--L-alanine ligase-like (LOC101259915), mRNA	--	--	--	--	CAC3225	261	5e-69	COG0773	UDP-N-acetylmuramate-alanine ligase	--	--	--	--	--	-	-	-
CL13043.Contig3_All	1092	0.9495	0.8265	0.5769	0.0001	0.0001	0.1565	3.878±0.371	0.000121149	0.0230532	up	gi|460380104|ref|XP_004235798.1|	564.7	9e-160	PREDICTED: uncharacterized protein LOC101252267 [Solanum lycopersicum]	gi|460413734|ref|XM_004252188.1|	504	1e-139	PREDICTED: Solanum lycopersicum uncharacterized LOC101258236 (LOC101258236), mRNA	--	--	--	--	--	--	--	--	--	--	--	--	--	--	GO:0006412//translation	GO:0003735//structural constituent of ribosome	GO:0005840//ribosome;GO:0016021//integral to membrane
CL1308.Contig41_All	3135	0.6615	1.0469	0.7177	1.582	1.731	1.8533	-1.120±0.353	0.000108596	0.0211132	down	gi|4204312|gb|AAD10693.1|	109.8	0	Hypothetical protein [Arabidopsis thaliana]	gi|225311484|dbj|AK326423.1|	1124	0	Solanum lycopersicum cDNA, clone: LEFL2007B13, HTC in fruit	sp|A4PBL4|RAD54_ORYSJ	156	6e-38	DNA repair and recombination protein RAD54 OS=Oryza sativa subsp. japonica GN=RAD54 PE=1 SV=1	ECU09g0410	193	2e-48	COG0553	Superfamily II DNA/RNA helicases, SNF2 family	K10841	2e-49	196	gmx:100820025	DNA excision repair protein ERCC-6	GO:0006281//DNA repair	GO:0004386//helicase activity;GO:0003677//DNA binding;GO:0005524//ATP binding	GO:0016020//membrane;GO:0005634//nucleus;GO:0009536//plastid
CL1308.Contig65_All	3946	0.6689	0.6238	0.9351	2.4731	2.3337	1.9921	-1.633±0.312	3.90571e-10	5.91611e-07	down	gi|4204312|gb|AAD10693.1|	114.4	0	Hypothetical protein [Arabidopsis thaliana]	gi|225311484|dbj|AK326423.1|	1172	0	Solanum lycopersicum cDNA, clone: LEFL2007B13, HTC in fruit	sp|A4PBL4|RAD54_ORYSJ	158	2e-38	DNA repair and recombination protein RAD54 OS=Oryza sativa subsp. japonica GN=RAD54 PE=1 SV=1	ECU09g0410	192	4e-48	COG0553	Superfamily II DNA/RNA helicases, SNF2 family	K10841	2e-49	196	bdi:100838784	DNA excision repair protein ERCC-6	GO:0006281//DNA repair	GO:0004386//helicase activity;GO:0003677//DNA binding;GO:0005524//ATP binding	GO:0016020//membrane;GO:0005634//nucleus;GO:0009536//plastid
CL1308.Contig68_All	2057	0.5041	0.5983	0.35	1.8666	1.2791	1.4954	-1.711±0.395	5.82218e-06	0.00202355	down	--	--	--	--	gi|381216298|gb|JF807481.1|	252	1e-63	Nicotiana sylvestris clone NS5F9R20 telomerase reverse transcriptase variant C (TERT) gene, exons 5 through 9 and partial cds	--	--	--	--	--	--	--	--	--	--	--	--	--	--	-	-	-
CL1308.Contig90_All	1713	0.4953	1.1495	2.2592	6.0705	4.2718	3.9904	-2.135±1.097	6.03929e-06	0.00208119	down	gi|297739889|emb|CBI30071.3|	137.9	5e-31	unnamed protein product [Vitis vinifera]	gi|1067154|emb|Z67979.1|	212	9e-52	N.plumbaginifolia sodA1 gene promoter	sp|P27057|GAST1_SOLLC	130	2e-30	Protein GAST1 OS=Solanum lycopersicum GN=GAST1 PE=2 SV=1	--	--	--	--	--	--	--	--	--	--	-	-	GO:0005576//extracellular region
CL13092.Contig2_All	1668	3.8429	4.7713	4.3165	8.1526	9.2178	10.45	-1.111±0.156	1.79423e-07	0.000118626	down	gi|460412510|ref|XP_004251641.1|	590.1	3e-167	PREDICTED: uncharacterized protein LOC101260511 [Solanum lycopersicum]	gi|460412509|ref|XM_004251593.1|	359	6e-96	PREDICTED: Solanum lycopersicum uncharacterized LOC101260511 (LOC101260511), mRNA	sp|Q8L4D8|IQD31_ARATH	79.7	5e-15	Protein IQ-DOMAIN 31 OS=Arabidopsis thaliana GN=IQD31 PE=1 SV=1	--	--	--	--	--	--	--	--	--	--	-	-	-
CL13118.Contig3_All	1469	4.3635	4.5799	6.4329	11.7073	11.362	11.9238	-1.209±0.305	1.12543e-08	1.05268e-05	down	gi|71482942|gb|AAZ32410.1|	736.5	0	cysteine proteinase aleuran type [Nicotiana benthamiana]	gi|71482941|gb|DQ084022.1|	2533	0	Nicotiana benthamiana cysteine proteinase aleuran type mRNA, complete cds	sp|Q40143|CYSP3_SOLLC	639	0	Cysteine proteinase 3 OS=Solanum lycopersicum GN=CYP-3 PE=2 SV=1	AF1946_2	79.7	1e-14	COG4870	Cysteine protease	K01366	2e-159	560	vvi:100244107	cathepsin H [EC:3.4.22.16]	GO:0007568//aging;GO:0009723//response to ethylene stimulus;GO:0006955//immune response;GO:0051603//proteolysis involved in cellular protein catabolic process	GO:0004197//cysteine-type endopeptidase activity	GO:0005615//extracellular space;GO:0005764//lysosome;GO:0005829//cytosol
CL13118.Contig4_All	1811	1.6136	1.1779	2.0872	4.1519	3.5867	4.0575	-1.313±0.413	1.01402e-06	0.000470982	down	gi|71482942|gb|AAZ32410.1|	290.8	5e-77	cysteine proteinase aleuran type [Nicotiana benthamiana]	gi|71482941|gb|DQ084022.1|	1596	0	Nicotiana benthamiana cysteine proteinase aleuran type mRNA, complete cds	sp|Q40143|CYSP3_SOLLC	417	1e-116	Cysteine proteinase 3 OS=Solanum lycopersicum GN=CYP-3 PE=2 SV=1	AF1946_2	77	1e-13	COG4870	Cysteine protease	K01366	3e-112	404	pop:POPTR_675847	cathepsin H [EC:3.4.22.16]	GO:0007568//aging;GO:0009723//response to ethylene stimulus;GO:0006955//immune response;GO:0051603//proteolysis involved in cellular protein catabolic process	GO:0004197//cysteine-type endopeptidase activity	GO:0005615//extracellular space;GO:0005764//lysosome;GO:0005829//cytosol
CL13118.Contig5_All	2029	2.0442	2.3858	3.238	6.5444	5.0248	5.5166	-1.183±0.338	3.06356e-07	0.000179717	down	gi|71482942|gb|AAZ32410.1|	129.4	2e-28	cysteine proteinase aleuran type [Nicotiana benthamiana]	gi|71482941|gb|DQ084022.1|	940	0	Nicotiana benthamiana cysteine proteinase aleuran type mRNA, complete cds	sp|Q40143|CYSP3_SOLLC	300	2e-81	Cysteine proteinase 3 OS=Solanum lycopersicum GN=CYP-3 PE=2 SV=1	AF1946_2	70.5	1e-11	COG4870	Cysteine protease	K01366	3e-77	288	rcu:RCOM_0711880	cathepsin H [EC:3.4.22.16]	GO:0051603//proteolysis involved in cellular protein catabolic process;GO:0009750//response to fructose stimulus;GO:0042744//hydrogen peroxide catabolic process;GO:0006833//water transport;GO:0006816//calcium ion transport;GO:0009651//response to salt stress;GO:0007568//aging;GO:0006955//immune response;GO:0006972//hyperosmotic response;GO:0007030//Golgi organization;GO:0006096//glycolysis;GO:004…	GO:0004197//cysteine-type endopeptidase activity	GO:0005615//extracellular space;GO:0005764//lysosome;GO:0005829//cytosol
CL13118.Contig6_All	1674	1.5767	1.4214	1.6129	4.6829	2.7014	3.4709	-1.237±0.097	0.000146328	0.0262374	down	gi|71482942|gb|AAZ32410.1|	129.4	1e-28	cysteine proteinase aleuran type [Nicotiana benthamiana]	gi|71482941|gb|DQ084022.1|	1875	0	Nicotiana benthamiana cysteine proteinase aleuran type mRNA, complete cds	sp|Q40143|CYSP3_SOLLC	521	4e-148	Cysteine proteinase 3 OS=Solanum lycopersicum GN=CYP-3 PE=2 SV=1	AF1946_2	73.2	1e-12	COG4870	Cysteine protease	K01366	3e-126	450	aly:ARALYDRAFT_496172	cathepsin H [EC:3.4.22.16]	GO:0051603//proteolysis involved in cellular protein catabolic process;GO:0009750//response to fructose stimulus;GO:0042744//hydrogen peroxide catabolic process;GO:0006833//water transport;GO:0006816//calcium ion transport;GO:0009651//response to salt stress;GO:0007568//aging;GO:0006955//immune response;GO:0006972//hyperosmotic response;GO:0007030//Golgi organization;GO:0006096//glycolysis;GO:004…	GO:0004197//cysteine-type endopeptidase activity	GO:0005615//extracellular space;GO:0005764//lysosome;GO:0005829//cytosol
CL13136.Contig1_All	380	2.4806	1.9432	4.0263	0.0001	0.6491	0.0001	3.634±0.535	0.000157905	0.0274877	up	gi|255566866|ref|XP_002524416.1|	147.1	7e-35	60S acidic ribosomal protein P1, putative [Ricinus communis] >gi|223536300|gb|EEF37951.1| 60S acidic ribosomal protein P1, putative [Ricinus communis]	gi|349710666|emb|FQ378880.1|	58	7e-06	Vitis vinifera clone SS0AEB12YC20	sp|P52855|RLA1_MAIZE	135	7e-33	60S acidic ribosomal protein P1 OS=Zea mays GN=RPP1A PE=1 SV=1	SPCP1E11.09c	90.5	7e-19	COG2058	Ribosomal protein L12E/L44/L45/RPP1/RPP2	K02942	5e-36	147	rcu:RCOM_0969300	large subunit ribosomal protein LP1	GO:0006412//translation	-	GO:0030529//ribonucleoprotein complex
CL13306.Contig5_All	2012	2.7642	4.3226	3.8469	1.1927	1.8798	1.6562	1.184±0.335	0.00024765	0.0385184	up	gi|358008884|gb|AET99101.1|	484.2	3e-135	dehydration-responsive element-binding protein DREB4 [Solanum tuberosum]	gi|421919662|gb|JX682668.1|	924	0	Nicotiana tabacum cultivar NC89 ERF transcription factor 8 (ERF8) mRNA, complete cds	sp|Q8H1E4|RAP24_ARATH	280	2e-75	Ethylene-responsive transcription factor RAP2-4 OS=Arabidopsis thaliana GN=RAP2-4 PE=1 SV=1	--	--	--	--	--	K09286	2e-93	341	vvi:100245515	EREBP-like factor	GO:0006355//regulation of transcription, DNA-dependent	GO:0003700//sequence-specific DNA binding transcription factor activity;GO:0003677//DNA binding	GO:0005634//nucleus
CL13340.Contig4_All	987	76.1175	100.336	99.3002	167.033	164.358	190.799	-0.933±0.226	7.22682e-08	5.3731e-05	down	gi|294440434|gb|ADE74634.1|	309.3	6e-83	early responsive to dehydration 1 protein [Nicotiana tabacum]	gi|294440433|gb|GU144573.1|	1043	0	Nicotiana tabacum early responsive to dehydration 1 protein (ERD1) mRNA, complete cds	sp|Q39096|ERD15_ARATH	118	6e-27	Protein EARLY RESPONSIVE TO DEHYDRATION 15 OS=Arabidopsis thaliana GN=ERD15 PE=1 SV=1	--	--	--	--	--	--	--	--	--	--	GO:0051179//localization;GO:0010035//response to inorganic substance;GO:0044763;GO:0044712;GO:0006970//response to osmotic stress;GO:0044237//cellular metabolic process	-	-
CL13357.Contig4_All	1285	4.6948	8.4282	5.9533	14.94	14.6526	11.0379	-1.133±0.425	3.08275e-06	0.00118458	down	gi|460385792|ref|XP_004238585.1|	278.5	1e-73	PREDICTED: BRI1 kinase inhibitor 1-like [Solanum lycopersicum]	gi|460385791|ref|XM_004238537.1|	97.6	3e-17	PREDICTED: Solanum lycopersicum BRI1 kinase inhibitor 1-like (LOC101262109), mRNA	sp|Q9FMZ0|BKI1_ARATH	222	3e-58	BRI1 kinase inhibitor 1 OS=Arabidopsis thaliana GN=BKI1 PE=1 SV=1	--	--	--	--	--	K14499	6e-70	263	vvi:100243702	BRI1 kinase inhibitor 1	GO:0010423//negative regulation of brassinosteroid biosynthetic process	GO:0004860//protein kinase inhibitor activity;GO:0046982//protein heterodimerization activity	GO:0005829//cytosol;GO:0005886//plasma membrane
CL13364.Contig1_All	2359	8.2316	6.9909	4.3874	3.2213	2.4746	2.7165	1.172±0.471	0.00026652	0.0404612	up	gi|460365421|ref|XP_004228601.1|	1011.1	0	PREDICTED: uncharacterized protein LOC101266252 [Solanum lycopersicum]	gi|460365420|ref|XM_004228553.1|	1830	0	PREDICTED: Solanum lycopersicum uncharacterized LOC101266252 (LOC101266252), mRNA	--	--	--	--	--	--	--	--	--	--	--	--	--	--	-	-	GO:0043231//intracellular membrane-bounded organelle
CL13437.Contig1_All	1116	1.8582	1.6909	1.0484	6.0208	4.7888	5.2063	-1.843±0.443	2.02668e-09	2.46325e-06	down	gi|113374278|gb|ABI34703.1|	82.4	1e-14	DnaJ-like protein isoform [Solanum phureja]	gi|113374277|gb|DQ885360.1|	123	4e-25	Solanum phureja DnaJ-like protein isoform mRNA, complete cds	sp|Q9SDN0|DNJ20_ARATH	52.8	4e-07	Chaperone protein dnaJ 20, chloroplastic OS=Arabidopsis thaliana GN=ATJ20 PE=2 SV=2	--	--	--	--	--	--	--	--	--	--	-	-	GO:0009536//plastid
CL13460.Contig2_All	990	1.6187	2.8178	4	4.9287	6.478	5.9552	-1.136±0.658	0.000175574	0.0297968	down	gi|356501811|ref|XP_003519717.1|	107.8	2e-22	PREDICTED: uncharacterized protein LOC100779507 [Glycine max]	--	--	--	--	--	--	--	--	--	--	--	--	--	--	--	--	--	--	-	-	-
CL13465.Contig1_All	694	2.8524	3.5467	10.7636	37.8056	37.0823	32.1339	-2.901±1.028	1.44805e-27	4.89862e-23	down	gi|156891141|gb|ABU96708.1|	180.3	2e-44	glutaredoxin [Solanum tuberosum]	gi|460389770|ref|XM_004240474.1|	121	1e-24	PREDICTED: Solanum lycopersicum glutaredoxin-C13-like (LOC101251684), mRNA	sp|O82255|GRC13_ARATH	148	2e-36	Glutaredoxin-C13 OS=Arabidopsis thaliana GN=GRXC13 PE=3 SV=1	YCL035c	52	9e-07	COG0695	Glutaredoxin and related proteins	K03676	2e-21	100	bdi:100821530	glutaredoxin 3	GO:0045454//cell redox homeostasis;GO:0048653//anther development;GO:0055114//oxidation-reduction process	GO:0046872//metal ion binding;GO:0009055//electron carrier activity;GO:0008794//arsenate reductase (glutaredoxin) activity;GO:0051537//2 iron, 2 sulfur cluster binding;GO:0015035//protein disulfide oxidoreductase activity	GO:0005737//cytoplasm
CL13465.Contig2_All	531	0.1775	0.0001	1.0169	2.2596	2.0129	2.0919	-6.338±7.072	0.000218664	0.035141	down	gi|156891141|gb|ABU96708.1|	180.3	1e-44	glutaredoxin [Solanum tuberosum]	gi|460389770|ref|XM_004240474.1|	121	8e-25	PREDICTED: Solanum lycopersicum glutaredoxin-C13-like (LOC101251684), mRNA	sp|O82255|GRC13_ARATH	148	2e-36	Glutaredoxin-C13 OS=Arabidopsis thaliana GN=GRXC13 PE=3 SV=1	YCL035c	52	6e-07	COG0695	Glutaredoxin and related proteins	K03676	1e-21	100	bdi:100821530	glutaredoxin 3	GO:0045454//cell redox homeostasis;GO:0048653//anther development;GO:0055114//oxidation-reduction process	GO:0046872//metal ion binding;GO:0009055//electron carrier activity;GO:0008794//arsenate reductase (glutaredoxin) activity;GO:0051537//2 iron, 2 sulfur cluster binding;GO:0015035//protein disulfide oxidoreductase activity	GO:0005737//cytoplasm
CL13548.Contig1_All	626	3.0116	2.4903	3.4505	8.5613	13.791	12.1478	-1.959±0.236	1.46915e-09	1.82944e-06	down	gi|460404467|ref|XP_004247704.1|	170.6	1e-41	PREDICTED: uncharacterized protein At4g14450, chloroplastic-like [Solanum lycopersicum]	gi|460404466|ref|XM_004247656.1|	184	7e-44	PREDICTED: Solanum lycopersicum uncharacterized LOC101243932 (LOC101243932), mRNA	sp|Q6NN02|Y4445_ARATH	75.5	2e-14	Uncharacterized protein At4g14450, chloroplastic OS=Arabidopsis thaliana GN=At4g14450 PE=2 SV=1	--	--	--	--	--	--	--	--	--	--	-	-	-
CL13598.Contig2_All	1728	3.764	3.4186	3.4896	1.5276	1.475	1.434	1.265±0.073	9.1614e-05	0.0187075	up	gi|460415170|ref|XP_004252933.1|	823.9	0	PREDICTED: serine carboxypeptidase-like 33-like [Solanum lycopersicum]	gi|225311671|dbj|AK326606.1|	1219	0	Solanum lycopersicum cDNA, clone: LEFL2010I11, HTC in fruit	sp|Q9LSM9|SCP33_ARATH	593	1e-169	Serine carboxypeptidase-like 33 OS=Arabidopsis thaliana GN=SCPL33 PE=2 SV=2	SPAC19G12.10c_2	167	5e-41	COG2939	Carboxypeptidase C (cathepsin A)	K13289	0	698	pop:POPTR_1091180	cathepsin A (carboxypeptidase C) [EC:3.4.16.5]	GO:0051603//proteolysis involved in cellular protein catabolic process	GO:0004185//serine-type carboxypeptidase activity	GO:0005773//vacuole
CL13609.Contig1_All	1251	0.9796	1.2461	0.7194	2.4298	2.4318	2.3905	-1.336±0.397	0.000260647	0.039928	down	--	--	--	--	gi|387812449|gb|JN872551.2|	101	2e-18	Lotus japonicus strain MG-20 mitochondrion, complete genome	--	--	--	--	--	--	--	--	--	--	--	--	--	--	-	-	-
CL13618.Contig1_All	1027	10.1882	9.3472	8.7633	36.8411	24.0178	26.7065	-1.632±0.109	4.85408e-08	3.79938e-05	down	gi|224128684|ref|XP_002320393.1|	72.8	1e-11	predicted protein [Populus trichocarpa] >gi|222861166|gb|EEE98708.1| predicted protein [Populus trichocarpa]	--	--	--	--	--	--	--	--	--	--	--	--	--	--	--	--	--	--	-	-	-
CL1366.Contig3_All	1469	17.3255	16.5882	26.6506	43.0721	47.1273	38.796	-1.125±0.378	1.6692e-08	1.46669e-05	down	gi|460386350|ref|XP_004238861.1|	459.9	5e-128	PREDICTED: probable ribose-5-phosphate isomerase-like [Solanum lycopersicum]	gi|460386349|ref|XM_004238813.1|	737	0	PREDICTED: Solanum lycopersicum probable ribose-5-phosphate isomerase-like (LOC101260137), mRNA	sp|Q9ZU38|RPIA_ARATH	351	7e-97	Probable ribose-5-phosphate isomerase OS=Arabidopsis thaliana GN=At2g01290 PE=2 SV=1	BMEI0974	176	1e-43	COG0120	Ribose 5-phosphate isomerase	K01807	2e-106	384	vvi:100247460	ribose 5-phosphate isomerase A [EC:5.3.1.6]	GO:0009753//response to jasmonic acid stimulus;GO:0009620//response to fungus;GO:0008219//cell death;GO:0030244//cellulose biosynthetic process;GO:0009611//response to wounding;GO:0009695//jasmonic acid biosynthetic process;GO:0009052//pentose-phosphate shunt, non-oxidative branch;GO:0046109//uridine biosynthetic process;GO:0010228//vegetative to reproductive phase transition of meristem	GO:0004751//ribose-5-phosphate isomerase activity	GO:0005829//cytosol
CL13715.Contig1_All	1751	1.3997	1.7337	2.2615	0.137	0.7983	0.1952	2.227±0.347	9.58253e-05	0.0193148	up	gi|460407252|ref|XP_004249068.1|	909.1	0	PREDICTED: ammonium transporter 3 member 1-like [Solanum lycopersicum]	gi|460407251|ref|XM_004249020.1|	1653	0	PREDICTED: Solanum lycopersicum ammonium transporter 3 member 1-like (LOC101246876), mRNA	sp|Q9M6N7|AMT2_ARATH	738	0	Ammonium transporter 2 OS=Arabidopsis thaliana GN=AMT2 PE=1 SV=2	SSO1054	386	6e-107	COG0004	Ammonia permease	K03320	0	834	mtr:MTR_7g069640	ammonium transporter, Amt family	GO:0072488//ammonium transmembrane transport;GO:0015695//organic cation transport;GO:0019740//nitrogen utilization;GO:0006995//cellular response to nitrogen starvation	GO:0008519//ammonium transmembrane transporter activity	GO:0005887//integral to plasma membrane
CL13769.Contig5_All	664	0.142	0.3707	0.9488	4.4573	2.6004	2.1876	-3.065±1.370	0.000100619	0.0200067	down	gi|460407456|ref|XP_004249168.1|	138.3	9e-32	PREDICTED: non-structural maintenance of chromosome element 4-like [Solanum lycopersicum]	gi|334848177|gb|AC244580.4|	246	2e-62	Solanum lycopersicum strain Heinz 1706 chromosome 10 clone hba-40g6 map 10, complete sequence	--	--	--	--	--	--	--	--	--	--	--	--	--	--	-	-	-
CL1384.Contig19_All	888	24.9458	19.4955	26.1485	58.1016	60.0916	53.4027	-1.293±0.227	7.15798e-13	2.27013e-09	down	gi|460367713|ref|XP_004229715.1|	168.7	1e-40	PREDICTED: uncharacterized protein LOC101248137 [Solanum lycopersicum]	gi|460367712|ref|XM_004229667.1|	287	1e-74	PREDICTED: Solanum lycopersicum uncharacterized LOC101248137 (LOC101248137), mRNA	--	--	--	--	--	--	--	--	--	--	--	--	--	--	-	-	-
CL1385.Contig6_All	1645	1.2034	1.6958	1.0395	2.4313	2.849	3.2723	-1.150±0.362	0.000162459	0.0281116	down	--	--	--	--	gi|194239421|emb|CU914753.2|	60	8e-06	S.lycopersicum DNA sequence from clone LE_HBa-110G11 on chromosome 4, complete sequence	--	--	--	--	--	--	--	--	--	--	--	--	--	--	-	-	-
CL13889.Contig1_All	1367	2.7583	2.881	4.4111	6.6123	7.0372	6.1255	-1.010±0.374	2.71725e-05	0.00735374	down	gi|350537355|ref|NP_001234034.1|	423.7	3e-117	IDS4-like protein [Solanum lycopersicum] >gi|50830973|emb|CAG29394.1| IDS4-like protein [Solanum lycopersicum]	gi|225317150|dbj|AK328915.1|	430	1e-117	Solanum lycopersicum cDNA, clone: LEFL3067I09, HTC in root	sp|O48781|SPX2_ARATH	294	7e-80	SPX domain-containing protein 2 OS=Arabidopsis thaliana GN=SPX2 PE=2 SV=1	SPCC1322.14c_1	71.6	3e-12	COG5036	SPX domain-containing protein involved in vacuolar polyphosphate accumulation	--	--	--	--	--	GO:0016036//cellular response to phosphate starvation	-	GO:0005783//endoplasmic reticulum
CL13917.Contig2_All	1630	1.2144	1.5604	1.1595	0.3435	0.2522	0.3145	2.099±0.231	3.69171e-05	0.00947308	up	gi|255576465|ref|XP_002529124.1|	80.5	9e-14	conserved hypothetical protein [Ricinus communis] >gi|223531403|gb|EEF33237.1| conserved hypothetical protein [Ricinus communis]	gi|11385582|gb|AF261017.1|AF261017S1	371	2e-99	Nicotiana tabacum putative chloroplast RNA helicase VDL (VDL) gene, exons 1 through 5 and complete CDS, alternatively spliced; nuclear gene for chloroplast products	--	--	--	--	--	--	--	--	--	--	--	--	--	--	-	-	-
CL13922.Contig3_All	1188	1.4282	2.141	1.1364	5.7233	4.4294	4.2434	-1.664±0.463	6.57852e-08	5.001e-05	down	--	--	--	--	gi|146424711|dbj|AP009391.1|	85.7	1e-13	Solanum lycopersicum genomic DNA, chromosome 8, complete sequence, clone: C08HBa0012O06	--	--	--	--	--	--	--	--	--	--	--	--	--	--	-	-	-
CL1399.Contig5_All	1419	0.9964	1.1564	0.9514	1.8603	2.9551	3.1311	-1.361±0.147	4.42431e-05	0.0108457	down	gi|460383371|ref|XP_004237399.1|	518.9	8e-146	PREDICTED: uncharacterized protein LOC101261612 [Solanum lycopersicum]	gi|460383370|ref|XM_004237351.1|	615	1e-173	PREDICTED: Solanum lycopersicum uncharacterized LOC101261612 (LOC101261612), mRNA	--	--	--	--	--	--	--	--	--	K11323	3e-07	55.1	vcn:VOLCADRAFT_121342	histone arginine demethylase JMJD6 [EC:1.14.11.-]	-	-	GO:0005802//trans-Golgi network;GO:0016020//membrane;GO:0005768//endosome
CL14034.Contig4_All	1299	4.1363	3.9792	1.5242	8.0668	8.1018	6.5119	-1.369±0.816	2.51889e-07	0.000155401	down	gi|460407750|ref|XP_004249313.1|	104	1e-172	PREDICTED: cytochrome P450 86B1-like [Solanum lycopersicum]	gi|460408666|ref|XR_183220.1|	595	1e-167	PREDICTED: Solanum lycopersicum cytochrome P450 86B1-like (LOC101262371), misc_RNA	sp|Q9FMY1|C86B1_ARATH	221	4e-60	Cytochrome P450 86B1 OS=Arabidopsis thaliana GN=CYP86B1 PE=2 SV=1	BH0579	79	2e-14	COG2124	Cytochrome P450	K00517	2e-79	283	ath:AT5G52320	[EC:1.14.-.-]	-	GO:0016491//oxidoreductase activity;GO:0005488//binding	-
CL14063.Contig1_All	554	5.9553	6.9607	2.9242	0.7219	0.2968	1.6965	2.451±0.667	6.95909e-05	0.0151557	up	gi|44917155|dbj|BAD12178.1|	140.2	1e-32	14-3-3 f-1 protein [Nicotiana tabacum]	gi|44917154|dbj|AB119476.1|	720	0	Nicotiana tabacum mRNA for 14-3-3 f-1 protein, complete cds	sp|O49998|1433F_TOBAC	140	6e-34	14-3-3-like protein F OS=Nicotiana tabacum PE=2 SV=1	YDR099w	99.8	3e-21	COG5040	14-3-3 family protein	K06630	2e-27	120	gmx:100792014	tyrosine 3-monooxygenase/tryptophan 5-monooxygenase activation protein	-	GO:0019904//protein domain specific binding	-
CL14142.Contig3_All	798	22.5618	28.7886	21.9923	58.3393	48.0137	50.7526	-1.110±0.214	1.12449e-09	1.46309e-06	down	gi|66274401|gb|AAY43976.1|	221.9	9e-57	glycine rich protein-interacting protein [Nicotiana tabacum]	gi|66274400|gb|DQ007343.1|	264	1e-67	Nicotiana tabacum glycine rich protein-interacting protein (GrIP) mRNA, complete cds	--	--	--	--	--	--	--	--	--	--	--	--	--	--	-	-	-
CL14229.Contig1_All	1165	1.6992	1.479	2.8583	8.7887	7.0576	6.6742	-1.960±0.501	1.61338e-12	4.54825e-09	down	gi|350538187|ref|NP_001233819.1|	229.9	6e-59	xyloglucan endotransglucosylase-hydrolase XTH6 precursor [Solanum lycopersicum] >gi|42795464|gb|AAS46242.1| xyloglucan endotransglucosylase-hydrolase XTH6 [Solanum lycopersicum]	gi|170933589|gb|AC220059.1|	222	6e-55	Solanum lycopersicum chromosome 11 clone C11HBa0249E07, complete sequence	sp|P93046|XTH31_ARATH	191	5e-49	Probable xyloglucan endotransglucosylase/hydrolase protein 31 OS=Arabidopsis thaliana GN=XTH31 PE=2 SV=2	--	--	--	--	--	K08235	1e-49	195	rcu:RCOM_0474040	xyloglucan:xyloglucosyl transferase [EC:2.4.1.207]	GO:0071555//cell wall organization;GO:0010411//xyloglucan metabolic process;GO:0042546//cell wall biogenesis;GO:0016998//cell wall macromolecule catabolic process	GO:0016762//xyloglucan:xyloglucosyl transferase activity;GO:0033946//xyloglucan-specific endo-beta-1,4-glucanase activity	GO:0005886//plasma membrane;GO:0005618//cell wall;GO:0048046//apoplast
CL14340.Contig2_All	898	2.0994	1.9187	4.2093	5.3446	6.6839	5.4235	-1.179±0.620	0.000193642	0.0321638	down	gi|460367184|ref|XP_004229455.1|	350.1	2e-95	PREDICTED: endo-1,3;1,4-beta-D-glucanase-like [Solanum lycopersicum]	gi|460367183|ref|XM_004229407.1|	694	0	PREDICTED: Solanum lycopersicum endo-1,3;1,4-beta-D-glucanase-like (LOC101261451), mRNA	sp|Q9ZT66|E134_MAIZE	137	6e-33	Endo-1,3;1,4-beta-D-glucanase OS=Zea mays PE=1 SV=1	YAL049c	76.6	5e-14	COG0412	Dienelactone hydrolase and related enzymes	K01061	3e-40	163	bdi:100822628	carboxymethylenebutenolidase [EC:3.1.1.45]	-	GO:0016787//hydrolase activity	-
CL14342.Contig1_All	2136	5.7811	4.6478	3.4972	23.9674	15.4357	11.4806	-1.899±0.364	0.000243627	0.0380519	down	gi|350539992|ref|NP_001233835.1|	124.8	6e-27	heat shock protein binding protein [Solanum lycopersicum] >gi|307159102|gb|ADN39435.1| heat shock protein binding protein [Solanum lycopersicum]	gi|350539991|ref|NM_001246906.1|	228	2e-56	Solanum lycopersicum heat shock protein binding protein (LOC100736525), mRNA >gi|307159101|gb|GQ925907.1| Solanum lycopersicum heat shock protein binding protein mRNA, complete cds	sp|Q9SAG8|DNAJ8_ARATH	108	2e-23	Chaperone protein dnaJ 8, chloroplastic OS=Arabidopsis thaliana GN=ATJ8 PE=2 SV=1	aq_703	60.5	1e-08	COG0484	DnaJ-class molecular chaperone with C-terminal Zn finger domain	K03686	9e-08	57.4	gmx:100811006	molecular chaperone DnaJ	-	-	-
CL14354.Contig2_All	518	1.4558	1.2671	1.5637	3.7061	5.5555	3.464	-1.575±0.154	0.000184061	0.0309013	down	gi|460411465|ref|XP_004251131.1|	121.3	7e-27	PREDICTED: uncharacterized protein LOC101257531 [Solanum lycopersicum]	gi|460411464|ref|XM_004251083.1|	60	2e-06	PREDICTED: Solanum lycopersicum uncharacterized LOC101257531 (LOC101257531), mRNA	sp|Q9FPQ6|GP1_CHLRE	55.5	2e-08	Vegetative cell wall protein gp1 OS=Chlamydomonas reinhardtii GN=GP1 PE=2 SV=1	--	--	--	--	--	K01115	9e-06	47.8	vcn:VOLCADRAFT_99471	phospholipase D [EC:3.1.4.4]	-	-	GO:0031224//intrinsic to membrane
CL14449.Contig3_All	1091	1.0368	1.1281	1.0724	2.2729	3.3913	3.3676	-1.481±0.061	3.0443e-05	0.00807729	down	gi|460412089|ref|XP_004251435.1|	195.3	1e-48	PREDICTED: uncharacterized protein LOC101260996 [Solanum lycopersicum]	gi|460412088|ref|XM_004251387.1|	157	3e-35	PREDICTED: Solanum lycopersicum uncharacterized LOC101260996 (LOC101260996), mRNA	--	--	--	--	--	--	--	--	--	--	--	--	--	--	-	-	-
CL14475.Contig2_All	3453	1.3922	2.7563	1.3553	5.7451	5.8814	5.5924	-1.728±0.580	3.62143e-14	1.59795e-10	down	gi|460373910|ref|XP_004232755.1|	87.4	1e-15	PREDICTED: thioredoxin-like protein CXXS1-like [Solanum lycopersicum]	gi|460373909|ref|XM_004232707.1|	264	6e-67	PREDICTED: Solanum lycopersicum thioredoxin-like protein CXXS1-like (LOC101265882), mRNA	sp|Q8LDI5|CXXS1_ARATH	88.6	2e-17	Thioredoxin-like protein CXXS1 OS=Arabidopsis thaliana GN=CXXS1 PE=2 SV=2	--	--	--	--	--	K03671	3e-07	56.2	ppp:PHYPADRAFT_185663	thioredoxin 1	GO:0006662//glycerol ether metabolic process;GO:0055114//oxidation-reduction process;GO:0000103//sulfate assimilation;GO:0006457//protein folding;GO:0045454//cell redox homeostasis;GO:0006661//phosphatidylinositol biosynthetic process;GO:0034599//cellular response to oxidative stress	GO:0003756//protein disulfide isomerase activity;GO:0016671//oxidoreductase activity, acting on a sulfur group of donors, disulfide as acceptor;GO:0015035//protein disulfide oxidoreductase activity	GO:0005829//cytosol;GO:0005886//plasma membrane
CL14476.Contig1_All	773	3.7803	2.229	4.5407	9.5203	7.1265	7.7375	-1.270±0.533	5.46698e-06	0.00192535	down	--	--	--	--	--	--	--	--	--	--	--	--	--	--	--	--	--	--	--	--	--	--	-	-	-
CL14520.Contig3_All	2077	2.0423	2.4097	0.8666	0.0001	0.1583	0.1646	3.913±0.792	1.84768e-06	0.000791206	up	gi|460379533|ref|XP_004235516.1|	932.6	0	PREDICTED: uncharacterized protein LOC101267789 [Solanum lycopersicum]	gi|460379532|ref|XM_004235468.1|	1423	0	PREDICTED: Solanum lycopersicum uncharacterized LOC101267789 (LOC101267789), mRNA	sp|Q3EBR6|PLA16_ARATH	52.4	1e-06	Phospholipase A1-Igamma2, chloroplastic OS=Arabidopsis thaliana GN=At2g30550 PE=1 SV=2	--	--	--	--	--	K01058	5e-08	58.2	mtr:MTR_7g081620	phospholipase A1 [EC:3.1.1.32]	-	GO:0016787//hydrolase activity	-
CL14600.Contig2_All	964	7.4316	8.5963	6.9087	14.5212	13.3907	17.9043	-1.004±0.161	2.07536e-06	0.000868546	down	--	--	--	--	--	--	--	--	--	--	--	--	--	--	--	--	--	--	--	--	--	--	-	-	-
CL14610.Contig1_All	1072	0.1759	0.2296	0.3358	1.7162	1.3039	0.7173	-2.385±0.469	0.000327933	0.047207	down	--	--	--	--	--	--	--	--	--	--	--	--	--	--	--	--	--	--	--	--	--	--	-	-	-
CL1477.Contig12_All	2440	1.5839	1.6477	1.4754	0.1967	0.3033	0.2451	2.658±0.081	5.56344e-10	7.95236e-07	up	gi|3183991|emb|CAA06414.1|	1134.4	0	P69F protein [Solanum lycopersicum]	gi|460400313|ref|XM_004245632.1|	771	0	PREDICTED: Solanum lycopersicum subtilisin-like protease-like (LOC101255226), mRNA	sp|O64495|SDD1_ARATH	566	1e-161	Subtilisin-like protease SDD1 OS=Arabidopsis thaliana GN=SDD1 PE=2 SV=1	BH0831	143	2e-33	COG1404	Subtilisin-like serine proteases	K08653	2e-07	56.2	bdi:100822086	membrane-bound transcription factor site-1 protease [EC:3.4.21.112]	GO:0006508//proteolysis	GO:0004252//serine-type endopeptidase activity	GO:0005618//cell wall
CL1477.Contig13_All	2695	1.2592	1.4918	1.3358	0.2671	0.3356	0.2536	2.251±0.124	6.09131e-08	4.70106e-05	up	gi|460400312|ref|XP_004245679.1|	611.7	2e-173	PREDICTED: subtilisin-like protease SDD1-like [Solanum lycopersicum]	gi|119371453|dbj|AP009276.1|	944	0	Solanum lycopersicum genomic DNA, chromosome 8, clone: C08HBa0165B06, complete sequence	sp|O64495|SDD1_ARATH	337	2e-92	Subtilisin-like protease SDD1 OS=Arabidopsis thaliana GN=SDD1 PE=2 SV=1	BH0831	123	1e-27	COG1404	Subtilisin-like serine proteases	K08653	4e-08	58.9	bdi:100822086	membrane-bound transcription factor site-1 protease [EC:3.4.21.112]	GO:0006508//proteolysis	GO:0004252//serine-type endopeptidase activity	GO:0005618//cell wall
CL1477.Contig16_All	2408	2.0747	2.2829	1.7193	0.4318	0.4439	0.6387	1.995±0.208	3.86895e-08	3.07959e-05	up	gi|3183991|emb|CAA06414.1|	1136.3	0	P69F protein [Solanum lycopersicum]	gi|460400313|ref|XM_004245632.1|	771	0	PREDICTED: Solanum lycopersicum subtilisin-like protease-like (LOC101255226), mRNA	sp|O64495|SDD1_ARATH	561	6e-160	Subtilisin-like protease SDD1 OS=Arabidopsis thaliana GN=SDD1 PE=2 SV=1	BH0831	140	8e-33	COG1404	Subtilisin-like serine proteases	K08653	2e-07	56.2	bdi:100822086	membrane-bound transcription factor site-1 protease [EC:3.4.21.112]	GO:0006508//proteolysis	GO:0004252//serine-type endopeptidase activity	GO:0005618//cell wall
CL1477.Contig1_All	2651	1.3156	1.6094	1.4598	0.2716	0.3412	0.2578	2.328±0.145	1.38517e-08	1.26078e-05	up	gi|460400312|ref|XP_004245679.1|	611.7	2e-173	PREDICTED: subtilisin-like protease SDD1-like [Solanum lycopersicum]	gi|119371453|dbj|AP009276.1|	944	0	Solanum lycopersicum genomic DNA, chromosome 8, clone: C08HBa0165B06, complete sequence	sp|O64495|SDD1_ARATH	337	2e-92	Subtilisin-like protease SDD1 OS=Arabidopsis thaliana GN=SDD1 PE=2 SV=1	BH0831	123	1e-27	COG1404	Subtilisin-like serine proteases	K08653	4e-08	58.9	bdi:100822086	membrane-bound transcription factor site-1 protease [EC:3.4.21.112]	GO:0006508//proteolysis	GO:0004252//serine-type endopeptidase activity	GO:0005618//cell wall
CL1477.Contig2_All	2310	1.469	1.7759	1.4415	0.2424	0.3203	0.2219	2.572±0.166	2.87457e-09	3.31513e-06	up	gi|3183991|emb|CAA06414.1|	74.3	0	P69F protein [Solanum lycopersicum]	gi|460400313|ref|XM_004245632.1|	771	0	PREDICTED: Solanum lycopersicum subtilisin-like protease-like (LOC101255226), mRNA	sp|O65351|SUBL_ARATH	449	7e-134	Subtilisin-like protease OS=Arabidopsis thaliana GN=ARA12 PE=1 SV=1	BH0831	125	3e-29	COG1404	Subtilisin-like serine proteases	--	--	--	--	--	GO:0006508//proteolysis	GO:0004252//serine-type endopeptidase activity	GO:0005618//cell wall
CL1477.Contig4_All	2302	2.1703	3.1008	2.4631	0.5212	0.4286	0.7052	2.208±0.261	1.40832e-10	2.36242e-07	up	gi|3183991|emb|CAA06414.1|	74.3	0	P69F protein [Solanum lycopersicum]	gi|460400313|ref|XM_004245632.1|	775	0	PREDICTED: Solanum lycopersicum subtilisin-like protease-like (LOC101255226), mRNA	sp|O64495|SDD1_ARATH	445	4e-138	Subtilisin-like protease SDD1 OS=Arabidopsis thaliana GN=SDD1 PE=2 SV=1	BH0831	125	3e-29	COG1404	Subtilisin-like serine proteases	--	--	--	--	--	GO:0006508//proteolysis	GO:0004252//serine-type endopeptidase activity	GO:0005618//cell wall
CL1477.Contig5_All	2416	1.5216	1.7999	1.4901	0.2318	0.3063	0.2122	2.676±0.149	3.55309e-10	5.46352e-07	up	gi|3183991|emb|CAA06414.1|	74.3	0	P69F protein [Solanum lycopersicum]	gi|460400313|ref|XM_004245632.1|	771	0	PREDICTED: Solanum lycopersicum subtilisin-like protease-like (LOC101255226), mRNA	sp|O65351|SUBL_ARATH	449	7e-134	Subtilisin-like protease OS=Arabidopsis thaliana GN=ARA12 PE=1 SV=1	BH0831	125	3e-29	COG1404	Subtilisin-like serine proteases	--	--	--	--	--	GO:0006508//proteolysis	GO:0004252//serine-type endopeptidase activity	GO:0005618//cell wall
CL1477.Contig7_All	2421	1.5964	1.5589	1.3755	0.1982	0.3057	0.2471	2.590±0.115	2.23865e-09	2.67287e-06	up	gi|3183991|emb|CAA06414.1|	1134.4	0	P69F protein [Solanum lycopersicum]	gi|460400313|ref|XM_004245632.1|	771	0	PREDICTED: Solanum lycopersicum subtilisin-like protease-like (LOC101255226), mRNA	sp|O64495|SDD1_ARATH	566	1e-161	Subtilisin-like protease SDD1 OS=Arabidopsis thaliana GN=SDD1 PE=2 SV=1	BH0831	143	2e-33	COG1404	Subtilisin-like serine proteases	K08653	2e-07	56.2	bdi:100822086	membrane-bound transcription factor site-1 protease [EC:3.4.21.112]	GO:0006508//proteolysis	GO:0004252//serine-type endopeptidase activity	GO:0005618//cell wall
CL14773.Contig3_All	877	5.1592	4.5842	7.3888	13.8639	11.8128	11.6913	-1.156±0.359	6.71277e-07	0.000335788	down	gi|350537499|ref|NP_001234040.1|	429.1	4e-119	steroid 5-alpha-reductase DET2 [Solanum lycopersicum] >gi|75106713|sp|Q5K2N1.1|DET2_SOLLC RecName: Full=Steroid 5-alpha-reductase DET2; Short=LeDET2 >gi|57335416|emb|CAH05260.1| steroid 5 alpha reductase DET2 [Solanum lycopersicum]	gi|269996068|gb|AC233123.5|	266	4e-68	Solanum lycopersicum strain Heinz 1706 chromosome 10 clone hba-13b20 map 10, complete sequence	sp|Q5K2N1|DET2_SOLLC	429	1e-120	Steroid 5-alpha-reductase DET2 OS=Solanum lycopersicum GN=DET2 PE=1 SV=1	--	--	--	--	--	K09591	2e-94	343	pop:POPTR_576916	probable steroid reductase DET2 [EC:1.3.99.-]	GO:0016132//brassinosteroid biosynthetic process;GO:0090377;GO:0055114//oxidation-reduction process;GO:0009414//response to water deprivation;GO:0090378	GO:0050213//progesterone 5-alpha-reductase activity;GO:0003865//3-oxo-5-alpha-steroid 4-dehydrogenase activity;GO:0047751//cholestenone 5-alpha-reductase activity	GO:0016021//integral to membrane;GO:0005737//cytoplasm
CL14846.Contig1_All	791	8.8186	11.5136	7.737	29.2255	25.9864	20.3079	-1.448±0.292	2.11282e-09	2.53755e-06	down	gi|460391027|ref|XP_004241125.1|	132.9	5e-30	PREDICTED: protein EARLY FLOWERING 4-like [Solanum lycopersicum] >gi|56694219|gb|AAW22881.1| putative EARLY flowering 4 protein [Solanum lycopersicum]	gi|190341126|gb|AC226728.1|	190	2e-45	Solanum lycopersicum chromosome 6 clone C06HBa0192J17, complete sequence	sp|O04211|ELF4_ARATH	100	1e-21	Protein EARLY FLOWERING 4 OS=Arabidopsis thaliana GN=ELF4 PE=1 SV=1	--	--	--	--	--	--	--	--	--	--	GO:0042753//positive regulation of circadian rhythm;GO:0010114//response to red light;GO:0048573//photoperiodism, flowering;GO:0009909//regulation of flower development;GO:0009649//entrainment of circadian clock;GO:0080167//response to karrikin;GO:0010017//red or far-red light signaling pathway	GO:0042803//protein homodimerization activity	GO:0005634//nucleus
CL14846.Contig2_All	818	3.1114	4.9148	2.4205	8.2142	10.6545	6.2673	-1.330±0.518	0.000274801	0.0414086	down	gi|460391027|ref|XP_004241125.1|	139.8	4e-32	PREDICTED: protein EARLY FLOWERING 4-like [Solanum lycopersicum] >gi|56694219|gb|AAW22881.1| putative EARLY flowering 4 protein [Solanum lycopersicum]	gi|190341126|gb|AC226728.1|	220	2e-54	Solanum lycopersicum chromosome 6 clone C06HBa0192J17, complete sequence	sp|O04211|ELF4_ARATH	107	6e-24	Protein EARLY FLOWERING 4 OS=Arabidopsis thaliana GN=ELF4 PE=1 SV=1	--	--	--	--	--	--	--	--	--	--	GO:0042753//positive regulation of circadian rhythm;GO:0010114//response to red light;GO:0048573//photoperiodism, flowering;GO:0009909//regulation of flower development;GO:0009649//entrainment of circadian clock;GO:0080167//response to karrikin;GO:0010017//red or far-red light signaling pathway	GO:0042803//protein homodimerization activity	GO:0005634//nucleus
CL14846.Contig3_All	834	2.7126	3.64	1.7266	6.3302	8.0841	4.8152	-1.316±0.542	0.000198807	0.0327272	down	gi|460391027|ref|XP_004241125.1|	139.8	5e-32	PREDICTED: protein EARLY FLOWERING 4-like [Solanum lycopersicum] >gi|56694219|gb|AAW22881.1| putative EARLY flowering 4 protein [Solanum lycopersicum]	gi|190341126|gb|AC226728.1|	220	2e-54	Solanum lycopersicum chromosome 6 clone C06HBa0192J17, complete sequence	sp|O04211|ELF4_ARATH	107	6e-24	Protein EARLY FLOWERING 4 OS=Arabidopsis thaliana GN=ELF4 PE=1 SV=1	--	--	--	--	--	--	--	--	--	--	GO:0042753//positive regulation of circadian rhythm;GO:0010114//response to red light;GO:0048573//photoperiodism, flowering;GO:0009909//regulation of flower development;GO:0009649//entrainment of circadian clock;GO:0080167//response to karrikin;GO:0010017//red or far-red light signaling pathway	GO:0042803//protein homodimerization activity	GO:0005634//nucleus
CL14846.Contig4_All	909	4.3554	5.6865	3.7623	11.7039	13.8392	9.9638	-1.384±0.302	1.14691e-08	1.06298e-05	down	gi|460391027|ref|XP_004241125.1|	140.6	3e-32	PREDICTED: protein EARLY FLOWERING 4-like [Solanum lycopersicum] >gi|56694219|gb|AAW22881.1| putative EARLY flowering 4 protein [Solanum lycopersicum]	gi|190341126|gb|AC226728.1|	212	5e-52	Solanum lycopersicum chromosome 6 clone C06HBa0192J17, complete sequence	sp|O04211|ELF4_ARATH	107	9e-24	Protein EARLY FLOWERING 4 OS=Arabidopsis thaliana GN=ELF4 PE=1 SV=1	--	--	--	--	--	--	--	--	--	--	GO:0042753//positive regulation of circadian rhythm;GO:0010114//response to red light;GO:0048573//photoperiodism, flowering;GO:0009909//regulation of flower development;GO:0009649//entrainment of circadian clock;GO:0080167//response to karrikin;GO:0010017//red or far-red light signaling pathway	GO:0042803//protein homodimerization activity	GO:0005634//nucleus
CL14846.Contig5_All	839	0.4494	1.0757	5.0417	8.8667	8.7219	11.6098	-2.854±1.766	4.56769e-07	0.000244623	down	gi|460391027|ref|XP_004241125.1|	134.4	2e-30	PREDICTED: protein EARLY FLOWERING 4-like [Solanum lycopersicum] >gi|56694219|gb|AAW22881.1| putative EARLY flowering 4 protein [Solanum lycopersicum]	gi|190341126|gb|AC226728.1|	133	3e-28	Solanum lycopersicum chromosome 6 clone C06HBa0192J17, complete sequence	sp|O04211|ELF4_ARATH	109	2e-24	Protein EARLY FLOWERING 4 OS=Arabidopsis thaliana GN=ELF4 PE=1 SV=1	--	--	--	--	--	--	--	--	--	--	GO:0042753//positive regulation of circadian rhythm;GO:0010114//response to red light;GO:0048573//photoperiodism, flowering;GO:0009909//regulation of flower development;GO:0009649//entrainment of circadian clock;GO:0080167//response to karrikin;GO:0010017//red or far-red light signaling pathway	GO:0042803//protein homodimerization activity	GO:0005634//nucleus
CL1486.Contig6_All	2805	0.9073	0.8483	0.6096	0.0285	0.2052	0.4265	1.820±0.307	0.000153537	0.0268425	up	gi|460371506|ref|XP_004231577.1|	628.2	0	PREDICTED: protein ROOT HAIR DEFECTIVE 3 homolog 2-like [Solanum lycopersicum]	gi|460371505|ref|XM_004231529.1|	1465	0	PREDICTED: Solanum lycopersicum protein ROOT HAIR DEFECTIVE 3 homolog 2-like (LOC101245707), mRNA	sp|P93042|RHD3_ARATH	545	0	Protein ROOT HAIR DEFECTIVE 3 OS=Arabidopsis thaliana GN=RHD3 PE=1 SV=1	--	--	--	--	--	--	--	--	--	--	GO:0006862//nucleotide transport;GO:0030243//cellulose metabolic process;GO:0010363//regulation of plant-type hypersensitive response;GO:0015802//basic amino acid transport;GO:0006612//protein targeting to membrane;GO:0043069//negative regulation of programmed cell death;GO:0043090//amino acid import;GO:0030036//actin cytoskeleton organization;GO:0015696//ammonium transport;GO:0048527//lateral ro…	GO:0005525//GTP binding;GO:0003924//GTPase activity	GO:0005774//vacuolar membrane;GO:0000139//Golgi membrane;GO:0005789//endoplasmic reticulum membrane;GO:0016021//integral to membrane;GO:0005886//plasma membrane;GO:0005634//nucleus
CL14923.Contig2_All	617	0.7639	0.3989	0.4376	1.5557	3.3315	3.1851	-2.397±0.507	4.43161e-05	0.0108504	down	--	--	--	--	--	--	--	--	--	--	--	--	--	--	--	--	--	--	--	--	--	--	-	-	-
CL1494.Contig1_All	694	52.8364	49.8905	51.0947	116.298	113.498	120.656	-1.188±0.042	6.54142e-12	1.61919e-08	down	gi|460412299|ref|XP_004251539.1|	239.2	4e-62	PREDICTED: nuclear transcription factor Y subunit B-3-like [Solanum lycopersicum]	gi|460412298|ref|XM_004251491.1|	309	2e-81	PREDICTED: Solanum lycopersicum nuclear transcription factor Y subunit B-3-like (LOC101255169), mRNA	sp|O23310|NFYB3_ARATH	229	9e-61	Nuclear transcription factor Y subunit B-3 OS=Arabidopsis thaliana GN=NFYB3 PE=2 SV=1	YBL021c	140	2e-33	COG2036	Histones H3 and H4	K08065	4e-53	206	gmx:100813169	nuclear transcription Y subunit beta	GO:0006355//regulation of transcription, DNA-dependent	GO:0043565//sequence-specific DNA binding;GO:0003700//sequence-specific DNA binding transcription factor activity;GO:0046982//protein heterodimerization activity	GO:0005634//nucleus
CL1494.Contig2_All	839	25.9533	21.4164	28.641	62.4483	60.2692	53.4663	-1.223±0.213	8.74007e-12	2.03313e-08	down	gi|460412299|ref|XP_004251539.1|	232.3	7e-60	PREDICTED: nuclear transcription factor Y subunit B-3-like [Solanum lycopersicum]	gi|460412298|ref|XM_004251491.1|	331	7e-88	PREDICTED: Solanum lycopersicum nuclear transcription factor Y subunit B-3-like (LOC101255169), mRNA	sp|O23310|NFYB3_ARATH	225	3e-59	Nuclear transcription factor Y subunit B-3 OS=Arabidopsis thaliana GN=NFYB3 PE=2 SV=1	YBL021c	141	1e-33	COG2036	Histones H3 and H4	K08065	5e-53	206	gmx:100813169	nuclear transcription Y subunit beta	GO:0006355//regulation of transcription, DNA-dependent	GO:0043565//sequence-specific DNA binding;GO:0003700//sequence-specific DNA binding transcription factor activity;GO:0046982//protein heterodimerization activity	GO:0005634//nucleus
CL15002.Contig2_All	3296	11.2967	10.8534	7.0448	5.3392	2.5694	3.4478	1.331±0.378	3.28566e-05	0.00862747	up	gi|380710181|gb|AFD98849.1|	1927.9	0	DNA polymerase alpha catalytic subunit [Solanum lycopersicum]	gi|460372060|ref|XM_004231804.1|	3368	0	PREDICTED: Solanum lycopersicum DNA polymerase alpha catalytic subunit (DNApolalpha), mRNA	sp|O48653|DPOLA_ORYSJ	1346	0	DNA polymerase alpha catalytic subunit OS=Oryza sativa subsp. japonica GN=Os01g0868300 PE=2 SV=2	SPAC3H5.06c	499	2e-140	COG0417	DNA polymerase elongation subunit (family B)	K02320	0	1533	vvi:100250805	DNA polymerase alpha subunit A [EC:2.7.7.7]	GO:0009910//negative regulation of flower development;GO:0000731//DNA synthesis involved in DNA repair;GO:0006303//double-strand break repair via nonhomologous end joining;GO:0009965//leaf morphogenesis;GO:0006272//leading strand elongation;GO:0006273//lagging strand elongation;GO:0000076//DNA replication checkpoint;GO:0006270//DNA replication initiation;GO:0090305//nucleic acid phosphodiester bo…	GO:0003887//DNA-directed DNA polymerase activity;GO:0000166//nucleotide binding;GO:0003677//DNA binding;GO:0001882//nucleoside binding;GO:0008408//3'-5' exonuclease activity	GO:0005658//alpha DNA polymerase:primase complex
CL15020.Contig2_All	1651	2.2267	2.1369	1.4718	0.7268	0.498	0.3623	1.855±0.329	1.0071e-05	0.00317908	up	gi|460399853|ref|XP_004245451.1|	776.9	0	PREDICTED: protein IQ-DOMAIN 14-like [Solanum lycopersicum]	gi|460399852|ref|XM_004245403.1|	1306	0	PREDICTED: Solanum lycopersicum protein IQ-DOMAIN 14-like (LOC101262139), mRNA	sp|Q8LPG9|IQD14_ARATH	116	4e-26	Protein IQ-DOMAIN 14 OS=Arabidopsis thaliana GN=IQD14 PE=1 SV=1	--	--	--	--	--	--	--	--	--	--	-	-	-
CL1503.Contig4_All	1695	0.4449	0.4841	0.7434	0.0001	0.097	0.1008	3.041±0.397	0.000337678	0.0482675	up	gi|45387415|gb|AAS60198.1|	428.3	1e-118	hexokinase 6 [Nicotiana tabacum]	gi|45387414|gb|AY553220.1|	1209	0	Nicotiana tabacum hexokinase 6 (Hxk6) mRNA, complete cds	sp|Q9LPS1|HXK3_ARATH	309	4e-84	Hexokinase-3 OS=Arabidopsis thaliana GN=At1g50460 PE=1 SV=1	YGL253w	116	1e-25	COG5026	Hexokinase	K00844	8e-92	336	gmx:100813589	hexokinase [EC:2.7.1.1]	GO:0046835//carbohydrate phosphorylation;GO:0080147//root hair cell development;GO:0009651//response to salt stress;GO:0051156//glucose 6-phosphate metabolic process;GO:0006096//glycolysis;GO:0009409//response to cold;GO:0001678//cellular glucose homeostasis	GO:0004340//glucokinase activity;GO:0005515//protein binding;GO:0005536//glucose binding;GO:0008865//fructokinase activity;GO:0019158//mannokinase activity;GO:0005524//ATP binding	GO:0009536//plastid;GO:0031307//integral to mitochondrial outer membrane;GO:0005829//cytosol
CL1503.Contig6_All	2409	0.313	0.4087	0.4857	0.0001	0.0341	0.1064	3.079±0.319	0.000243549	0.0380519	up	gi|45387415|gb|AAS60198.1|	966.1	0	hexokinase 6 [Nicotiana tabacum]	gi|45387414|gb|AY553220.1|	2811	0	Nicotiana tabacum hexokinase 6 (Hxk6) mRNA, complete cds	sp|Q9LPS1|HXK3_ARATH	690	0	Hexokinase-3 OS=Arabidopsis thaliana GN=At1g50460 PE=1 SV=1	SPAC24H6.04	272	2e-72	COG5026	Hexokinase	K00844	0	776	gmx:100813589	hexokinase [EC:2.7.1.1]	GO:0046835//carbohydrate phosphorylation;GO:0080147//root hair cell development;GO:0009651//response to salt stress;GO:0051156//glucose 6-phosphate metabolic process;GO:0006096//glycolysis;GO:0009409//response to cold;GO:0001678//cellular glucose homeostasis	GO:0004340//glucokinase activity;GO:0005515//protein binding;GO:0005536//glucose binding;GO:0008865//fructokinase activity;GO:0019158//mannokinase activity;GO:0005524//ATP binding	GO:0009536//plastid;GO:0031307//integral to mitochondrial outer membrane;GO:0005829//cytosol
CL15032.Contig2_All	1085	3.7358	7.4864	8.4608	11.501	12.5036	13.3088	-1.008±0.636	4.92543e-05	0.011734	down	--	--	--	--	--	--	--	--	--	--	--	--	--	--	--	--	--	--	--	--	--	--	-	-	-
CL151.Contig8_All	3709	3.3039	3.1191	1.553	1.0352	0.7315	0.8063	1.555±0.606	0.000292937	0.0434957	up	gi|460411503|ref|XP_004251150.1|	91.7	1e-16	PREDICTED: receptor-like serine/threonine-protein kinase NCRK-like [Solanum lycopersicum]	gi|225311760|dbj|AK326695.1|	1413	0	Solanum lycopersicum cDNA, clone: LEFL2012B21, HTC in fruit	sp|Q8VYY5|NCRK_ARATH	554	2e-160	Receptor-like serine/threonine-protein kinase NCRK OS=Arabidopsis thaliana GN=NCRK PE=1 SV=1	MYPU_6850	79	6e-14	COG0515	Serine/threonine protein kinase	K04733	2e-63	243	smo:SELMODRAFT_159261	interleukin-1 receptor-associated kinase 4 [EC:2.7.11.1]	GO:0009653//anatomical structure morphogenesis;GO:0044260;GO:0090558;GO:0016310//phosphorylation;GO:0048468//cell development;GO:0071554//cell wall organization or biogenesis;GO:0016043//cellular component organization;GO:0010089//xylem development	GO:0000166//nucleotide binding;GO:0051020//GTPase binding;GO:0004672//protein kinase activity	GO:0005886//plasma membrane;GO:0010008//endosome membrane
CL15136.Contig1_All	1205	3.5202	2.1789	1.4938	0.5311	0.3412	0.6382	2.163±0.620	0.000252537	0.0391585	up	gi|460402018|ref|XP_004246512.1|	594	1e-168	PREDICTED: uncharacterized protein LOC101253821 [Solanum lycopersicum]	gi|460402017|ref|XM_004246464.1|	535	1e-149	PREDICTED: Solanum lycopersicum uncharacterized LOC101253821 (LOC101253821), mRNA	sp|Q9LH89|Y3885_ARATH	128	6e-30	Uncharacterized protein At3g28850 OS=Arabidopsis thaliana GN=At3g28850 PE=1 SV=1	--	--	--	--	--	--	--	--	--	--	GO:0044699	-	GO:0009506//plasmodesma;GO:0005623//cell
CL15172.Contig2_All	1891	0.997	1.7355	0.8567	4.0609	2.9132	2.937	-1.535±0.536	1.07076e-06	0.0004962	down	gi|356573491|ref|XP_003554892.1|	65.9	2e-09	PREDICTED: probable receptor-like protein kinase At5g15080-like [Glycine max]	gi|217330418|dbj|AB472850.1|	67.9	4e-08	Nicotiana tabacum 11337 gene, promoter region sequence	--	--	--	--	--	--	--	--	--	--	--	--	--	--	-	-	-
CL15177.Contig6_All	4004	0.1648	0.4508	0.8766	1.0588	1.7249	1.7499	-1.909±1.214	0.000310643	0.0453942	down	gi|460377145|ref|XP_004234355.1|	856.3	0	PREDICTED: multidrug and toxin extrusion protein 2-like [Solanum lycopersicum]	gi|460377144|ref|XM_004234307.1|	1017	0	PREDICTED: Solanum lycopersicum multidrug and toxin extrusion protein 2-like (LOC101264595), mRNA	sp|Q9SIA4|MATE5_ARATH	254	4e-67	MATE efflux family protein 5 OS=Arabidopsis thaliana GN=DTXL1 PE=3 SV=1	SPCC4B3.13	227	1e-58	COG0534	Na+-driven multidrug efflux pump	K03327	0	765	vvi:100248568	multidrug resistance protein, MATE family	GO:0006855//drug transmembrane transport	GO:0015297//antiporter activity;GO:0015238//drug transmembrane transporter activity	GO:0016021//integral to membrane
CL15360.Contig2_All	1809	1.6675	0.8164	0.9453	2.2109	2.818	2.1727	-1.142±0.544	0.000243901	0.0380519	down	gi|269996964|gb|ACZ57767.1|	146.7	0	glycerolipase A1 [Nicotiana attenuata]	gi|269996963|gb|FJ821553.1|	2948	0	Nicotiana attenuata glycerolipase A1 (GLA1) mRNA, complete cds	sp|O23522|PLA14_ARATH	504	3e-157	Phospholipase A1-Ibeta2, chloroplastic OS=Arabidopsis thaliana GN=At4g16820 PE=1 SV=2	sll0482	62	3e-09	COG3675	Predicted lipase	K01058	3e-85	306	mtr:MTR_7g081620	phospholipase A1 [EC:3.1.1.32]	GO:0071704	GO:0016787//hydrolase activity	-
CL15390.Contig1_All	1519	1.2411	0.7022	0.6517	2.2117	2.3275	2.8688	-1.576±0.508	6.58555e-06	0.00222412	down	gi|224112110|ref|XP_002316086.1|	786.2	0	predicted protein [Populus trichocarpa] >gi|222865126|gb|EEF02257.1| predicted protein [Populus trichocarpa]	gi|359472540|ref|XM_002274082.2|	539	1e-150	PREDICTED: Vitis vinifera probable inactive purple acid phosphatase 1-like (LOC100252537), mRNA	sp|Q9LMX4|PPA1_ARATH	708	0	Probable inactive purple acid phosphatase 1 OS=Arabidopsis thaliana GN=PAP1 PE=2 SV=1	--	--	--	--	--	--	--	--	--	--	GO:0016311//dephosphorylation	GO:0046872//metal ion binding;GO:0003993//acid phosphatase activity	-
CL15507.Contig1_All	2630	15.376	26.6108	30.2165	48.3596	45.8936	42.2998	-0.977±0.518	4.9771e-06	0.001788	down	gi|460391124|ref|XP_004241173.1|	890.2	0	PREDICTED: uncharacterized protein LOC101258865 [Solanum lycopersicum]	gi|460391123|ref|XM_004241125.1|	728	0	PREDICTED: Solanum lycopersicum uncharacterized LOC101258865 (LOC101258865), mRNA	--	--	--	--	--	--	--	--	--	--	--	--	--	--	-	-	-
CL15636.Contig1_All	1753	1.3981	1.4977	1.1295	4.3349	3.4239	3.217	-1.457±0.212	2.03874e-07	0.000130953	down	gi|460408674|ref|XP_004249767.1|	684.5	0	PREDICTED: protein PHYTOCHROME KINASE SUBSTRATE 4-like [Solanum lycopersicum]	gi|460408673|ref|XM_004249719.1|	280	5e-72	PREDICTED: Solanum lycopersicum protein PHYTOCHROME KINASE SUBSTRATE 4-like (LOC101263562), mRNA	sp|Q9FYE2|PKS4_ARATH	144	2e-34	Protein PHYTOCHROME KINASE SUBSTRATE 4 OS=Arabidopsis thaliana GN=PKS4 PE=1 SV=1	--	--	--	--	--	--	--	--	--	--	-	-	-
CL15724.Contig1_All	1512	0.8728	0.6512	0.2381	0.0001	0.0544	0.0001	4.818±0.983	0.000169146	0.0288506	up	gi|460406373|ref|XP_004248639.1|	172.2	2e-41	PREDICTED: lysine histidine transporter-like 8-like [Solanum lycopersicum]	gi|460406372|ref|XM_004248591.1|	531	1e-148	PREDICTED: Solanum lycopersicum lysine histidine transporter-like 8-like (LOC101268233), mRNA	sp|Q9SX98|LHTL8_ARATH	271	7e-73	Lysine histidine transporter-like 8 OS=Arabidopsis thaliana GN=AATL1 PE=1 SV=1	--	--	--	--	--	--	--	--	--	--	GO:0044763	-	-
CL1576.Contig3_All	2021	1.959	1.5833	1.2024	0.3166	0.4068	0.5919	1.823±0.353	1.20114e-05	0.00366067	up	gi|359474375|ref|XP_002266321.2|	405.6	1e-111	PREDICTED: probable pectinesterase 68-like [Vitis vinifera] >gi|297741196|emb|CBI31927.3| unnamed protein product [Vitis vinifera]	gi|460400488|ref|XM_004245719.1|	591	1e-165	PREDICTED: Solanum lycopersicum probable pectinesterase 68-like (LOC101255817), mRNA	sp|Q8LPF3|PME68_ARATH	388	6e-108	Probable pectinesterase 68 OS=Arabidopsis thaliana GN=PME68 PE=2 SV=1	CAC3373	83.6	1e-15	COG4677	Pectin methylesterase	K01051	2e-61	235	ppp:PHYPADRAFT_135307	pectinesterase [EC:3.1.1.11]	GO:0016572//histone phosphorylation;GO:0042545//cell wall modification;GO:0045490//pectin catabolic process	GO:0030599//pectinesterase activity;GO:0045330	GO:0009505//plant-type cell wall;GO:0016021//integral to membrane;GO:0005576//extracellular region
CL15851.Contig1_All	982	1.9198	1.1697	1.6497	4.806	4.2701	4.0895	-1.504±0.366	3.08731e-06	0.00118458	down	gi|350537753|ref|NP_001234820.1|	293.9	2e-78	transcription factor HY5 [Solanum lycopersicum] >gi|55976204|sp|Q9SM50.1|HY5_SOLLC RecName: Full=Transcription factor HY5; AltName: Full=LeHY5; AltName: Full=tHY5 >gi|6018699|emb|CAB57979.1| THY5 protein [Solanum lycopersicum]	gi|350537752|ref|NM_001247891.1|	587	1e-165	Solanum lycopersicum THY5 protein (HY5), mRNA >gi|6018698|emb|AJ011914.1| Solanum lycopersicum mRNA for THY5 protein	sp|Q9SM50|HY5_SOLLC	293	8e-80	Transcription factor HY5 OS=Solanum lycopersicum GN=HY5 PE=2 SV=1	--	--	--	--	--	K14432	1e-09	62	osa:4338907	ABA responsive element binding factor	GO:0045893//positive regulation of transcription, DNA-dependent;GO:0010218//response to far red light;GO:0006406//mRNA export from nucleus;GO:0009740//gibberellic acid mediated signaling pathway;GO:0010114//response to red light;GO:0009585//red, far-red light phototransduction;GO:0010099//regulation of photomorphogenesis;GO:0080167//response to karrikin;GO:0051276//chromosome organization;GO:0031…	GO:0005515//protein binding;GO:0008270//zinc ion binding;GO:0043565//sequence-specific DNA binding;GO:0003690//double-stranded DNA binding;GO:0003700//sequence-specific DNA binding transcription factor activity	GO:0009536//plastid;GO:0005634//nucleus
CL15851.Contig4_All	2726	0.0346	0.0903	0.1321	0.5869	0.5127	0.2508	-2.596±0.996	0.000286767	0.0428618	down	gi|350537753|ref|NP_001234820.1|	104.4	1e-20	transcription factor HY5 [Solanum lycopersicum] >gi|55976204|sp|Q9SM50.1|HY5_SOLLC RecName: Full=Transcription factor HY5; AltName: Full=LeHY5; AltName: Full=tHY5 >gi|6018699|emb|CAB57979.1| THY5 protein [Solanum lycopersicum]	gi|119371442|dbj|AP009265.1|	240	6e-60	Solanum lycopersicum genomic DNA, chromosome 8, clone: C08HBa0027D09, complete sequence	sp|Q9SM50|HY5_SOLLC	104	3e-22	Transcription factor HY5 OS=Solanum lycopersicum GN=HY5 PE=2 SV=1	--	--	--	--	--	--	--	--	--	--	GO:0045893//positive regulation of transcription, DNA-dependent;GO:0010218//response to far red light;GO:0006406//mRNA export from nucleus;GO:0009740//gibberellic acid mediated signaling pathway;GO:0010114//response to red light;GO:0009585//red, far-red light phototransduction;GO:0010099//regulation of photomorphogenesis;GO:0080167//response to karrikin;GO:0051276//chromosome organization;GO:0031…	GO:0005515//protein binding;GO:0008270//zinc ion binding;GO:0043565//sequence-specific DNA binding;GO:0003690//double-stranded DNA binding;GO:0003700//sequence-specific DNA binding transcription factor activity	GO:0005634//nucleus
CL15939.Contig1_All	776	3.1583	3.0662	5.6829	10.102	9.7478	10.3502	-1.404±0.502	1.8469e-07	0.000121712	down	--	--	--	--	gi|15963352|emb|AJ414164.1|	83.8	3e-13	Nicotiana tabacum partial ORF2, ORF3 and ORF4, pararetrovirus-like sequence, V3	--	--	--	--	--	--	--	--	--	--	--	--	--	--	-	-	-
CL1598.Contig1_All	944	3.2952	2.3467	1.7161	7.3721	7.055	5.5213	-1.490±0.471	2.26448e-07	0.0001423	down	--	--	--	--	--	--	--	--	--	--	--	--	--	--	--	--	--	--	--	--	--	--	-	-	-
CL16016.Contig3_All	1178	2.8807	3.3432	4.1256	0.3395	1.6053	0.6528	1.979±0.260	2.07728e-05	0.00587233	up	gi|4929153|gb|AAD33880.1|AF141653_1	657.5	0	beta-1,3-glucanase [Nicotiana tabacum]	gi|170207|gb|M60464.1|TOBB13G	1667	0	Tobacco beta-1,3-glucanase mRNA, complete cds	sp|P52399|E13L_TOBAC	624	4e-179	Glucan endo-1,3-beta-glucosidase, acidic isoform GL153 OS=Nicotiana tabacum GN=GGL4 PE=2 SV=1	--	--	--	--	--	--	--	--	--	--	GO:0009626//plant-type hypersensitive response;GO:0005975//carbohydrate metabolic process;GO:0009607//response to biotic stimulus	GO:0042973//glucan endo-1,3-beta-D-glucosidase activity	GO:0005615//extracellular space;GO:0005578//proteinaceous extracellular matrix
CL16034.Contig1_All	946	1.694	2.7754	4.186	9.555	7.4746	7.0451	-1.572±0.653	5.85715e-07	0.000300215	down	gi|460380758|ref|XP_004236121.1|	235.7	8e-61	PREDICTED: uncharacterized protein LOC101250679 [Solanum lycopersicum]	gi|460380757|ref|XM_004236073.1|	198	7e-48	PREDICTED: Solanum lycopersicum uncharacterized LOC101250679 (LOC101250679), mRNA	--	--	--	--	--	--	--	--	--	--	--	--	--	--	-	-	-
CL16050.Contig2_All	912	0.2067	1.8893	1.9737	4.3855	3.516	4.5908	-2.183±1.862	4.18145e-06	0.00153755	down	gi|224121254|ref|XP_002318537.1|	66.2	8e-10	predicted protein [Populus trichocarpa] >gi|222859210|gb|EEE96757.1| predicted protein [Populus trichocarpa]	gi|158087525|gb|AC212305.1|	170	2e-39	Solanum lycopersicum cv. Heinz 1706, chromosome 5 BAC clone C05SLe0028N03, complete sequence	--	--	--	--	--	--	--	--	--	--	--	--	--	--	-	-	-
CL16057.Contig6_All	1015	4.6435	4.8501	6.5615	11.5061	11.1788	11.7012	-1.116±0.272	8.7706e-07	0.000417888	down	gi|462403464|gb|EMJ09021.1|	133.7	5e-30	hypothetical protein PRUPE_ppa023849mg [Prunus persica]	gi|330318562|gb|HM003235.1|	163	4e-37	Camellia sinensis clone U10BCDNA 3195 ubiquitin-like protein mRNA, complete cds	sp|Q9FGZ9|UBL5_ARATH	126	2e-29	Ubiquitin-like protein 5 OS=Arabidopsis thaliana GN=UBL5 PE=1 SV=1	--	--	--	--	--	K13113	6e-29	126	ath:AT5G42300	ubiquitin-like protein 5	GO:0000398//mRNA splicing, via spliceosome;GO:0006464//cellular protein modification process	GO:0031386//protein tag	GO:0005737//cytoplasm;GO:0005634//nucleus
CL16069.Contig2_All	1801	2.5646	2.5512	1.3492	0.6218	0.4109	0.7116	1.830±0.533	1.03882e-05	0.0032489	up	gi|460401656|ref|XP_004246333.1|	876.3	0	PREDICTED: glycerol-3-phosphate 2-O-acyltransferase 6-like [Solanum lycopersicum]	gi|460401655|ref|XM_004246285.1|	1267	0	PREDICTED: Solanum lycopersicum glycerol-3-phosphate 2-O-acyltransferase 6-like (LOC101251501), mRNA	sp|O80437|GPAT6_ARATH	780	0	Glycerol-3-phosphate 2-O-acyltransferase 6 OS=Arabidopsis thaliana GN=GPAT6 PE=1 SV=1	--	--	--	--	--	K13508	0	827	vvi:100264832	glycerol-3-phosphate acyltransferase [EC:2.3.1.15]	GO:0006655//phosphatidylglycerol biosynthetic process;GO:0016311//dephosphorylation;GO:0009908//flower development;GO:0010143//cutin biosynthetic process	GO:0090447//glycerol-3-phosphate 2-O-acyltransferase activity;GO:0016791//phosphatase activity	GO:0016021//integral to membrane;GO:0005739//mitochondrion
CL16096.Contig1_All	1162	0.4056	0.2824	0.1549	2.8224	2.4765	1.4706	-3.113±0.701	7.00593e-08	5.22802e-05	down	gi|460397154|ref|XP_004244133.1|	471.1	1e-131	PREDICTED: transmembrane protein 189-like [Solanum lycopersicum]	gi|460397153|ref|XM_004244085.1|	151	2e-33	PREDICTED: Solanum lycopersicum transmembrane protein 189-like (LOC101252202), mRNA	--	--	--	--	--	--	--	--	--	K10704	5e-114	409	rcu:RCOM_0585700	ubiquitin-conjugating enzyme E2 variant	GO:0006636//unsaturated fatty acid biosynthetic process;GO:0080167//response to karrikin;GO:0046471//phosphatidylglycerol metabolic process	GO:0052637//delta 3-trans-hexadecenoic acid phosphatidylglycerol desaturase activity;GO:0031625//ubiquitin protein ligase binding;GO:0061630	GO:0031969//chloroplast membrane
CL16096.Contig2_All	1302	0.7964	0.7562	1.2442	5.2836	5.8098	3.6094	-2.432±0.395	1.38317e-10	2.33957e-07	down	gi|460397154|ref|XP_004244133.1|	469.9	4e-131	PREDICTED: transmembrane protein 189-like [Solanum lycopersicum]	gi|460397153|ref|XM_004244085.1|	151	2e-33	PREDICTED: Solanum lycopersicum transmembrane protein 189-like (LOC101252202), mRNA	--	--	--	--	--	--	--	--	--	K10704	7e-114	409	vvi:100257229	ubiquitin-conjugating enzyme E2 variant	GO:0006636//unsaturated fatty acid biosynthetic process;GO:0080167//response to karrikin;GO:0046471//phosphatidylglycerol metabolic process	GO:0052637//delta 3-trans-hexadecenoic acid phosphatidylglycerol desaturase activity;GO:0031625//ubiquitin protein ligase binding;GO:0061630	GO:0031969//chloroplast membrane
CL16106.Contig2_All	1799	1.6243	0.7753	1.0506	3.5571	3.6106	3.2297	-1.659±0.536	2.03217e-08	1.74779e-05	down	gi|460391411|ref|XP_004241314.1|	97.8	6e-19	PREDICTED: fatty acyl-CoA reductase 3-like [Solanum lycopersicum]	gi|460391410|ref|XM_004241266.1|	1039	0	PREDICTED: Solanum lycopersicum fatty acyl-CoA reductase 3-like (LOC101250126), mRNA	sp|Q93ZB9|FACR3_ARATH	559	2e-159	Fatty acyl-CoA reductase 3 OS=Arabidopsis thaliana GN=FAR3 PE=2 SV=1	ML0484_2	53.9	9e-07	COG3320	Putative dehydrogenase domain of multifunctional non-ribosomal peptide synthetases and related enzymes	K13356	2e-178	624	vvi:100259719	fatty acyl-CoA reductase [EC:1.2.1.-]	GO:0035336//long-chain fatty-acyl-CoA metabolic process;GO:0010345//suberin biosynthetic process;GO:0055114//oxidation-reduction process	GO:0080019//fatty-acyl-CoA reductase (alcohol-forming) activity	GO:0043231//intracellular membrane-bounded organelle
CL162.Contig1_All	1406	13.811	20.8328	12.0981	50.5207	59.5896	49.65	-1.813±0.409	7.18905e-22	1.32654e-17	down	gi|460381121|ref|XP_004236301.1|	566.6	3e-160	PREDICTED: BTB/POZ and TAZ domain-containing protein 1-like [Solanum lycopersicum]	gi|460381120|ref|XM_004236253.1|	969	0	PREDICTED: Solanum lycopersicum BTB/POZ and TAZ domain-containing protein 1-like (LOC101253881), mRNA	sp|Q9FMK7|BT1_ARATH	386	2e-107	BTB/POZ and TAZ domain-containing protein 1 OS=Arabidopsis thaliana GN=BT1 PE=1 SV=1	--	--	--	--	--	K00517	3e-101	367	ath:AT3G48360	[EC:1.14.-.-]	GO:0009611//response to wounding;GO:0042542//response to hydrogen peroxide;GO:0009751//response to salicylic acid stimulus;GO:0009651//response to salt stress;GO:0006355//regulation of transcription, DNA-dependent;GO:0051973//positive regulation of telomerase activity;GO:0010182//sugar mediated signaling pathway;GO:0009753//response to jasmonic acid stimulus;GO:0016567//protein ubiquitination;GO:…	GO:0008270//zinc ion binding;GO:0004402//histone acetyltransferase activity;GO:0003712//transcription cofactor activity;GO:0005516//calmodulin binding	GO:0005737//cytoplasm;GO:0005634//nucleus
CL162.Contig2_All	1936	5.7941	6.3146	4.7882	20.2457	19.4935	14.6968	-1.697±0.204	4.74568e-14	2.04947e-10	down	gi|460381121|ref|XP_004236301.1|	305.4	2e-81	PREDICTED: BTB/POZ and TAZ domain-containing protein 1-like [Solanum lycopersicum]	gi|460381120|ref|XM_004236253.1|	589	1e-165	PREDICTED: Solanum lycopersicum BTB/POZ and TAZ domain-containing protein 1-like (LOC101253881), mRNA	sp|Q9FMK7|BT1_ARATH	225	6e-59	BTB/POZ and TAZ domain-containing protein 1 OS=Arabidopsis thaliana GN=BT1 PE=1 SV=1	--	--	--	--	--	K00517	1e-55	216	ath:AT3G48360	[EC:1.14.-.-]	GO:0009733//response to auxin stimulus;GO:0009751//response to salicylic acid stimulus;GO:0009553//embryo sac development;GO:0006355//regulation of transcription, DNA-dependent;GO:0009555//pollen development;GO:0016573//histone acetylation;GO:0042542//response to hydrogen peroxide	GO:0005516//calmodulin binding;GO:0003712//transcription cofactor activity;GO:0008270//zinc ion binding;GO:0004402//histone acetyltransferase activity	GO:0005737//cytoplasm;GO:0005634//nucleus
CL162.Contig3_All	2069	4.3282	5.988	4.0454	13.5316	14.6241	11.6459	-1.492±0.302	1.59581e-13	5.99828e-10	down	gi|460381121|ref|XP_004236301.1|	99.4	2e-19	PREDICTED: BTB/POZ and TAZ domain-containing protein 1-like [Solanum lycopersicum]	gi|460381120|ref|XM_004236253.1|	912	0	PREDICTED: Solanum lycopersicum BTB/POZ and TAZ domain-containing protein 1-like (LOC101253881), mRNA	sp|Q9FMK7|BT1_ARATH	385	5e-107	BTB/POZ and TAZ domain-containing protein 1 OS=Arabidopsis thaliana GN=BT1 PE=1 SV=1	--	--	--	--	--	K00517	2e-101	368	ath:AT3G48360	[EC:1.14.-.-]	GO:0009611//response to wounding;GO:0042542//response to hydrogen peroxide;GO:0009751//response to salicylic acid stimulus;GO:0009651//response to salt stress;GO:0006355//regulation of transcription, DNA-dependent;GO:0051973//positive regulation of telomerase activity;GO:0010182//sugar mediated signaling pathway;GO:0009753//response to jasmonic acid stimulus;GO:0009734//auxin mediated signaling p…	GO:0008270//zinc ion binding;GO:0004402//histone acetyltransferase activity;GO:0003712//transcription cofactor activity;GO:0005516//calmodulin binding	GO:0005737//cytoplasm;GO:0005634//nucleus
CL162.Contig4_All	1254	2.4806	2.8134	1.9378	11.0992	10.2284	8.1765	-2.045±0.274	5.21384e-16	3.20689e-12	down	gi|460381121|ref|XP_004236301.1|	315.5	1e-84	PREDICTED: BTB/POZ and TAZ domain-containing protein 1-like [Solanum lycopersicum]	gi|460381120|ref|XM_004236253.1|	571	1e-160	PREDICTED: Solanum lycopersicum BTB/POZ and TAZ domain-containing protein 1-like (LOC101253881), mRNA	sp|Q9FMK7|BT1_ARATH	195	5e-50	BTB/POZ and TAZ domain-containing protein 1 OS=Arabidopsis thaliana GN=BT1 PE=1 SV=1	--	--	--	--	--	K00517	2e-48	191	aly:ARALYDRAFT_323436	[EC:1.14.-.-]	GO:0042542//response to hydrogen peroxide;GO:1901701;GO:0009751//response to salicylic acid stimulus;GO:0009755//hormone-mediated signaling pathway;GO:0009733//response to auxin stimulus;GO:0006355//regulation of transcription, DNA-dependent;GO:0009555//pollen development;GO:0009553//embryo sac development;GO:0016573//histone acetylation	GO:0008270//zinc ion binding;GO:0004402//histone acetyltransferase activity;GO:0003712//transcription cofactor activity;GO:0005516//calmodulin binding	GO:0005737//cytoplasm;GO:0005634//nucleus
CL162.Contig5_All	1976	5.3429	8.7611	5.3289	19.7954	21.3042	15.7397	-1.590±0.413	8.91475e-12	2.03313e-08	down	gi|460381121|ref|XP_004236301.1|	93.6	1e-17	PREDICTED: BTB/POZ and TAZ domain-containing protein 1-like [Solanum lycopersicum]	gi|460381120|ref|XM_004236253.1|	912	0	PREDICTED: Solanum lycopersicum BTB/POZ and TAZ domain-containing protein 1-like (LOC101253881), mRNA	sp|Q9FMK7|BT1_ARATH	385	5e-107	BTB/POZ and TAZ domain-containing protein 1 OS=Arabidopsis thaliana GN=BT1 PE=1 SV=1	--	--	--	--	--	K00517	2e-101	368	ath:AT3G48360	[EC:1.14.-.-]	GO:0009611//response to wounding;GO:0042542//response to hydrogen peroxide;GO:0009751//response to salicylic acid stimulus;GO:0009651//response to salt stress;GO:0006355//regulation of transcription, DNA-dependent;GO:0051973//positive regulation of telomerase activity;GO:0010182//sugar mediated signaling pathway;GO:0009753//response to jasmonic acid stimulus;GO:0009734//auxin mediated signaling p…	GO:0008270//zinc ion binding;GO:0004402//histone acetyltransferase activity;GO:0003712//transcription cofactor activity;GO:0005516//calmodulin binding	GO:0005737//cytoplasm;GO:0005634//nucleus
CL162.Contig6_All	1703	14.3914	20.1385	11.7321	42.7433	50.7423	39.8372	-1.563±0.394	6.25931e-16	3.7367e-12	down	gi|460381121|ref|XP_004236301.1|	622.1	9e-177	PREDICTED: BTB/POZ and TAZ domain-containing protein 1-like [Solanum lycopersicum]	gi|460381120|ref|XM_004236253.1|	1053	0	PREDICTED: Solanum lycopersicum BTB/POZ and TAZ domain-containing protein 1-like (LOC101253881), mRNA	sp|Q9FMK7|BT1_ARATH	414	8e-116	BTB/POZ and TAZ domain-containing protein 1 OS=Arabidopsis thaliana GN=BT1 PE=1 SV=1	--	--	--	--	--	K00517	4e-110	397	ath:AT3G48360	[EC:1.14.-.-]	GO:0009611//response to wounding;GO:0042542//response to hydrogen peroxide;GO:0009751//response to salicylic acid stimulus;GO:0009651//response to salt stress;GO:0006355//regulation of transcription, DNA-dependent;GO:0051973//positive regulation of telomerase activity;GO:0010182//sugar mediated signaling pathway;GO:0009753//response to jasmonic acid stimulus;GO:0009734//auxin mediated signaling p…	GO:0008270//zinc ion binding;GO:0004402//histone acetyltransferase activity;GO:0003712//transcription cofactor activity;GO:0005516//calmodulin binding	GO:0005737//cytoplasm;GO:0005634//nucleus
CL162.Contig7_All	1649	4.516	6.8663	3.9296	14.4556	15.3572	12.5394	-1.510±0.419	8.94347e-13	2.66388e-09	down	gi|460381121|ref|XP_004236301.1|	613.6	3e-174	PREDICTED: BTB/POZ and TAZ domain-containing protein 1-like [Solanum lycopersicum]	gi|460381120|ref|XM_004236253.1|	1043	0	PREDICTED: Solanum lycopersicum BTB/POZ and TAZ domain-containing protein 1-like (LOC101253881), mRNA	sp|Q9FMK7|BT1_ARATH	413	1e-115	BTB/POZ and TAZ domain-containing protein 1 OS=Arabidopsis thaliana GN=BT1 PE=1 SV=1	--	--	--	--	--	K00517	1e-109	395	ath:AT3G48360	[EC:1.14.-.-]	GO:0009611//response to wounding;GO:0042542//response to hydrogen peroxide;GO:0009751//response to salicylic acid stimulus;GO:0009651//response to salt stress;GO:0006355//regulation of transcription, DNA-dependent;GO:0051973//positive regulation of telomerase activity;GO:0010182//sugar mediated signaling pathway;GO:0009753//response to jasmonic acid stimulus;GO:0009734//auxin mediated signaling p…	GO:0008270//zinc ion binding;GO:0004402//histone acetyltransferase activity;GO:0003712//transcription cofactor activity;GO:0005516//calmodulin binding	GO:0005737//cytoplasm;GO:0005634//nucleus
CL162.Contig8_All	1207	2.4991	4.2825	2.4606	7.6876	6.9482	6.5835	-1.249±0.455	1.57591e-06	0.000686413	down	gi|460381121|ref|XP_004236301.1|	315.5	1e-84	PREDICTED: BTB/POZ and TAZ domain-containing protein 1-like [Solanum lycopersicum]	gi|460381120|ref|XM_004236253.1|	571	1e-160	PREDICTED: Solanum lycopersicum BTB/POZ and TAZ domain-containing protein 1-like (LOC101253881), mRNA	sp|Q9FMK7|BT1_ARATH	195	5e-50	BTB/POZ and TAZ domain-containing protein 1 OS=Arabidopsis thaliana GN=BT1 PE=1 SV=1	--	--	--	--	--	K00517	2e-48	191	aly:ARALYDRAFT_323436	[EC:1.14.-.-]	GO:0042542//response to hydrogen peroxide;GO:1901701;GO:0009751//response to salicylic acid stimulus;GO:0009755//hormone-mediated signaling pathway;GO:0009733//response to auxin stimulus;GO:0006355//regulation of transcription, DNA-dependent;GO:0009555//pollen development;GO:0009553//embryo sac development;GO:0016573//histone acetylation	GO:0008270//zinc ion binding;GO:0004402//histone acetyltransferase activity;GO:0003712//transcription cofactor activity;GO:0005516//calmodulin binding	GO:0005737//cytoplasm;GO:0005634//nucleus
CL1623.Contig82_All	4431	0.2127	0.1667	0.0609	0.5957	0.7237	0.5014	-2.231±0.957	9.10156e-07	0.000431159	down	gi|460372959|ref|XP_004232290.1|	807.4	0	PREDICTED: peptidyl-prolyl cis-trans isomerase CYP38, chloroplastic-like [Solanum lycopersicum]	gi|460372958|ref|XM_004232242.1|	1025	0	PREDICTED: Solanum lycopersicum peptidyl-prolyl cis-trans isomerase CYP38, chloroplastic-like (LOC101249229), mRNA	sp|O49939|TLP40_SPIOL	652	0	Peptidyl-prolyl cis-trans isomerase, chloroplastic OS=Spinacia oleracea GN=TLP40 PE=1 SV=1	alr5059_2	243	2e-63	COG0652	Peptidyl-prolyl cis-trans isomerase (rotamase) - cyclophilin family	--	--	--	--	--	GO:0009697//salicylic acid biosynthetic process;GO:0016117//carotenoid biosynthetic process;GO:0010363//regulation of plant-type hypersensitive response;GO:0010200//response to chitin;GO:0031348//negative regulation of defense response;GO:0050832//defense response to fungus;GO:0006098//pentose-phosphate shunt;GO:0000413//protein peptidyl-prolyl isomerization;GO:0009867//jasmonic acid mediated sig…	GO:0003755//peptidyl-prolyl cis-trans isomerase activity	GO:0009570//chloroplast stroma;GO:0009543//chloroplast thylakoid lumen;GO:0009535//chloroplast thylakoid membrane
CL16265.Contig2_All	1465	0.3861	0.504	0.2457	1.7472	1.796	1.1665	-2.113±0.524	4.58994e-06	0.00166662	down	gi|460368618|ref|XP_004230162.1|	346.7	6e-94	PREDICTED: uncharacterized protein LOC101256329 [Solanum lycopersicum]	gi|460368617|ref|XM_004230114.1|	172	7e-40	PREDICTED: Solanum lycopersicum uncharacterized LOC101256329 (LOC101256329), mRNA	sp|Q9SY06|FAF1_ARATH	68.9	7e-12	Protein FANTASTIC FOUR 1 OS=Arabidopsis thaliana GN=FAF1 PE=2 SV=1	--	--	--	--	--	--	--	--	--	--	-	-	-
CL16265.Contig3_All	1048	1.619	6.0283	5.3244	11.9834	16.3971	11.5774	-1.836±1.047	1.60415e-06	0.000695728	down	gi|460368618|ref|XP_004230162.1|	347.8	1e-94	PREDICTED: uncharacterized protein LOC101256329 [Solanum lycopersicum]	gi|460368617|ref|XM_004230114.1|	172	5e-40	PREDICTED: Solanum lycopersicum uncharacterized LOC101256329 (LOC101256329), mRNA	sp|Q9SY06|FAF1_ARATH	70.5	2e-12	Protein FANTASTIC FOUR 1 OS=Arabidopsis thaliana GN=FAF1 PE=2 SV=1	--	--	--	--	--	--	--	--	--	--	-	-	-
CL16265.Contig4_All	1579	2.0297	2.5461	2.9069	10.7904	11.9244	9.5239	-2.123±0.262	1.9244e-19	2.17002e-15	down	gi|460368618|ref|XP_004230162.1|	342	1e-92	PREDICTED: uncharacterized protein LOC101256329 [Solanum lycopersicum]	gi|460368617|ref|XM_004230114.1|	176	5e-41	PREDICTED: Solanum lycopersicum uncharacterized LOC101256329 (LOC101256329), mRNA	sp|Q9SY06|FAF1_ARATH	69.3	6e-12	Protein FANTASTIC FOUR 1 OS=Arabidopsis thaliana GN=FAF1 PE=2 SV=1	--	--	--	--	--	--	--	--	--	--	-	-	-
CL16273.Contig1_All	947	0.0001	0.0866	0.095	0.4223	1.1287	0.9925	-6.500±5.673	0.000118053	0.0225841	down	gi|462399280|gb|EMJ04948.1|	136.7	5e-31	hypothetical protein PRUPE_ppa016895mg [Prunus persica]	gi|261264972|gb|GU048889.1|	83.8	3e-13	Capsicum annuum clone BAC CaCM699L14, complete sequence	--	--	--	--	--	--	--	--	--	--	--	--	--	--	-	-	-
CL16277.Contig3_All	885	10.2252	8.1584	3.7627	1.8981	1.3007	1.3517	2.164±0.756	0.00030825	0.045142	up	gi|460411170|ref|XP_004250987.1|	181.8	1e-44	PREDICTED: cyclin-dependent kinases regulatory subunit 2-like [Solanum lycopersicum]	gi|460411169|ref|XM_004250939.1|	496	1e-137	PREDICTED: Solanum lycopersicum cyclin-dependent kinases regulatory subunit 2-like (LOC101264091), mRNA	sp|O23249|CKS1_ARATH	172	2e-43	Cyclin-dependent kinases regulatory subunit 1 OS=Arabidopsis thaliana GN=CKS1 PE=1 SV=1	--	--	--	--	--	K02219	1e-45	181	gmx:100786340	cyclin-dependent kinase regulatory subunit CKS1	GO:0000278//mitotic cell cycle;GO:0010440//stomatal lineage progression;GO:0045736//negative regulation of cyclin-dependent protein serine/threonine kinase activity;GO:0006661//phosphatidylinositol biosynthetic process;GO:0051301//cell division;GO:0042023//DNA endoreduplication	GO:0004693//cyclin-dependent protein kinase activity;GO:0005515//protein binding;GO:0016538//cyclin-dependent protein kinase regulator activity	GO:0005737//cytoplasm;GO:0005634//nucleus
CL16352.Contig2_All	483	0.5855	2.0384	1.677	6.9557	7.4901	6.1916	-2.449±0.968	1.54276e-08	1.36742e-05	down	gi|359481878|ref|XP_003632684.1|	62.4	3e-09	PREDICTED: uncharacterized protein LOC100854383 [Vitis vinifera]	--	--	--	--	--	--	--	--	--	--	--	--	--	--	--	--	--	--	-	-	-
CL16405.Contig2_All	548	3.4403	3.1442	4.5985	11.3856	6.7517	8.5756	-1.276±0.287	0.000143338	0.0258612	down	--	--	--	--	--	--	--	--	--	--	--	--	--	--	--	--	--	--	--	--	--	--	-	-	-
CL16430.Contig4_All	1024	1.1046	1.1217	0.7031	3.5152	2.6497	2.086	-1.526±0.383	6.55532e-05	0.0145099	down	--	--	--	--	gi|120564738|gb|EF127979.1|	63.9	3e-07	Quercus suber clone GG11R microsatellite sequence	--	--	--	--	--	--	--	--	--	--	--	--	--	--	-	-	-
CL16430.Contig6_All	1513	0.3115	0.5423	0.1785	1.5332	1.5216	1.073	-2.144±0.802	1.80162e-05	0.00517232	down	--	--	--	--	gi|189409193|gb|AC226516.1|	71.9	2e-09	Solanum lycopersicum chromosome 2 clone C02SLe0053H21, complete sequence	--	--	--	--	--	--	--	--	--	--	--	--	--	--	-	-	-
CL16457.Contig1_All	516	0.3654	0.0001	1.0465	3.2554	2.2308	1.8215	-6.176±7.311	0.000102226	0.0201842	down	--	--	--	--	--	--	--	--	--	--	--	--	--	--	--	--	--	--	--	--	--	--	-	-	-
CL16605.Contig2_All	316	6.8609	5.1929	9.9683	14.4288	16.6523	17.846	-1.204±0.472	4.70644e-05	0.0113185	down	--	--	--	--	--	--	--	--	--	--	--	--	--	--	--	--	--	--	--	--	--	--	-	-	-
CL16615.Contig1_All	529	15.3245	11.3222	16.3326	50.6559	38.7013	32.3041	-1.519±0.282	5.46316e-07	0.000282877	down	--	--	--	--	gi|19763|emb|X53426.1|	73.8	2e-10	Nicotiana sylvestris NySS41 and partial NySS42 genes for RUBISCO small subunit (SSU)	--	--	--	--	--	--	--	--	--	--	--	--	--	--	-	-	-
CL16615.Contig2_All	517	18.2328	10.4741	15.6672	51.5223	41.8261	30.5748	-1.519±0.413	7.07706e-06	0.00235485	down	--	--	--	--	gi|19763|emb|X53426.1|	71.9	6e-10	Nicotiana sylvestris NySS41 and partial NySS42 genes for RUBISCO small subunit (SSU)	--	--	--	--	--	--	--	--	--	--	--	--	--	--	-	-	-
CL16642.Contig1_All	763	17.4196	10.2156	14.2725	35.3302	24.1382	31.3557	-1.150±0.389	2.23866e-06	0.000922767	down	--	--	--	--	--	--	--	--	--	--	--	--	--	--	--	--	--	--	--	--	--	--	-	-	-
CL16652.Contig3_All	835	0.5645	0.4913	1.1856	2.3949	2.0678	3.0699	-1.863±0.683	7.64583e-05	0.0163397	down	gi|48057668|gb|AAT39967.1|	343.2	3e-93	Putative ZF-HD homeobox protein, identical [Solanum demissum]	gi|34098979|gb|AC146506.1|	194	1e-46	Solanum demissum chromosome 5 clone PGEC989P08, complete sequence	sp|Q9SEZ1|HB29_ARATH	197	8e-51	Transcription factor HB29 OS=Arabidopsis thaliana GN=HB29 PE=1 SV=1	--	--	--	--	--	--	--	--	--	--	-	GO:0044212//transcription regulatory region DNA binding;GO:0005515//protein binding	-
CL16657.Contig1_All	738	23.2465	20.1227	13.2926	8.7795	7.0189	8.336	1.193±0.419	2.50474e-05	0.00689819	up	gi|460380826|ref|XP_004236155.1|	181	1e-44	PREDICTED: uncharacterized protein LOC101260417 [Solanum lycopersicum]	gi|460380825|ref|XM_004236107.1|	325	4e-86	PREDICTED: Solanum lycopersicum uncharacterized LOC101260417 (LOC101260417), mRNA	--	--	--	--	--	--	--	--	--	--	--	--	--	--	-	-	GO:0016021//integral to membrane;GO:0005777//peroxisome
CL16657.Contig2_All	228	27.2868	28.0689	18.1578	10.5251	9.3761	6.7456	1.437±0.352	1.34564e-05	0.00402254	up	--	--	--	--	gi|460380825|ref|XM_004236107.1|	60	1e-06	PREDICTED: Solanum lycopersicum uncharacterized LOC101260417 (LOC101260417), mRNA	--	--	--	--	--	--	--	--	--	--	--	--	--	--	-	-	-
CL16685.Contig3_All	792	73.316	80.8043	41.5906	18.1798	19.7247	15.4274	1.818±0.517	2.89351e-06	0.00112944	up	gi|162532861|gb|ABY16785.1|	193.7	2e-48	auxin-repressed protein [Nicotiana tabacum]	gi|162532860|gb|EU286949.1|	924	0	Nicotiana tabacum auxin-repressed protein (ARP1) mRNA, complete cds	sp|Q05349|12KD_FRAAN	104	7e-23	Auxin-repressed 12.5 kDa protein OS=Fragaria ananassa PE=2 SV=1	--	--	--	--	--	--	--	--	--	--	-	-	-
CL16685.Contig4_All	428	76.4238	86.8399	52.78	11.7744	15.1763	14.5734	2.348±0.373	5.12387e-14	2.16669e-10	up	gi|162532861|gb|ABY16785.1|	76.3	1e-13	auxin-repressed protein [Nicotiana tabacum]	gi|162532860|gb|EU286949.1|	293	7e-77	Nicotiana tabacum auxin-repressed protein (ARP1) mRNA, complete cds	sp|Q05349|12KD_FRAAN	52.4	1e-07	Auxin-repressed 12.5 kDa protein OS=Fragaria ananassa PE=2 SV=1	--	--	--	--	--	--	--	--	--	--	-	-	-
CL16759.Contig1_All	3176	7.9245	7.7242	7.5377	33.2456	31.247	27.7371	-1.992±0.036	1.88066e-27	5.4532e-23	down	gi|77799302|dbj|BAE46746.1|	1869	0	nitrate reductase [Nicotiana benthamiana]	gi|109659809|dbj|AB245431.1|	5723	0	Nicotiana benthamiana NR2 mRNA for nitrate reductase 2, complete cds	sp|P08509|NIA2_TOBAC	1856	0	Nitrate reductase [NADH] 2 OS=Nicotiana tabacum GN=NIA2 PE=2 SV=2	MT1801	210	1e-53	COG2041	Sulfite oxidase and related enzymes	K00360	0	1025	ppp:PHYPADRAFT_184973	nitrate reductase (NADH) [EC:1.7.1.1]	GO:0006809//nitric oxide biosynthetic process;GO:0042128//nitrate assimilation;GO:0055114//oxidation-reduction process	GO:0009703//nitrate reductase (NADH) activity;GO:0050464;GO:0030151//molybdenum ion binding;GO:0020037//heme binding;GO:0043546//molybdopterin cofactor binding	-
CL16759.Contig2_All	3141	10.2336	18.7552	14.3265	37.5634	37.485	34.9829	-1.388±0.438	2.72792e-14	1.23044e-10	down	gi|109659810|dbj|BAE96752.1|	1876.3	0	nitrate reductase 2 [Nicotiana benthamiana]	gi|109659809|dbj|AB245431.1|	6179	0	Nicotiana benthamiana NR2 mRNA for nitrate reductase 2, complete cds	sp|P08509|NIA2_TOBAC	1860	0	Nitrate reductase [NADH] 2 OS=Nicotiana tabacum GN=NIA2 PE=2 SV=2	MT1801	211	5e-54	COG2041	Sulfite oxidase and related enzymes	K00360	0	1024	ppp:PHYPADRAFT_184973	nitrate reductase (NADH) [EC:1.7.1.1]	GO:0006809//nitric oxide biosynthetic process;GO:0042128//nitrate assimilation;GO:0055114//oxidation-reduction process	GO:0009703//nitrate reductase (NADH) activity;GO:0050464;GO:0030151//molybdenum ion binding;GO:0020037//heme binding;GO:0043546//molybdopterin cofactor binding	-
CL1676.Contig2_All	2212	3.7501	3.4866	1.8716	1.2295	0.9293	0.8112	1.552±0.551	0.000113124	0.0218679	up	gi|849072|dbj|BAA09367.1|	245	5e-159	A-type cyclin [Nicotiana tabacum]	gi|849071|dbj|D50736.1|TOBNTCYCB	1203	0	Nicotiana tabacum mRNA for A-type cyclin, complete cds	sp|Q147G5|CCA22_ARATH	216	2e-109	Cyclin-A2-2 OS=Arabidopsis thaliana GN=CYCA2-2 PE=2 SV=1	SPBC582.03	136	2e-31	COG5024	Cyclin	K06627	4e-115	238	vvi:100254892	cyclin A	GO:0044260;GO:0000902//cell morphogenesis;GO:0010389//regulation of G2/M transition of mitotic cell cycle;GO:0008283//cell proliferation;GO:0051301//cell division;GO:0044238//primary metabolic process;GO:2000123//positive regulation of stomatal complex development	GO:0005515//protein binding;GO:0016538//cyclin-dependent protein kinase regulator activity	GO:0005634//nucleus
CL16814.Contig2_All	1069	0.97	0.614	0.3368	1.6462	2.4612	2.7975	-1.975±0.765	1.12444e-05	0.0034633	down	gi|460400227|ref|XP_004245637.1|	355.1	1e-96	PREDICTED: heat stress transcription factor B-2b-like [Solanum lycopersicum]	gi|460400226|ref|XM_004245589.1|	218	9e-54	PREDICTED: Solanum lycopersicum heat stress transcription factor B-2b-like (LOC101267632), mRNA	sp|Q9T0D3|HFB2B_ARATH	221	7e-58	Heat stress transcription factor B-2b OS=Arabidopsis thaliana GN=HSFB2B PE=2 SV=1	--	--	--	--	--	--	--	--	--	--	GO:0010200//response to chitin;GO:0045892//negative regulation of transcription, DNA-dependent	-	-
CL16826.Contig1_All	591	5.5824	4.7202	3.6548	10.8279	9.3211	7.0842	-0.986±0.308	0.000332552	0.0477366	down	--	--	--	--	gi|262118334|gb|AC232703.2|	65.9	4e-08	Solanum lycopersicum chromosome 05 clone C05HBa0190L02, complete sequence	--	--	--	--	--	--	--	--	--	--	--	--	--	--	-	-	-
CL16937.Contig1_All	409	0.9219	1.6048	1.9804	5.4762	6.634	3.9693	-1.905±0.570	3.20196e-05	0.00844046	down	gi|350540116|ref|NP_001234647.1|	143.3	1e-33	AP2 transcription factor SlAP2d [Solanum lycopersicum] >gi|333123373|gb|AEF28822.1| AP2 transcription factor SlAP2d [Solanum lycopersicum]	gi|262192730|gb|GU066884.1|	357	6e-96	Nicotiana tabacum clone Joka36 apetala 2-like protein mRNA, partial cds	--	--	--	--	--	--	--	--	--	K09284	2e-21	99.4	vvi:100246815	AP2-like factor, euAP2 lineage	GO:0007275//multicellular organismal development;GO:0006355//regulation of transcription, DNA-dependent	GO:0003677//DNA binding;GO:0003700//sequence-specific DNA binding transcription factor activity	GO:0005634//nucleus
CL1694.Contig10_All	2798	26.9853	28.5025	18.7847	51.7455	52.3063	62.083	-1.185±0.327	2.34478e-11	4.75929e-08	down	gi|460386480|ref|XP_004238926.1|	608.6	1e-172	PREDICTED: zinc finger protein CONSTANS-LIKE 16-like [Solanum lycopersicum]	gi|460386479|ref|XM_004238878.1|	258	3e-65	PREDICTED: Solanum lycopersicum zinc finger protein CONSTANS-LIKE 16-like (LOC101253781), mRNA	sp|Q8RWD0|COL16_ARATH	305	9e-83	Zinc finger protein CONSTANS-LIKE 16 OS=Arabidopsis thaliana GN=COL16 PE=2 SV=2	--	--	--	--	--	K12135	2e-10	66.6	ath:AT5G15840	zinc finger protein CONSTANS	-	-	-
CL1694.Contig2_All	953	6.1326	5.6822	6.7995	17.3748	14.4081	16.6764	-1.384±0.130	2.41842e-10	3.80525e-07	down	gi|460382518|ref|XP_004236986.1|	298.5	1e-79	PREDICTED: zinc finger protein CONSTANS-LIKE 16-like [Solanum lycopersicum]	gi|460382517|ref|XM_004236938.1|	305	5e-80	PREDICTED: Solanum lycopersicum zinc finger protein CONSTANS-LIKE 16-like (LOC101255581), mRNA	sp|Q8RWD0|COL16_ARATH	153	2e-37	Zinc finger protein CONSTANS-LIKE 16 OS=Arabidopsis thaliana GN=COL16 PE=2 SV=2	--	--	--	--	--	K12135	2e-08	58.2	aly:ARALYDRAFT_488429	zinc finger protein CONSTANS	-	-	-
CL1694.Contig3_All	916	5.2483	3.4037	2.2598	6.8988	8.258	6.5296	-1.075±0.608	8.83749e-05	0.0181557	down	gi|460382518|ref|XP_004236986.1|	306.6	3e-82	PREDICTED: zinc finger protein CONSTANS-LIKE 16-like [Solanum lycopersicum]	gi|460382517|ref|XM_004236938.1|	319	3e-84	PREDICTED: Solanum lycopersicum zinc finger protein CONSTANS-LIKE 16-like (LOC101255581), mRNA	sp|Q8RWD0|COL16_ARATH	147	6e-36	Zinc finger protein CONSTANS-LIKE 16 OS=Arabidopsis thaliana GN=COL16 PE=2 SV=2	--	--	--	--	--	K12135	2e-09	61.6	aly:ARALYDRAFT_488429	zinc finger protein CONSTANS	-	-	-
CL1694.Contig4_All	1530	3.4502	2.0378	1.4118	4.4962	4.729	3.6858	-1.002±0.648	0.000255141	0.0394418	down	gi|460382518|ref|XP_004236986.1|	135.2	3e-30	PREDICTED: zinc finger protein CONSTANS-LIKE 16-like [Solanum lycopersicum]	gi|460382517|ref|XM_004236938.1|	218	1e-53	PREDICTED: Solanum lycopersicum zinc finger protein CONSTANS-LIKE 16-like (LOC101255581), mRNA	sp|Q8RWD0|COL16_ARATH	85.1	1e-16	Zinc finger protein CONSTANS-LIKE 16 OS=Arabidopsis thaliana GN=COL16 PE=2 SV=2	--	--	--	--	--	K12135	1e-08	59.7	aly:ARALYDRAFT_488429	zinc finger protein CONSTANS	-	-	GO:0005622//intracellular
CL1694.Contig6_All	996	10.0321	6.8373	3.6144	14.2956	15.6847	13.297	-1.199±0.744	1.2037e-06	0.000545382	down	gi|460382518|ref|XP_004236986.1|	313.2	4e-84	PREDICTED: zinc finger protein CONSTANS-LIKE 16-like [Solanum lycopersicum]	gi|460382517|ref|XM_004236938.1|	295	5e-77	PREDICTED: Solanum lycopersicum zinc finger protein CONSTANS-LIKE 16-like (LOC101255581), mRNA	sp|Q8LG76|COL6_ARATH	150	8e-37	Zinc finger protein CONSTANS-LIKE 6 OS=Arabidopsis thaliana GN=COL6 PE=2 SV=2	--	--	--	--	--	K12135	2e-09	61.6	aly:ARALYDRAFT_488429	zinc finger protein CONSTANS	-	-	-
CL1694.Contig7_All	915	5.357	3.3178	2.459	7.5183	8.0873	6.8169	-1.085±0.567	5.63573e-05	0.0128673	down	gi|460382518|ref|XP_004236986.1|	301.2	1e-80	PREDICTED: zinc finger protein CONSTANS-LIKE 16-like [Solanum lycopersicum]	gi|460382517|ref|XM_004236938.1|	305	4e-80	PREDICTED: Solanum lycopersicum zinc finger protein CONSTANS-LIKE 16-like (LOC101255581), mRNA	sp|Q8RWD0|COL16_ARATH	145	4e-35	Zinc finger protein CONSTANS-LIKE 16 OS=Arabidopsis thaliana GN=COL16 PE=2 SV=2	--	--	--	--	--	K12135	6e-09	59.7	aly:ARALYDRAFT_488429	zinc finger protein CONSTANS	-	-	-
CL1694.Contig9_All	2918	21.5468	21.3413	14.6195	42.4627	40.0397	45.8846	-1.181±0.319	1.76904e-11	3.74031e-08	down	gi|460386480|ref|XP_004238926.1|	608.2	2e-172	PREDICTED: zinc finger protein CONSTANS-LIKE 16-like [Solanum lycopersicum]	gi|460386479|ref|XM_004238878.1|	250	7e-63	PREDICTED: Solanum lycopersicum zinc finger protein CONSTANS-LIKE 16-like (LOC101253781), mRNA	sp|Q8RWD0|COL16_ARATH	305	1e-82	Zinc finger protein CONSTANS-LIKE 16 OS=Arabidopsis thaliana GN=COL16 PE=2 SV=2	--	--	--	--	--	K12135	2e-10	66.6	ath:AT5G15840	zinc finger protein CONSTANS	-	-	-
CL17005.Contig1_All	1150	0.5738	1.2129	0.6261	3.0605	1.6444	3.1949	-1.796±0.590	0.000235197	0.0372377	down	--	--	--	--	gi|375493632|gb|AC246642.3|	63.9	3e-07	Solanum lycopersicum strain Heinz 1706 chromosome 1 clone slm-41f18 map 1, complete sequence	--	--	--	--	--	--	--	--	--	--	--	--	--	--	-	-	-
CL17016.Contig2_All	2954	9.7008	9.388	10.4806	4.1972	4.1472	4.5412	1.197±0.082	9.64972e-08	7.019e-05	up	gi|460411233|ref|XP_004251018.1|	1238.4	0	PREDICTED: nucleobase-ascorbate transporter 12-like [Solanum lycopersicum]	gi|460411232|ref|XM_004250970.1|	2286	0	PREDICTED: Solanum lycopersicum nucleobase-ascorbate transporter 12-like (LOC101248167), mRNA	sp|Q3E7D0|NAT12_ARATH	1052	0	Nucleobase-ascorbate transporter 12 OS=Arabidopsis thaliana GN=NAT12 PE=1 SV=3	PAB1838	172	3e-42	COG2233	Xanthine/uracil permeases	K14611	0	1157	vvi:100244893	solute carrier family 23 (nucleobase transporter), member 1/2	GO:0098721;GO:0035344//hypoxanthine transport;GO:0098702;GO:0098710	GO:0015210//uracil transmembrane transporter activity;GO:0015294//solute:cation symporter activity;GO:0015207//adenine transmembrane transporter activity;GO:0015208	GO:0005886//plasma membrane;GO:0016021//integral to membrane;GO:0009507//chloroplast;GO:0005634//nucleus
CL17065.Contig2_All	853	7.404	7.5026	5.803	3.3759	2.8917	2.6044	1.213±0.209	0.00018398	0.0309013	up	gi|460401771|ref|XP_004246389.1|	257.7	1e-67	PREDICTED: rop guanine nucleotide exchange factor 1-like [Solanum lycopersicum]	gi|460401770|ref|XM_004246341.1|	416	1e-113	PREDICTED: Solanum lycopersicum rop guanine nucleotide exchange factor 1-like (LOC101268788), mRNA	sp|Q93ZY2|ROGF1_ARATH	107	1e-23	Rop guanine nucleotide exchange factor 1 OS=Arabidopsis thaliana GN=ROPGEF1 PE=1 SV=2	--	--	--	--	--	--	--	--	--	--	GO:0043547//positive regulation of GTPase activity	GO:0005089//Rho guanyl-nucleotide exchange factor activity	-
CL17075.Contig1_All	1051	60.899	96.0993	87.6873	11.5686	19.0884	20.4058	2.234±0.348	3.49314e-09	3.83253e-06	up	gi|91107165|gb|ABE11608.1|	537.7	1e-151	xyloglucan endo-transglycosylase precursor [Solanum chacoense]	gi|91107164|gb|DQ450838.1|	908	0	Solanum chacoense xyloglucan endo-transglycosylase precursor (XET1) mRNA, complete cds	sp|P35694|BRU1_SOYBN	457	4e-129	Brassinosteroid-regulated protein BRU1 OS=Glycine max PE=2 SV=1	YLR213c	77	5e-14	COG2273	Beta-glucanase/Beta-glucan synthetase	K08235	2e-129	460	mtr:MTR_3g084620	xyloglucan:xyloglucosyl transferase [EC:2.4.1.207]	GO:0071555//cell wall organization;GO:0010411//xyloglucan metabolic process;GO:0042546//cell wall biogenesis	GO:0016762//xyloglucan:xyloglucosyl transferase activity;GO:0004553//hydrolase activity, hydrolyzing O-glycosyl compounds	GO:0005618//cell wall;GO:0016021//integral to membrane;GO:0048046//apoplast
CL17075.Contig3_All	1102	40.8019	63.4341	56.27	6.7506	10.6693	11.7079	2.438±0.329	3.8204e-11	7.67763e-08	up	gi|91107165|gb|ABE11608.1|	537.7	1e-151	xyloglucan endo-transglycosylase precursor [Solanum chacoense]	gi|91107164|gb|DQ450838.1|	930	0	Solanum chacoense xyloglucan endo-transglycosylase precursor (XET1) mRNA, complete cds	sp|P35694|BRU1_SOYBN	457	4e-129	Brassinosteroid-regulated protein BRU1 OS=Glycine max PE=2 SV=1	YLR213c	77	5e-14	COG2273	Beta-glucanase/Beta-glucan synthetase	K08235	2e-129	460	mtr:MTR_3g084620	xyloglucan:xyloglucosyl transferase [EC:2.4.1.207]	GO:0071555//cell wall organization;GO:0010411//xyloglucan metabolic process;GO:0042546//cell wall biogenesis	GO:0016762//xyloglucan:xyloglucosyl transferase activity;GO:0004553//hydrolase activity, hydrolyzing O-glycosyl compounds	GO:0005618//cell wall;GO:0016021//integral to membrane;GO:0048046//apoplast
CL1725.Contig23_All	1727	1.0916	0.9027	0.3648	0.0001	0.1428	0.0001	3.899±0.845	4.14232e-05	0.0103545	up	gi|4160300|emb|CAA09853.1|	651.4	0	cyclin D3.1 protein [Nicotiana tabacum]	gi|90991352|dbj|AB243208.1|	1544	0	Nicotiana tabacum CYCD3;5 mRNA for cyclin, complete cds	sp|P42753|CCD31_ARATH	361	6e-100	Cyclin-D3-1 OS=Arabidopsis thaliana GN=CYCD3-1 PE=1 SV=3	YGR109c	72.4	2e-12	COG5024	Cyclin	K14505	4e-125	446	vvi:100264093	cyclin D3, plant	GO:0009739//response to gibberellin stimulus	-	GO:0005634//nucleus
CL17256.Contig2_All	1841	3.1745	6.0611	4.8886	7.2561	9.3788	10.7211	-1.004±0.475	0.000181352	0.0305983	down	gi|460385348|ref|XP_004238366.1|	480.7	3e-134	PREDICTED: thaumatin-like protein 1-like [Solanum lycopersicum]	gi|460385347|ref|XM_004238318.1|	638	1e-180	PREDICTED: Solanum lycopersicum thaumatin-like protein 1-like (LOC101265231), mRNA	sp|O80327|TLP1_PYRPY	281	1e-75	Thaumatin-like protein 1 OS=Pyrus pyrifolia GN=TL1 PE=1 SV=1	--	--	--	--	--	--	--	--	--	--	GO:0051707//response to other organism	-	GO:0005576//extracellular region;GO:0031225//anchored to membrane
CL17295.Contig1_All	1219	0.3093	0.0673	0.443	1.2468	1.2815	1.1916	-2.564±1.443	6.11426e-05	0.0137219	down	--	--	--	--	--	--	--	--	--	--	--	--	--	--	--	--	--	--	--	--	--	--	-	-	-
CL17302.Contig2_All	2544	1.5192	1.0965	0.6722	0.3459	0.1293	0.2687	2.066±0.592	0.0001173	0.0224825	up	gi|460373397|ref|XP_004232506.1|	1174.8	0	PREDICTED: uncharacterized protein LOC101264882 [Solanum lycopersicum]	gi|225316398|dbj|AK322351.1|	1947	0	Solanum lycopersicum cDNA, clone: LEFL1036DC03, HTC in leaf	sp|Q9LVN1|FH13_ARATH	73.9	4e-13	Formin-like protein 13 OS=Arabidopsis thaliana GN=FH13 PE=2 SV=3	CC3494_1	60.1	2e-08	COG3637	Opacity protein and related surface antigens	K15174	6e-14	78.2	gmx:100797526	RNA polymerase II-associated factor 1	-	-	GO:0005737//cytoplasm;GO:0005634//nucleus
CL17310.Contig5_All	978	17.0599	15.7719	10.0306	5.6435	5.2124	6.203	1.292±0.414	2.74563e-06	0.00108634	up	gi|460409510|ref|XP_004250181.1|	272.3	8e-72	PREDICTED: HMG-Y-related protein A-like [Solanum lycopersicum]	gi|460409509|ref|XM_004250133.1|	488	1e-135	PREDICTED: Solanum lycopersicum HMG-Y-related protein A-like (LOC101257130), mRNA	sp|Q00423|HMGYA_SOYBN	166	1e-41	HMG-Y-related protein A OS=Glycine max PE=2 SV=1	--	--	--	--	--	K11275	1e-15	82.4	zma:541964	histone H1/5	-	-	GO:0043229//intracellular organelle
CL17339.Contig2_All	844	2.4571	2.8192	1.8128	7.3925	7.5986	6.3779	-1.616±0.326	4.74201e-08	3.73064e-05	down	gi|224143475|ref|XP_002324968.1|	67.8	2e-10	predicted protein [Populus trichocarpa] >gi|222866402|gb|EEF03533.1| predicted protein [Populus trichocarpa]	--	--	--	--	--	--	--	--	--	--	--	--	--	--	--	--	--	--	-	-	GO:0009536//plastid
CL17379.Contig3_All	798	1.5356	0.4113	0.9022	3.6086	3.9153	3.2122	-2.110±0.956	1.12511e-06	0.000515505	down	--	--	--	--	gi|170763625|gb|AC215407.2|	103	3e-19	Solanum lycopersicum chromosome 2 clone C02HBa0167J21, complete sequence	--	--	--	--	--	--	--	--	--	--	--	--	--	--	-	-	-
CL17400.Contig2_All	2694	2.0994	1.8578	2.4053	0.9502	1.0072	0.5709	1.323±0.186	6.81848e-05	0.0149135	up	gi|460395690|ref|XP_004243414.1|	1382.8	0	PREDICTED: G-type lectin S-receptor-like serine/threonine-protein kinase At2g19130-like [Solanum lycopersicum]	gi|460395689|ref|XM_004243366.1|	2436	0	PREDICTED: Solanum lycopersicum G-type lectin S-receptor-like serine/threonine-protein kinase At2g19130-like (LOC101262633), mRNA	sp|O64477|Y2913_ARATH	986	0	G-type lectin S-receptor-like serine/threonine-protein kinase At2g19130 OS=Arabidopsis thaliana GN=At2g19130 PE=2 SV=1	SA1063_1	82	5e-15	COG0515	Serine/threonine protein kinase	K13417	6e-58	224	ath:AT2G13790	somatic embryogenesis receptor kinase 4 [EC:2.7.10.1 2.7.11.1]	GO:0006468//protein phosphorylation;GO:0048544//recognition of pollen	GO:0004674//protein serine/threonine kinase activity;GO:0005524//ATP binding;GO:0030246//carbohydrate binding	GO:0016021//integral to membrane;GO:0005886//plasma membrane
CL1747.Contig1_All	3245	6.8846	6.6498	9.8181	18.0935	19.358	18.5371	-1.285±0.311	9.05572e-13	2.66388e-09	down	gi|460384171|ref|XP_004237787.1|	110.2	2e-22	PREDICTED: fructose-1,6-bisphosphatase, cytosolic-like [Solanum lycopersicum]	gi|225320899|dbj|AK325110.1|	914	0	Solanum lycopersicum cDNA, clone: LEFL1091CH12, HTC in leaf	sp|P46276|F16P2_SOLTU	386	4e-107	Fructose-1,6-bisphosphatase, cytosolic OS=Solanum tuberosum PE=2 SV=1	SPBC1198.14c	202	2e-51	COG0158	Fructose-1,6-bisphosphatase	K03841	3e-104	378	gmx:100812684	fructose-1,6-bisphosphatase I [EC:3.1.3.11]	GO:0005986//sucrose biosynthetic process;GO:0055114//oxidation-reduction process;GO:0016311//dephosphorylation;GO:0009750//response to fructose stimulus;GO:0005983//starch catabolic process;GO:0015979//photosynthesis;GO:0009737//response to abscisic acid stimulus;GO:0030388//fructose 1,6-bisphosphate metabolic process	GO:0046872//metal ion binding;GO:0042132//fructose 1,6-bisphosphate 1-phosphatase activity;GO:0032440//2-alkenal reductase [NAD(P)] activity	GO:0005829//cytosol;GO:0005634//nucleus
CL1747.Contig2_All	581	4.3806	6.0724	9.4492	23.6807	21.3689	18.9713	-1.758±0.557	1.80564e-12	5.02051e-09	down	--	--	--	--	--	--	--	--	--	--	--	--	--	--	--	--	--	--	--	--	--	--	-	-	-
CL1747.Contig3_All	3121	12.8665	16.4042	21.3968	31.6273	33.7472	35.4535	-1.024±0.367	4.76575e-09	5.09117e-06	down	gi|460384171|ref|XP_004237787.1|	110.2	2e-22	PREDICTED: fructose-1,6-bisphosphatase, cytosolic-like [Solanum lycopersicum]	gi|225320899|dbj|AK325110.1|	914	0	Solanum lycopersicum cDNA, clone: LEFL1091CH12, HTC in leaf	sp|P46276|F16P2_SOLTU	386	4e-107	Fructose-1,6-bisphosphatase, cytosolic OS=Solanum tuberosum PE=2 SV=1	SPBC1198.14c	202	2e-51	COG0158	Fructose-1,6-bisphosphatase	K03841	3e-104	378	gmx:100812684	fructose-1,6-bisphosphatase I [EC:3.1.3.11]	GO:0005986//sucrose biosynthetic process;GO:0055114//oxidation-reduction process;GO:0016311//dephosphorylation;GO:0009750//response to fructose stimulus;GO:0005983//starch catabolic process;GO:0015979//photosynthesis;GO:0009737//response to abscisic acid stimulus;GO:0030388//fructose 1,6-bisphosphate metabolic process	GO:0046872//metal ion binding;GO:0042132//fructose 1,6-bisphosphate 1-phosphatase activity;GO:0032440//2-alkenal reductase [NAD(P)] activity	GO:0005829//cytosol;GO:0005634//nucleus
CL1747.Contig4_All	599	2.2032	1.0958	3.7562	8.2795	7.4122	5.2779	-1.745±0.891	2.87688e-05	0.00773193	down	--	--	--	--	--	--	--	--	--	--	--	--	--	--	--	--	--	--	--	--	--	--	-	-	-
CL17485.Contig1_All	323	4.9612	3.5562	3.9009	7.1819	10.9458	12.4331	-1.314±0.248	0.000145826	0.0261913	down	--	--	--	--	gi|460378502|ref|XM_004234962.1|	99.6	2e-18	PREDICTED: Solanum lycopersicum indole-3-acetic acid-induced protein ARG7-like (LOC101246226), mRNA	--	--	--	--	--	--	--	--	--	--	--	--	--	--	-	-	-
CL17490.Contig4_All	591	0.957	0.5553	0.6091	2.0302	2.5042	3.6144	-1.984±0.420	0.000165178	0.0283886	down	--	--	--	--	--	--	--	--	--	--	--	--	--	--	--	--	--	--	--	--	--	--	-	-	-
CL17499.Contig1_All	1791	0.6316	0.5955	0.9548	2.8138	2.2954	1.5266	-1.638±0.371	6.60044e-05	0.0145622	down	gi|350536069|ref|NP_001233972.1|	299.7	1e-79	jasmonic acid 2 [Solanum lycopersicum] >gi|6175246|gb|AAF04915.1|AF011555_1 jasmonic acid 2 [Solanum lycopersicum]	gi|350536068|ref|NM_001247043.1|	456	1e-125	Solanum lycopersicum jasmonic acid 2 (JA2), mRNA >gi|6175245|gb|AF011555.1|AF011555 Lycopersicon esculentum jasmonic acid 2 (LEJA2) mRNA, complete cds	sp|Q9LDY8|NAC55_ARATH	291	6e-79	NAC domain-containing protein 55 OS=Arabidopsis thaliana GN=NAC055 PE=2 SV=1	--	--	--	--	--	--	--	--	--	--	GO:0031348//negative regulation of defense response;GO:0010286//heat acclimation;GO:0009611//response to wounding;GO:0009867//jasmonic acid mediated signaling pathway;GO:0042542//response to hydrogen peroxide;GO:0009862//systemic acquired resistance, salicylic acid mediated signaling pathway;GO:0009414//response to water deprivation;GO:0010363//regulation of plant-type hypersensitive response;GO:…	GO:0046982//protein heterodimerization activity;GO:0043565//sequence-specific DNA binding;GO:0003700//sequence-specific DNA binding transcription factor activity	GO:0005634//nucleus
CL17499.Contig2_All	1438	4.6542	3.3663	4.694	18.468	14.5802	17.0532	-1.995±0.273	1.59664e-20	2.31484e-16	down	gi|350536069|ref|NP_001233972.1|	607.4	1e-172	jasmonic acid 2 [Solanum lycopersicum] >gi|6175246|gb|AAF04915.1|AF011555_1 jasmonic acid 2 [Solanum lycopersicum]	gi|51871852|gb|AY704177.1|	672	0	Solanum tuberosum jasmonic acid 2 mRNA, complete cds	sp|Q93VY3|NAC72_ARATH	384	6e-107	NAC domain-containing protein 72 OS=Arabidopsis thaliana GN=NAC072 PE=2 SV=1	--	--	--	--	--	--	--	--	--	--	GO:0045893//positive regulation of transcription, DNA-dependent;GO:0009414//response to water deprivation;GO:0007275//multicellular organismal development;GO:0009737//response to abscisic acid stimulus	GO:0003677//DNA binding;GO:0003700//sequence-specific DNA binding transcription factor activity	GO:0005634//nucleus
CL17527.Contig1_All	1039	1.9052	1.4214	1.3859	3.5415	3.2445	4.1941	-1.236±0.255	0.000130021	0.0240574	down	gi|460411332|ref|XP_004251066.1|	400.2	3e-110	PREDICTED: uncharacterized protein LOC101262686 [Solanum lycopersicum]	gi|460411331|ref|XM_004251018.1|	228	9e-57	PREDICTED: Solanum lycopersicum uncharacterized LOC101262686 (LOC101262686), mRNA	sp|Q6NMR8|FAF3_ARATH	67	2e-11	Protein FANTASTIC FOUR 3 OS=Arabidopsis thaliana GN=FAF3 PE=2 SV=1	--	--	--	--	--	K11323	5e-07	53.5	vcn:VOLCADRAFT_121342	histone arginine demethylase JMJD6 [EC:1.14.11.-]	-	-	-
CL17567.Contig3_All	3233	0.6123	0.5583	0.2784	0.1485	0.0254	0.0793	2.435±0.622	5.84128e-05	0.0132498	up	gi|460396706|ref|XP_004243912.1|	1419.1	0	PREDICTED: microtubule-associated protein SPIRAL2-like [Solanum lycopersicum]	gi|460396705|ref|XM_004243864.1|	2928	0	PREDICTED: Solanum lycopersicum microtubule-associated protein SPIRAL2-like (LOC101256016), mRNA	sp|F4I6M4|SP2L_ARATH	278	2e-74	Microtubule-associated protein SPIRAL2-like OS=Arabidopsis thaliana GN=SP2L PE=2 SV=1	--	--	--	--	--	--	--	--	--	--	GO:0044763;GO:0034645//cellular macromolecule biosynthetic process;GO:0090304;GO:0060255;GO:0050794//regulation of cellular process;GO:0006325//chromatin organization	-	-
CL17611.Contig1_All	2870	3.0545	4.0595	2.5087	1.087	1.2319	1.1015	1.464±0.349	3.9403e-07	0.000217331	up	gi|460372700|ref|XP_004232164.1|	891.7	0	PREDICTED: serine carboxypeptidase-like 25-like [Solanum lycopersicum]	gi|460372699|ref|XM_004232116.1|	1526	0	PREDICTED: Solanum lycopersicum serine carboxypeptidase-like 25-like (LOC101260592), mRNA	sp|Q8L9Y0|SCP25_ARATH	756	0	Serine carboxypeptidase-like 25 OS=Arabidopsis thaliana GN=SCPL25 PE=2 SV=2	SPAC19G12.10c_2	164	1e-39	COG2939	Carboxypeptidase C (cathepsin A)	K13289	7e-155	546	ath:AT2G24010	cathepsin A (carboxypeptidase C) [EC:3.4.16.5]	GO:0051603//proteolysis involved in cellular protein catabolic process;GO:0009742//brassinosteroid mediated signaling pathway	GO:0004185//serine-type carboxypeptidase activity	GO:0005615//extracellular space;GO:0005773//vacuole
CL17611.Contig3_All	2993	11.527	12.4456	8.1189	3.4477	4.0657	5.1101	1.322±0.329	3.50663e-08	2.82443e-05	up	gi|460372700|ref|XP_004232164.1|	894.8	0	PREDICTED: serine carboxypeptidase-like 25-like [Solanum lycopersicum]	gi|460372699|ref|XM_004232116.1|	1534	0	PREDICTED: Solanum lycopersicum serine carboxypeptidase-like 25-like (LOC101260592), mRNA	sp|Q8L9Y0|SCP25_ARATH	758	0	Serine carboxypeptidase-like 25 OS=Arabidopsis thaliana GN=SCPL25 PE=2 SV=2	SPAC19G12.10c_2	164	1e-39	COG2939	Carboxypeptidase C (cathepsin A)	K13289	7e-155	546	ath:AT2G24010	cathepsin A (carboxypeptidase C) [EC:3.4.16.5]	GO:0051603//proteolysis involved in cellular protein catabolic process;GO:0009742//brassinosteroid mediated signaling pathway	GO:0004185//serine-type carboxypeptidase activity	GO:0005615//extracellular space;GO:0005773//vacuole
CL17655.Contig1_All	1869	0.2017	0.3951	0.1445	2.0115	1.9356	1.4172	-2.985±0.739	4.37351e-11	8.45437e-08	down	gi|460371602|ref|XP_004231624.1|	115.2	3e-169	PREDICTED: uncharacterized protein LOC101261079 [Solanum lycopersicum]	gi|460371601|ref|XM_004231576.1|	507	1e-140	PREDICTED: Solanum lycopersicum uncharacterized LOC101261079 (LOC101261079), mRNA	sp|Q6R0H1|LHY_ARATH	80.5	8e-31	Protein LHY OS=Arabidopsis thaliana GN=LHY PE=1 SV=2	--	--	--	--	--	K12133	2e-30	80.5	ath:AT1G01060	LATE ELONGATED HYPOCOTYL	GO:0006351//transcription, DNA-dependent	-	-
CL17655.Contig3_All	1912	0.3451	0.4291	0.0941	1.8826	1.7631	2.2344	-3.026±1.184	1.49493e-11	3.26272e-08	down	gi|460371602|ref|XP_004231624.1|	614	2e-174	PREDICTED: uncharacterized protein LOC101261079 [Solanum lycopersicum]	gi|460371601|ref|XM_004231576.1|	668	0	PREDICTED: Solanum lycopersicum uncharacterized LOC101261079 (LOC101261079), mRNA	sp|Q6R0H1|LHY_ARATH	147	2e-35	Protein LHY OS=Arabidopsis thaliana GN=LHY PE=1 SV=2	--	--	--	--	--	K12133	5e-35	147	ath:AT1G01060	LATE ELONGATED HYPOCOTYL	GO:0006351//transcription, DNA-dependent	-	-
CL17734.Contig7_All	1011	4.8484	2.9216	4.8071	0.7121	1.3825	0.8451	2.059±0.418	3.82036e-06	0.00142281	up	gi|350535953|ref|NP_001234478.1|	557	1e-157	xyloglucan endotransglucosylase-hydrolase XTH9 precursor [Solanum lycopersicum] >gi|42795468|gb|AAS46244.1| xyloglucan endotransglucosylase-hydrolase XTH9 [Solanum lycopersicum]	gi|350535952|ref|NM_001247549.1|	755	0	Solanum lycopersicum xyloglucan endotransglucosylase-hydrolase XTH9 (XTH9), mRNA >gi|42795467|gb|AY497479.1| Lycopersicon esculentum xyloglucan endotransglucosylase-hydrolase XTH9 (XTH9) mRNA, complete cds	sp|Q8LG58|XTH16_ARATH	374	4e-104	Probable xyloglucan endotransglucosylase/hydrolase protein 16 OS=Arabidopsis thaliana GN=XTH16 PE=2 SV=2	YGR189c	76.6	6e-14	COG2273	Beta-glucanase/Beta-glucan synthetase	K08235	4e-110	395	gmx:100782104	xyloglucan:xyloglucosyl transferase [EC:2.4.1.207]	GO:0071555//cell wall organization;GO:0010411//xyloglucan metabolic process;GO:0042546//cell wall biogenesis	GO:0016762//xyloglucan:xyloglucosyl transferase activity;GO:0004553//hydrolase activity, hydrolyzing O-glycosyl compounds	GO:0005618//cell wall;GO:0048046//apoplast
CL17816.Contig1_All	1617	5.538	4.9726	2.8386	9.7948	13.4238	12.5234	-1.478±0.518	6.78833e-11	1.25259e-07	down	gi|460367144|ref|XP_004229435.1|	653.7	0	PREDICTED: basic 7S globulin-like [Solanum lycopersicum]	gi|460367143|ref|XM_004229387.1|	946	0	PREDICTED: Solanum lycopersicum basic 7S globulin-like (LOC101255625), mRNA	sp|P13917|7SB1_SOYBN	216	2e-56	Basic 7S globulin OS=Glycine max GN=BG PE=1 SV=2	--	--	--	--	--	K00924	8e-12	70.5	ath:AT5G22850	[EC:2.7.1.-]	GO:0019538//protein metabolic process	-	-
CL17848.Contig1_All	913	10.2213	13.2103	9.1675	40.3898	39.8046	35.6564	-1.847±0.271	3.63994e-20	4.92542e-16	down	gi|413968484|gb|AFW90579.1|	154.5	2e-36	hypothetical protein [Solanum tuberosum]	gi|38423379|emb|AJ538972.1|	293	2e-76	Nicotiana tabacum cDNA-AFLP-fragment BT31-M2-039	--	--	--	--	--	--	--	--	--	--	--	--	--	--	-	-	-
CL17848.Contig2_All	1056	39.5442	19.7349	11.1647	102.261	74.2791	92.4837	-2.124±0.914	7.12208e-12	1.72095e-08	down	gi|413968484|gb|AFW90579.1|	151.4	2e-35	hypothetical protein [Solanum tuberosum]	gi|38423379|emb|AJ538972.1|	285	5e-74	Nicotiana tabacum cDNA-AFLP-fragment BT31-M2-039	--	--	--	--	--	--	--	--	--	--	--	--	--	--	-	-	-
CL179.Contig7_All	4077	1.0404	1.3886	1.2362	0.4709	0.5848	0.3353	1.388±0.210	5.3617e-05	0.0124376	up	gi|147854675|emb|CAN80245.1|	38.5	1e-28	hypothetical protein VITISV_031023 [Vitis vinifera]	gi|161789360|gb|AC215374.1|	81.8	5e-12	Solanum lycopersicum chromosome 2 clone C02HBa0066C13, complete sequence	--	--	--	--	--	--	--	--	--	K12619	8e-06	52	vvi:100260845	5'-3' exoribonuclease 2 [EC:3.1.13.-]	-	-	-
CL17995.Contig8_All	1609	3.2808	3.4675	3.5798	6.9104	7.0008	6.4256	-0.978±0.064	1.11673e-05	0.00344981	down	gi|16580130|gb|AAK92213.1|	334	4e-90	bZIP transcription factor BZI-2 [Nicotiana tabacum]	gi|16580129|gb|AY045570.1|	1049	0	Nicotiana tabacum bZIP transcription factor BZI-2 mRNA, complete cds	sp|P24068|OCS1_MAIZE	87.4	2e-17	Ocs element-binding factor 1 OS=Zea mays GN=OBF1 PE=2 SV=2	--	--	--	--	--	K04371	9e-45	179	vvi:100254083	extracellular signal-regulated kinase 1/2 [EC:2.7.11.24]	GO:0006355//regulation of transcription, DNA-dependent	GO:0043565//sequence-specific DNA binding;GO:0003700//sequence-specific DNA binding transcription factor activity	-
CL18107.Contig1_All	324	0.0001	0.5065	0.2778	2.7157	3.299	1.846	-6.762±6.869	0.00018585	0.0310987	down	--	--	--	--	gi|356995671|dbj|AB622400.1|	73.8	1e-10	Colchicum autumnale DNA, SINE:Au SINE, complete sequence	--	--	--	--	--	--	--	--	--	--	--	--	--	--	-	-	-
CL18147.Contig2_All	880	106.475	96.499	56.6587	24.27	29.9919	31.1677	1.552±0.490	6.27425e-06	0.00214819	up	gi|28565534|gb|AAO43000.1|	218.4	1e-55	early tobacco anther 1 [Nicotiana tabacum]	gi|359496445|ref|XM_002263248.2|	107	2e-20	PREDICTED: Vitis vinifera uncharacterized LOC100251676 (LOC100251676), mRNA	sp|Q9LV66|Y5848_ARATH	114	6e-26	Uncharacterized protein At5g48480 OS=Arabidopsis thaliana GN=At5g48480 PE=1 SV=1	RSc0107	61.2	2e-09	COG2764	Uncharacterized protein conserved in bacteria	--	--	--	--	--	-	GO:0016740//transferase activity	GO:0005829//cytosol
CL18289.Contig3_All	741	2.9259	4.6505	4.3724	7.9883	7.7672	7.7257	-1.004±0.363	0.000277532	0.041741	down	--	--	--	--	--	--	--	--	--	--	--	--	--	--	--	--	--	--	--	--	--	--	-	-	-
CL1834.Contig1_All	2556	6.4908	6.9015	5.3521	1.6274	1.4476	1.6046	1.994±0.191	8.1717e-15	4.14661e-11	up	gi|460383574|ref|XP_004237496.1|	140.6	0	PREDICTED: uncharacterized protein LOC101267400 [Solanum lycopersicum]	gi|460383573|ref|XM_004237448.1|	1431	0	PREDICTED: Solanum lycopersicum uncharacterized LOC101267400 (LOC101267400), mRNA	--	--	--	--	--	--	--	--	--	--	--	--	--	--	-	GO:0005488//binding	-
CL18404.Contig2_All	493	2.2944	1.8307	0.9128	6.8147	5.8372	4.1596	-1.840±0.693	8.98444e-06	0.00289922	down	--	--	--	--	gi|8096272|dbj|AB009885.1|	60	2e-06	Nicotiana tabacum wound inducive mRNA , complete cds	--	--	--	--	--	--	--	--	--	--	--	--	--	--	-	-	-
CL18450.Contig1_All	1864	1.4665	0.7043	0.338	2.2744	2.4702	1.9711	-1.669±1.059	6.83443e-06	0.0022816	down	--	--	--	--	--	--	--	--	--	--	--	--	--	--	--	--	--	--	--	--	--	--	-	-	-
CL18555.Contig3_All	949	0.298	0.1729	0.8535	1.8544	1.8194	1.3505	-2.246±1.171	0.000164597	0.0283366	down	--	--	--	--	gi|294862566|gb|GU144806.1|	176	3e-41	Solanum tuberosum cultivar Spunta nucleoside diphosphate kinase 1 (NDPK1) gene, complete cds	--	--	--	--	--	--	--	--	--	--	--	--	--	--	-	-	-
CL18605.Contig1_All	828	3.643	2.18	2.3913	6.5693	5.7594	5.5725	-1.161±0.395	7.26334e-05	0.015667	down	--	--	--	--	gi|356472069|tpe|HE583506.1|	97.6	2e-17	TPA_inf: Nicotiana tabacum SINE AU_Nt2	--	--	--	--	--	--	--	--	--	--	--	--	--	--	-	-	-
CL18605.Contig2_All	1168	12.5093	11.9418	21.267	39.4476	30.1993	34.3825	-1.238±0.463	7.41427e-07	0.000364383	down	--	--	--	--	gi|356472069|tpe|HE583506.1|	97.6	3e-17	TPA_inf: Nicotiana tabacum SINE AU_Nt2	--	--	--	--	--	--	--	--	--	--	--	--	--	--	-	-	-
CL18664.Contig2_All	835	33.0769	37.732	27.2693	11.3999	14.7702	17.0888	1.168±0.236	1.39599e-07	9.63774e-05	up	gi|460409232|ref|XP_004250043.1|	214.5	1e-54	PREDICTED: cysteine proteinase 15A-like isoform 1 [Solanum lycopersicum]	gi|460409231|ref|XM_004249995.1|	357	1e-95	PREDICTED: Solanum lycopersicum cysteine proteinase 15A-like, transcript variant 1 (LOC101266086), mRNA	--	--	--	--	--	--	--	--	--	--	--	--	--	--	-	-	-
CL18706.Contig5_All	861	9.8533	14.7704	11.7072	51.8409	37.1474	37.3136	-1.818±0.293	1.81675e-10	2.93625e-07	down	gi|460373370|ref|XP_004232493.1|	307.8	1e-82	PREDICTED: chaperone protein dnaJ 11, chloroplastic-like [Solanum lycopersicum]	gi|460373369|ref|XM_004232445.1|	438	1e-120	PREDICTED: Solanum lycopersicum chaperone protein dnaJ 11, chloroplastic-like (LOC101260685), mRNA	sp|Q9FYB5|DNJ11_ARATH	140	1e-33	Chaperone protein dnaJ 11, chloroplastic OS=Arabidopsis thaliana GN=ATJ11 PE=1 SV=2	MPN002	65.9	9e-11	COG2214	DnaJ-class molecular chaperone	K03686	1e-12	71.6	osa:4331058	molecular chaperone DnaJ	-	-	GO:0005634//nucleus;GO:0009507//chloroplast
CL18779.Contig1_All	3048	0.3093	0.673	0.9449	1.7321	2.6436	2.3828	-1.954±0.826	7.76972e-08	5.73473e-05	down	gi|342365847|gb|AEL30380.1|	73.9	0	hypothetical protein 205D04_20 [Arachis hypogaea]	gi|213972506|dbj|AP010932.1|	85.7	3e-13	Solanum lycopersicum DNA, chromosome 8, clone: C08SLm0108O09, complete sequence	sp|P10978|POLX_TOBAC	193	4e-49	Retrovirus-related Pol polyprotein from transposon TNT 1-94 OS=Nicotiana tabacum PE=2 SV=1	--	--	--	--	--	K12619	2e-31	81.6	osa:4349826	5'-3' exoribonuclease 2 [EC:3.1.13.-]	-	-	-
CL18818.Contig1_All	508	21.5247	20.1888	13.2873	36.059	34.1508	33.1349	-0.941±0.378	4.34576e-06	0.00158933	down	--	--	--	--	gi|1890636|gb|U56861.1|NPU56861	85.7	4e-14	Nicotiana plumbaginifolia intergenic region between lhcb1*1 and lhcb1*2 genes	--	--	--	--	--	--	--	--	--	--	--	--	--	--	-	-	-
CL18907.Contig1_All	766	12.3059	13.0676	14.0991	21.9297	30.3766	27.1057	-1.011±0.098	2.94486e-07	0.000176322	down	gi|460369049|ref|XP_004230377.1|	137.1	2e-31	PREDICTED: uncharacterized protein LOC101244714 [Solanum lycopersicum]	gi|460369048|ref|XM_004230329.1|	89.7	4e-15	PREDICTED: Solanum lycopersicum uncharacterized LOC101244714 (LOC101244714), mRNA	--	--	--	--	--	--	--	--	--	--	--	--	--	--	-	-	GO:0005739//mitochondrion
CL19011.Contig3_All	1160	0.7314	1.5561	0.931	2.7583	4.0402	3.6093	-1.767±0.556	8.42608e-07	0.000403367	down	--	--	--	--	--	--	--	--	--	--	--	--	--	--	--	--	--	--	--	--	--	--	-	-	-
CL19016.Contig1_All	1144	2.3895	2.2233	0.8654	0.2098	0.4312	0.2241	2.528±0.818	0.000247646	0.0385184	up	gi|460396307|ref|XP_004243717.1|	501.5	1e-140	PREDICTED: uncharacterized protein LOC101255511 [Solanum lycopersicum]	gi|460396306|ref|XM_004243669.1|	492	1e-136	PREDICTED: Solanum lycopersicum uncharacterized LOC101255511 (LOC101255511), mRNA	sp|Q6AWY8|GRF1_ORYSJ	240	1e-63	Growth-regulating factor 1 OS=Oryza sativa subsp. japonica GN=GRF1 PE=3 SV=1	--	--	--	--	--	--	--	--	--	--	GO:0006351//transcription, DNA-dependent	-	-
CL19068.Contig1_All	862	4.7022	4.188	5.116	1.4848	1.3354	1.586	1.664±0.145	1.29075e-05	0.00387558	up	gi|15222372|ref|NP_172210.1|	83.6	4e-15	josephin protein-like protein [Arabidopsis thaliana] >gi|38454076|gb|AAR20732.1| At1g07300 [Arabidopsis thaliana] >gi|38603992|gb|AAR24739.1| At1g07300 [Arabidopsis thaliana] >gi|332189983|gb|AEE28104.1| josephin protein-like protein [Arabidopsis thaliana]	--	--	--	--	sp|O82391|JOSL_ARATH	69.7	2e-12	Josephin-like protein OS=Arabidopsis thaliana GN=At2g29640 PE=2 SV=1	--	--	--	--	--	K15235	6e-12	69.7	ath:AT2G29640	josephin [EC:3.4.19.12]	-	-	-
CL19392.Contig2_All	765	0.9858	1.287	2.2353	4.6008	4.4066	5.4729	-1.770±0.602	1.47761e-06	0.000647767	down	gi|460385336|ref|XP_004238360.1|	90.1	9e-43	PREDICTED: uncharacterized protein LOC101263408 [Solanum lycopersicum]	gi|225312800|dbj|AK320143.1|	301	6e-79	Solanum lycopersicum cDNA, clone: LEFL1005CC12, HTC in leaf	--	--	--	--	--	--	--	--	--	--	--	--	--	--	-	-	GO:0016020//membrane
CL19401.Contig2_All	2270	1.0381	0.7952	1.2291	3.3476	2.789	1.8444	-1.405±0.317	0.000140887	0.025624	down	gi|460386601|ref|XP_004238986.1|	871.3	0	PREDICTED: prolycopene isomerase, chloroplastic-like [Solanum lycopersicum]	gi|460386600|ref|XM_004238938.1|	1861	0	PREDICTED: Solanum lycopersicum prolycopene isomerase, chloroplastic-like (LOC101247017), mRNA	sp|Q2VEX9|CRTSO_DAUCA	186	4e-47	Prolycopene isomerase, chloroplastic OS=Daucus carota GN=CRTISO PE=2 SV=1	all3040	325	2e-88	COG1233	Phytoene dehydrogenase and related proteins	K09835	7e-48	190	sbi:SORBI_05g022240	prolycopene isomerase [EC:5.2.1.13]	GO:0016117//carotenoid biosynthetic process;GO:0042572//retinol metabolic process;GO:0055114//oxidation-reduction process	GO:0046608//carotenoid isomerase activity;GO:0051786//all-trans-retinol 13,14-reductase activity	GO:0009507//chloroplast;GO:0005739//mitochondrion
CL19415.Contig2_All	1108	6.1254	3.1101	5.1985	10.1072	9.5726	7.4031	-0.964±0.510	7.79732e-05	0.0165377	down	gi|121631|sp|P27484.1|GRP2_NICSY	440.3	2e-122	RecName: Full=Glycine-rich protein 2 >gi|19743|emb|CAA42622.1| nsGRP-2 [Nicotiana sylvestris]	gi|19742|emb|X60007.1|	1453	0	N.sylvestris mRNA for glycine rich protein 2 (GRP2)	sp|P27484|GRP2_NICSY	440	8e-124	Glycine-rich protein 2 OS=Nicotiana sylvestris GN=GRP-2 PE=2 SV=1	XF0818	124	3e-28	COG2730	Endoglucanase	K09250	3e-77	286	sbi:SORBI_04g001720	cellular nucleic acid-binding protein	GO:0006355//regulation of transcription, DNA-dependent	GO:0003677//DNA binding;GO:0003723//RNA binding;GO:0008270//zinc ion binding	-
CL19415.Contig3_All	994	5.0261	2.7239	4.0744	9.4154	7.9408	7.3066	-1.105±0.449	9.08674e-06	0.00292757	down	gi|121631|sp|P27484.1|GRP2_NICSY	440.3	2e-122	RecName: Full=Glycine-rich protein 2 >gi|19743|emb|CAA42622.1| nsGRP-2 [Nicotiana sylvestris]	gi|19742|emb|X60007.1|	1364	0	N.sylvestris mRNA for glycine rich protein 2 (GRP2)	sp|P27484|GRP2_NICSY	440	7e-124	Glycine-rich protein 2 OS=Nicotiana sylvestris GN=GRP-2 PE=2 SV=1	XF0818	124	3e-28	COG2730	Endoglucanase	K09250	3e-77	286	sbi:SORBI_04g001720	cellular nucleic acid-binding protein	GO:0006355//regulation of transcription, DNA-dependent	GO:0003677//DNA binding;GO:0003723//RNA binding;GO:0008270//zinc ion binding	-
CL19415.Contig4_All	1225	6.2329	5.4922	6.7591	14.6922	11.0746	11.3693	-1.012±0.151	9.94856e-07	0.000465276	down	gi|121631|sp|P27484.1|GRP2_NICSY	451.8	1e-125	RecName: Full=Glycine-rich protein 2 >gi|19743|emb|CAA42622.1| nsGRP-2 [Nicotiana sylvestris]	gi|19742|emb|X60007.1|	1469	0	N.sylvestris mRNA for glycine rich protein 2 (GRP2)	sp|P27484|GRP2_NICSY	451	3e-127	Glycine-rich protein 2 OS=Nicotiana sylvestris GN=GRP-2 PE=2 SV=1	XF0818	124	3e-28	COG2730	Endoglucanase	K09250	2e-80	297	zma:100857032	cellular nucleic acid-binding protein	GO:0006355//regulation of transcription, DNA-dependent	GO:0003677//DNA binding;GO:0003723//RNA binding;GO:0008270//zinc ion binding	-
CL19515.Contig1_All	861	47.6244	19.7257	60.1041	78.9691	111.251	108.368	-1.375±0.848	4.46952e-05	0.0108942	down	gi|460400011|ref|XP_004245529.1|	241.1	1e-62	PREDICTED: uncharacterized protein LOC101260459 isoform 3 [Solanum lycopersicum]	gi|460400008|ref|XM_004245480.1|	234	1e-58	PREDICTED: Solanum lycopersicum uncharacterized LOC101260459, transcript variant 2 (LOC101260459), mRNA	--	--	--	--	--	--	--	--	--	--	--	--	--	--	-	-	-
CL19515.Contig2_All	800	28.279	19.6914	59.0621	106.788	106.065	130.943	-1.839±0.808	1.11468e-09	1.46309e-06	down	gi|460400011|ref|XP_004245529.1|	235	1e-60	PREDICTED: uncharacterized protein LOC101260459 isoform 3 [Solanum lycopersicum]	gi|460400008|ref|XM_004245480.1|	250	2e-63	PREDICTED: Solanum lycopersicum uncharacterized LOC101260459, transcript variant 2 (LOC101260459), mRNA	--	--	--	--	--	--	--	--	--	--	--	--	--	--	-	-	-
CL19515.Contig3_All	474	27.4438	18.8675	57.911	90.9603	96.7916	113.745	-1.694±0.824	1.12218e-07	7.93634e-05	down	gi|3228262|emb|CAA12355.1|	51.2	7e-06	hypothetical protein [Solanum tuberosum]	gi|460400008|ref|XM_004245480.1|	250	1e-63	PREDICTED: Solanum lycopersicum uncharacterized LOC101260459, transcript variant 2 (LOC101260459), mRNA	--	--	--	--	--	--	--	--	--	--	--	--	--	--	-	-	-
CL19623.Contig2_All	2572	2.0524	2.233	1.2947	0.6842	0.2877	0.9634	1.489±0.423	0.000163315	0.0282356	up	gi|42540596|gb|AAS19201.1|	454.5	4e-126	GAL83 [Nicotiana attenuata]	gi|42540595|gb|AY460336.1|	1445	0	Nicotiana attenuata GAL83 mRNA, partial cds	sp|Q84VQ1|KINB1_ARATH	309	4e-84	SNF1-related protein kinase regulatory subunit beta-1 OS=Arabidopsis thaliana GN=KINB1 PE=1 SV=1	--	--	--	--	--	K07199	2e-86	319	gmx:100789052	5'-AMP-activated protein kinase, regulatory beta subunit	GO:0009750//response to fructose stimulus;GO:0009744//response to sucrose stimulus;GO:0016310//phosphorylation;GO:0043562//cellular response to nitrogen levels	GO:0016301//kinase activity	-
CL19623.Contig4_All	1747	3.1295	3.0527	1.8031	0.6868	0.3765	0.9293	1.959±0.449	2.59975e-07	0.000158936	up	gi|42540596|gb|AAS19201.1|	571.6	1e-161	GAL83 [Nicotiana attenuata]	gi|42540595|gb|AY460336.1|	1758	0	Nicotiana attenuata GAL83 mRNA, partial cds	sp|Q84VQ1|KINB1_ARATH	353	2e-97	SNF1-related protein kinase regulatory subunit beta-1 OS=Arabidopsis thaliana GN=KINB1 PE=1 SV=1	--	--	--	--	--	K07199	1e-100	365	gmx:100789052	5'-AMP-activated protein kinase, regulatory beta subunit	GO:0045859//regulation of protein kinase activity;GO:0043436;GO:0009743//response to carbohydrate stimulus;GO:0043562//cellular response to nitrogen levels	GO:0004679//AMP-activated protein kinase activity;GO:0005515//protein binding;GO:0019887//protein kinase regulator activity	GO:0005737//cytoplasm
CL19623.Contig5_All	4866	2.189	3.3217	2.09	0.2466	0.4393	1.0711	2.080±0.368	3.22114e-06	0.00122896	up	gi|460415759|ref|XP_004253224.1|	29.6	2e-71	PREDICTED: uncharacterized protein LOC101268376 [Solanum lycopersicum]	gi|42540595|gb|AY460336.1|	862	0	Nicotiana attenuata GAL83 mRNA, partial cds	sp|Q84VQ1|KINB1_ARATH	159	1e-38	SNF1-related protein kinase regulatory subunit beta-1 OS=Arabidopsis thaliana GN=KINB1 PE=1 SV=1	--	--	--	--	--	K07199	5e-37	155	gmx:100789052	5'-AMP-activated protein kinase, regulatory beta subunit	GO:0009750//response to fructose stimulus;GO:0009744//response to sucrose stimulus;GO:0043562//cellular response to nitrogen levels	-	GO:0005739//mitochondrion
CL19623.Contig7_All	1532	2.8919	2.3565	2.1736	10.1294	9.0164	11.0988	-2.037±0.212	9.33766e-18	7.28962e-14	down	gi|42540596|gb|AAS19201.1|	127.9	4e-28	GAL83 [Nicotiana attenuata]	gi|42540595|gb|AY460336.1|	325	8e-86	Nicotiana attenuata GAL83 mRNA, partial cds	sp|Q84VQ1|KINB1_ARATH	55.1	1e-07	SNF1-related protein kinase regulatory subunit beta-1 OS=Arabidopsis thaliana GN=KINB1 PE=1 SV=1	--	--	--	--	--	K07199	2e-07	55.5	gmx:100789052	5'-AMP-activated protein kinase, regulatory beta subunit	-	-	-
CL19736.Contig2_All	946	4.7829	2.6887	2.4736	0.5919	0.6953	1.2645	1.897±0.518	0.000272514	0.0411863	up	gi|460367016|ref|XP_004229371.1|	515	7e-145	PREDICTED: probable pectinesterase 53-like [Solanum lycopersicum]	gi|460367015|ref|XM_004229323.1|	718	0	PREDICTED: Solanum lycopersicum probable pectinesterase 53-like (LOC101261743), mRNA	sp|Q8VYZ3|PME53_ARATH	297	5e-81	Probable pectinesterase 53 OS=Arabidopsis thaliana GN=PME53 PE=2 SV=1	CAC3373	156	4e-38	COG4677	Pectin methylesterase	K01051	4e-129	459	pop:POPTR_245492	pectinesterase [EC:3.1.1.11]	GO:0042545//cell wall modification;GO:0045490//pectin catabolic process	GO:0030599//pectinesterase activity;GO:0045330	GO:0005618//cell wall;GO:0005576//extracellular region
CL19737.Contig1_All	1156	3.5879	3.8327	2.4913	0.6228	0.7824	1.4783	1.757±0.335	4.6263e-06	0.00167383	up	gi|460372094|ref|XP_004231868.1|	352.4	8e-96	PREDICTED: probable inactive receptor kinase At5g67200-like [Solanum lycopersicum]	gi|460372093|ref|XM_004231820.1|	787	0	PREDICTED: Solanum lycopersicum probable inactive receptor kinase At5g67200-like (LOC101244333), mRNA	sp|Q93Y06|Y5720_ARATH	238	4e-63	Probable inactive receptor kinase At5g67200 OS=Arabidopsis thaliana GN=At5g67200 PE=1 SV=1	Cgl2127_1	55.5	2e-07	COG0515	Serine/threonine protein kinase	K13418	1e-17	89.4	aly:ARALYDRAFT_895025	somatic embryogenesis receptor kinase 1 [EC:2.7.10.1 2.7.11.1]	GO:0051567//histone H3-K9 methylation;GO:0009944//polarity specification of adaxial/abaxial axis;GO:0009855//determination of bilateral symmetry;GO:0006342//chromatin silencing;GO:0010051//xylem and phloem pattern formation;GO:0007169//transmembrane receptor protein tyrosine kinase signaling pathway;GO:0006468//protein phosphorylation;GO:0009887//organ morphogenesis;GO:0010014//meristem initiatio…	GO:0004674//protein serine/threonine kinase activity;GO:0005524//ATP binding	GO:0016021//integral to membrane;GO:0005886//plasma membrane
CL19737.Contig2_All	2903	0.9741	1.0457	0.682	0.248	0.3682	0.206	1.692±0.330	0.000148801	0.0263952	up	gi|460372094|ref|XP_004231868.1|	1106.7	0	PREDICTED: probable inactive receptor kinase At5g67200-like [Solanum lycopersicum]	gi|460372093|ref|XM_004231820.1|	1812	0	PREDICTED: Solanum lycopersicum probable inactive receptor kinase At5g67200-like (LOC101244333), mRNA	sp|Q93Y06|Y5720_ARATH	707	0	Probable inactive receptor kinase At5g67200 OS=Arabidopsis thaliana GN=At5g67200 PE=1 SV=1	YAR019c	77.8	1e-13	COG0515	Serine/threonine protein kinase	K10576	6e-66	251	vvi:100250088	ubiquitin-conjugating enzyme E2 H [EC:6.3.2.19]	GO:0009653//anatomical structure morphogenesis;GO:0048731;GO:0048519//negative regulation of biological process;GO:0007169//transmembrane receptor protein tyrosine kinase signaling pathway;GO:0003002//regionalization;GO:0048507//meristem development;GO:0006468//protein phosphorylation;GO:0006325//chromatin organization	GO:0004674//protein serine/threonine kinase activity;GO:0005524//ATP binding	GO:0005886//plasma membrane
CL1984.Contig4_All	313	8.7337	8.1261	22.7155	38.3344	42.8179	31.3933	-1.678±0.828	7.82748e-06	0.00257918	down	gi|187373099|gb|ACD03270.1|	149.8	1e-35	glycine-rich RNA-binding protein [Nicotiana tabacum]	gi|187373098|gb|EU569289.1|	214	4e-53	Nicotiana tabacum glycine-rich RNA-binding protein (GRP1) mRNA, complete cds	sp|Q03250|RBG7_ARATH	137	1e-33	Glycine-rich RNA-binding protein 7 OS=Arabidopsis thaliana GN=RBG7 PE=1 SV=1	SPAC140.02	61.6	3e-10	COG0724	RNA-binding proteins (RRM domain)	K13195	1e-35	145	pop:POPTR_712972	cold-inducible RNA-binding protein	-	GO:0003676//nucleic acid binding;GO:0000166//nucleotide binding	-
CL1984.Contig6_All	472	0.5991	0.5215	1.1441	3.8979	4.3549	3.8015	-2.501±0.605	2.58384e-06	0.00103442	down	gi|187373099|gb|ACD03270.1|	149.8	1e-35	glycine-rich RNA-binding protein [Nicotiana tabacum]	gi|187373098|gb|EU569289.1|	214	6e-53	Nicotiana tabacum glycine-rich RNA-binding protein (GRP1) mRNA, complete cds	sp|Q03250|RBG7_ARATH	137	3e-33	Glycine-rich RNA-binding protein 7 OS=Arabidopsis thaliana GN=RBG7 PE=1 SV=1	SPAC140.02	61.6	6e-10	COG0724	RNA-binding proteins (RRM domain)	K13195	3e-35	145	pop:POPTR_712972	cold-inducible RNA-binding protein	-	GO:0003676//nucleic acid binding;GO:0000166//nucleotide binding	-
CL19844.Contig3_All	953	26.1128	13.775	10.3882	59.5946	47.6242	58.6365	-1.833±0.681	7.15185e-15	3.72215e-11	down	gi|460402315|ref|XP_004246659.1|	37	2e-39	PREDICTED: uncharacterized protein LOC101246954 [Solanum lycopersicum]	gi|460402314|ref|XM_004246611.1|	182	4e-43	PREDICTED: Solanum lycopersicum uncharacterized LOC101246954 (LOC101246954), mRNA	--	--	--	--	--	--	--	--	--	--	--	--	--	--	-	-	-
CL19901.Contig1_All	535	1.9381	1.3802	2.8598	4.7845	6.301	6.0689	-1.537±0.526	4.33944e-05	0.0106798	down	gi|357467473|ref|XP_003604021.1|	59.7	2e-08	hypothetical protein MTR_3g117660 [Medicago truncatula] >gi|355493069|gb|AES74272.1| hypothetical protein MTR_3g117660 [Medicago truncatula]	gi|117910772|emb|CU024876.6|	159	4e-36	M.truncatula DNA sequence from clone MTH2-144H1 on chromosome 3, complete sequence	--	--	--	--	--	--	--	--	--	--	--	--	--	--	-	-	-
CL20115.Contig2_All	2455	3.5709	6.2496	4.4358	9.6771	8.4063	8.7358	-0.950±0.407	2.46489e-06	0.000996629	down	gi|460373649|ref|XP_004232627.1|	86.3	0	PREDICTED: cationic amino acid transporter 5-like [Solanum lycopersicum]	gi|170763693|gb|AC215486.2|	2046	0	Solanum lycopersicum chromosome 2 clone C02SLm0073G04, complete sequence	sp|O64759|CAAT5_ARATH	371	0	Cationic amino acid transporter 5 OS=Arabidopsis thaliana GN=CAT5 PE=1 SV=1	BS_yfnA	136	2e-58	COG0531	Amino acid transporters	K03294	8e-164	274	sbi:SORBI_08g021380	basic amino acid/polyamine antiporter, APA family	GO:1903401;GO:0051938//L-glutamate import;GO:0089711;GO:0043091//L-arginine import;GO:1903826	GO:0015189//L-lysine transmembrane transporter activity;GO:0015181//arginine transmembrane transporter activity;GO:0005313//L-glutamate transmembrane transporter activity;GO:0015297//antiporter activity	GO:0016021//integral to membrane;GO:0005886//plasma membrane
CL20154.Contig16_All	886	1.0639	1.4817	2.0316	4.6045	3.6192	3.3753	-1.391±0.467	7.62073e-05	0.016324	down	gi|460384369|ref|XP_004237884.1|	71.6	1e-11	PREDICTED: uncharacterized protein LOC101246821 [Solanum lycopersicum]	gi|209414740|emb|CU915744.5|	99.6	5e-18	S.lycopersicum DNA sequence from clone LE_HBa-138I19 on chromosome 4, complete sequence	--	--	--	--	--	--	--	--	--	--	--	--	--	--	-	-	-
CL20183.Contig2_All	873	3.3473	3.5714	3.6082	9.5293	11.6786	11.4513	-1.634±0.059	1.65903e-10	2.73773e-07	down	--	--	--	--	gi|460372087|ref|XM_004231817.1|	99.6	5e-18	PREDICTED: Solanum lycopersicum ethylene-responsive transcription factor ERF011-like, transcript variant 2 (LOC101268529), mRNA	--	--	--	--	--	--	--	--	--	--	--	--	--	--	-	-	-
CL20197.Contig1_All	4186	1.5763	1.7836	1.2255	0.6115	0.766	0.694	1.129±0.276	0.00027442	0.0413819	up	gi|460399787|ref|XP_004245418.1|	2384	0	PREDICTED: DNA polymerase theta-like [Solanum lycopersicum]	gi|460399786|ref|XM_004245370.1|	5158	0	PREDICTED: Solanum lycopersicum DNA polymerase theta-like (LOC101260073), mRNA	sp|B9DFG3|ISE2_ARATH	102	2e-21	DEAD-box ATP-dependent RNA helicase ISE2, chloroplastic OS=Arabidopsis thaliana GN=ISE2 PE=1 SV=2	MA3203	220	1e-56	COG1204	Superfamily II helicase	K02349	0	1673	vvi:100264582	DNA polymerase theta subunit [EC:2.7.7.7]	GO:0009933//meristem structural organization;GO:0010468//regulation of gene expression;GO:0006260//DNA replication;GO:0009640//photomorphogenesis;GO:0051301//cell division;GO:1990067;GO:2000011//regulation of adaxial/abaxial pattern formation;GO:1902749	GO:0016779//nucleotidyltransferase activity;GO:0003676//nucleic acid binding;GO:0016787//hydrolase activity	GO:0016020//membrane;GO:0005634//nucleus
CL20255.Contig2_All	770	0.6121	0.8524	0.5844	3.0126	1.922	1.9974	-1.779±0.297	0.000235638	0.0372496	down	--	--	--	--	--	--	--	--	--	--	--	--	--	--	--	--	--	--	--	--	--	--	-	-	-
CL20280.Contig1_All	1729	0.6542	0.6644	0.4685	2.5908	3.091	2.2238	-2.163±0.285	5.76258e-10	8.1794e-07	down	--	--	--	--	--	--	--	--	--	--	--	--	--	--	--	--	--	--	--	--	--	--	-	-	-
CL20284.Contig3_All	1033	2.3726	1.5885	1.4811	5.8077	4.2981	3.9703	-1.403±0.367	4.27552e-06	0.00156646	down	--	--	--	--	gi|4239784|emb|AJ006235.1|	186	3e-44	Nicotiana tabacum DNA fragment for K-alpha right T-DNA border	--	--	--	--	--	--	--	--	--	--	--	--	--	--	-	-	-
CL20325.Contig3_All	891	1.6927	2.3021	2.1212	5.7457	4.3371	4.3154	-1.247±0.230	6.23312e-05	0.0139643	down	gi|460391575|ref|XP_004241396.1|	91.7	1e-17	PREDICTED: inositol transporter 1-like [Solanum lycopersicum]	gi|157057103|gb|AC209508.1|	139	6e-30	Solanum lycopersicum chromosome 6 clone C06HBa0059D21, complete sequence	sp|Q8VZR6|INT1_ARATH	70.1	2e-12	Inositol transporter 1 OS=Arabidopsis thaliana GN=INT1 PE=1 SV=1	--	--	--	--	--	K08150	3e-13	73.9	vvi:100268023	MFS transporter, SP family, solute carrier family 2 (myo-inositol transporter), member 13	GO:0015798//myo-inositol transport;GO:0055085//transmembrane transport;GO:0015992//proton transport	GO:0005351//sugar:hydrogen symporter activity;GO:0005366//myo-inositol:hydrogen symporter activity	GO:0009705//plant-type vacuole membrane;GO:0005886//plasma membrane;GO:0016021//integral to membrane
CL20370.Contig2_All	599	1.8884	2.4655	1.3522	5.6087	6.1769	3.8514	-1.497±0.434	5.25021e-05	0.0122849	down	--	--	--	--	gi|290755794|gb|AC240226.1|	174	7e-41	Solanum lycopersicum strain Heinz 1706 chromosome 1 clone sle-73o18 map 1, complete sequence	--	--	--	--	--	--	--	--	--	--	--	--	--	--	-	-	-
CL20378.Contig1_All	1120	2.2724	2.7838	2.25	0.4285	0.5873	0.6103	2.161±0.173	2.86505e-06	0.00112265	up	gi|460405238|ref|XP_004248083.1|	552.7	4e-156	PREDICTED: protein ASPARTIC PROTEASE IN GUARD CELL 1-like [Solanum lycopersicum]	gi|460405237|ref|XM_004248035.1|	325	6e-86	PREDICTED: Solanum lycopersicum protein ASPARTIC PROTEASE IN GUARD CELL 1-like (LOC101264466), mRNA	sp|Q9LHE3|ASPG2_ARATH	295	2e-80	Protein ASPARTIC PROTEASE IN GUARD CELL 2 OS=Arabidopsis thaliana GN=ASPG2 PE=2 SV=1	--	--	--	--	--	K00924	3e-25	114	aly:ARALYDRAFT_489138	[EC:2.7.1.-]	GO:0071555//cell wall organization;GO:0030163//protein catabolic process;GO:0006508//proteolysis;GO:0080167//response to karrikin	GO:0004190//aspartic-type endopeptidase activity	GO:0009505//plant-type cell wall;GO:0009506//plasmodesma;GO:0005576//extracellular region;GO:0016020//membrane
CL20445.Contig1_All	678	31.5602	27.9542	18.053	4.0113	10.3079	6.5532	1.855±0.424	3.19271e-07	0.000185154	up	gi|359472963|ref|XP_003631222.1|	72.8	5e-12	PREDICTED: uncharacterized protein LOC100243974 [Vitis vinifera] >gi|147785689|emb|CAN70911.1| hypothetical protein VITISV_043913 [Vitis vinifera]	--	--	--	--	--	--	--	--	--	--	--	--	--	--	--	--	--	--	-	-	-
CL20497.Contig3_All	1355	3.061	2.8459	1.7269	0.5313	0.9709	1.1981	1.456±0.450	0.000154705	0.0270234	up	gi|359475228|ref|XP_003631618.1|	527.3	2e-148	PREDICTED: gibberellin 20 oxidase 1-like [Vitis vinifera] >gi|297741342|emb|CBI32473.3| unnamed protein product [Vitis vinifera]	gi|470108022|ref|XM_004290287.1|	125	1e-25	PREDICTED: Fragaria vesca subsp. vesca gibberellin 20 oxidase 1-like (LOC101308727), mRNA	sp|Q9LHN8|F6H1_ARATH	182	4e-46	Feruloyl CoA ortho-hydroxylase 1 OS=Arabidopsis thaliana GN=F6'H1 PE=1 SV=1	PA0147	143	8e-34	COG3491	Isopenicillin N synthase and related dioxygenases	K06892	7e-111	399	ath:AT3G19010		GO:0055114//oxidation-reduction process	GO:0016491//oxidoreductase activity;GO:0005506//iron ion binding	-
CL20555.Contig3_All	1366	6.5557	6.547	4.1508	1.7568	1.9261	2.3144	1.493±0.380	4.28343e-07	0.000231847	up	gi|460370551|ref|XP_004231116.1|	412.1	1e-113	PREDICTED: E3 ubiquitin ligase BIG BROTHER-like [Solanum lycopersicum]	gi|460370550|ref|XM_004231068.1|	783	0	PREDICTED: Solanum lycopersicum E3 ubiquitin ligase BIG BROTHER-like (LOC101263062), mRNA	sp|Q8L649|BB_ARATH	226	3e-59	E3 ubiquitin ligase BIG BROTHER OS=Arabidopsis thaliana GN=BB PE=1 SV=1	SPAC57A7.09	53.1	1e-06	COG5540	RING-finger-containing ubiquitin ligase	K14297	1e-12	72.8	mtr:MTR_1g066430	nuclear pore complex protein Nup98-Nup96	GO:0048437//floral organ development;GO:0046621//negative regulation of organ growth;GO:0051865//protein autoubiquitination	GO:0046872//metal ion binding;GO:0031624//ubiquitin conjugating enzyme binding;GO:0004842//ubiquitin-protein ligase activity	-
CL20614.Contig2_All	1994	0.4255	0.5349	0.5868	1.3238	1.3607	1.3284	-1.388±0.239	0.00026648	0.0404612	down	--	--	--	--	gi|460373569|ref|XM_004232541.1|	61.9	2e-06	PREDICTED: Solanum lycopersicum RNA polymerase I-specific transcription initiation factor RRN3-like (LOC101266087), mRNA	--	--	--	--	--	--	--	--	--	--	--	--	--	--	-	-	-
CL20615.Contig1_All	272	2.4259	1.8099	3.9706	15.8806	11.789	10.3664	-2.290±0.573	8.99415e-09	8.86203e-06	down	--	--	--	--	--	--	--	--	--	--	--	--	--	--	--	--	--	--	--	--	--	--	-	-	-
CL20678.Contig2_All	1056	1.4282	1.3208	1.0227	4.9237	3.893	3.0747	-1.671±0.252	5.36686e-07	0.000279316	down	--	--	--	--	--	--	--	--	--	--	--	--	--	--	--	--	--	--	--	--	--	--	-	-	-
CL20699.Contig1_All	896	4.103	4.3954	2.4107	0.982	1.0094	1.5258	1.585±0.474	6.43098e-05	0.0143284	up	gi|460378988|ref|XP_004235247.1|	300.8	1e-80	PREDICTED: uncharacterized protein LOC101262294 isoform 1 [Solanum lycopersicum]	gi|460378987|ref|XM_004235199.1|	620	1e-175	PREDICTED: Solanum lycopersicum uncharacterized LOC101262294, transcript variant 1 (LOC101262294), mRNA	--	--	--	--	--	--	--	--	--	--	--	--	--	--	GO:0048440//carpel development;GO:0043481//anthocyanin accumulation in tissues in response to UV light;GO:0010048//vernalization response	-	GO:0005875//microtubule associated complex;GO:0005634//nucleus
CL207.Contig2_All	782	2.4108	2.5181	1.3811	0.3069	0.5257	0.4371	2.263±0.483	9.23483e-05	0.0188007	up	gi|460375058|ref|XP_004233325.1|	155.6	8e-37	PREDICTED: uncharacterized protein LOC101257136 [Solanum lycopersicum]	gi|460375057|ref|XM_004233277.1|	274	1e-70	PREDICTED: Solanum lycopersicum uncharacterized LOC101257136 (LOC101257136), mRNA	--	--	--	--	--	--	--	--	--	--	--	--	--	--	-	GO:0005515//protein binding	-
CL20783.Contig4_All	1350	0.3491	0.547	0.6667	1.8368	1.2181	1.7722	-1.677±0.478	0.000150756	0.0265621	down	gi|460367790|ref|XP_004229753.1|	157.9	3e-37	PREDICTED: non-specific lipid-transfer protein AP10-like [Solanum lycopersicum]	gi|747952|gb|U15797.1|NTU15797	81.8	2e-12	Nicotiana tabacum A3 protein gene, complete cds	sp|P10973|NLTPA_RICCO	115	4e-26	Non-specific lipid-transfer protein A OS=Ricinus communis PE=1 SV=1	--	--	--	--	--	--	--	--	--	--	GO:0006869//lipid transport	GO:0008289//lipid binding	-
CL20783.Contig7_All	1920	1.0801	0.9829	1.3125	4.1662	4.1539	3.2932	-1.793±0.213	1.50651e-10	2.50642e-07	down	gi|460367790|ref|XP_004229753.1|	162.2	3e-38	PREDICTED: non-specific lipid-transfer protein AP10-like [Solanum lycopersicum]	--	--	--	--	sp|P82007|NLTP1_HELAN	107	2e-23	Non-specific lipid-transfer protein AP10 OS=Helianthus annuus PE=1 SV=2	--	--	--	--	--	--	--	--	--	--	GO:0006810//transport	-	-
CL2079.Contig1_All	860	7.563	6.1059	5.7558	14.603	12.7156	13.3134	-1.075±0.207	1.45671e-06	0.000642771	down	gi|319993062|dbj|BAJ61956.1|	325.5	7e-88	Sec14 like protein [Nicotiana tabacum]	gi|319993061|dbj|AB572857.1|	797	0	Nicotiana tabacum Ntsec14P mRNA for Sec14 like protein, complete cds	--	--	--	--	--	--	--	--	--	--	--	--	--	--	-	-	GO:0005737//cytoplasm
CL20827.Contig1_All	339	0.0001	1.6942	4.7787	14.3937	12.612	15.3749	-7.244±8.575	2.07904e-13	7.53554e-10	down	--	--	--	--	--	--	--	--	--	--	--	--	--	--	--	--	--	--	--	--	--	--	-	-	-
CL20827.Contig2_All	228	0.0001	1.7993	6.7105	19.9978	20.1946	23.6096	-7.642±8.761	1.27982e-14	6.33585e-11	down	--	--	--	--	--	--	--	--	--	--	--	--	--	--	--	--	--	--	--	--	--	--	-	-	-
CL20827.Contig3_All	231	0.0001	1.4207	2.3376	13.1587	7.8306	9.2472	-7.185±8.179	2.13925e-08	1.83212e-05	down	--	--	--	--	--	--	--	--	--	--	--	--	--	--	--	--	--	--	--	--	--	--	-	-	-
CL20831.Contig1_All	3724	5.6194	2.4676	4.326	12.1146	10.3328	9.04	-1.423±0.607	1.32049e-08	1.2117e-05	down	--	--	--	--	--	--	--	--	--	--	--	--	--	--	--	--	--	--	--	--	--	--	-	-	-
CL2090.Contig2_All	621	0.0001	0.1321	0.0001	1.1593	1.5888	0.8255	-10.084±5.986	6.399e-05	0.0142886	down	gi|357458101|ref|XP_003599331.1|	72.4	5e-12	hypothetical protein MTR_3g031730 [Medicago truncatula] >gi|355488379|gb|AES69582.1| hypothetical protein MTR_3g031730 [Medicago truncatula]	gi|21590|emb|Z11883.1|	202	3e-49	S.tuberosum U1snRNA variant genes U1-1, U1-2, U1-3, U1-4, U1-5 and U1-6	--	--	--	--	--	--	--	--	--	--	--	--	--	--	GO:0008152//metabolic process	GO:0016788//hydrolase activity, acting on ester bonds	GO:0016021//integral to membrane
CL20904.Contig2_All	1199	1.2579	0.958	1.0509	5.0703	8.2975	4.7746	-2.483±0.200	4.2021e-07	0.000229279	down	gi|460396503|ref|XP_004243812.1|	318.5	1e-85	PREDICTED: E3 ubiquitin-protein ligase RMA1H1-like [Solanum lycopersicum]	gi|460396502|ref|XM_004243764.1|	202	6e-49	PREDICTED: Solanum lycopersicum E3 ubiquitin-protein ligase RMA1H1-like (LOC101264841), mRNA	sp|Q6R567|RMA1_CAPAN	303	2e-82	E3 ubiquitin-protein ligase RMA1H1 OS=Capsicum annuum GN=RMA1H1 PE=1 SV=1	SPBC17A3.10	55.1	2e-07	COG5574	RING-finger-containing E3 ubiquitin ligase	K10666	4e-27	120	rcu:RCOM_1593560	E3 ubiquitin-protein ligase RNF5 [EC:6.3.2.19]	GO:0043161//proteasomal ubiquitin-dependent protein catabolic process;GO:0009414//response to water deprivation;GO:0009409//response to cold;GO:0009723//response to ethylene stimulus;GO:0009611//response to wounding;GO:0006970//response to osmotic stress;GO:0016567//protein ubiquitination	GO:0046872//metal ion binding;GO:0004842//ubiquitin-protein ligase activity;GO:0005515//protein binding	GO:0005789//endoplasmic reticulum membrane
CL20904.Contig3_All	1136	7.3021	3.539	4.5158	28.5883	45.3083	26.6261	-2.778±0.532	9.88393e-09	9.55324e-06	down	gi|460396503|ref|XP_004243812.1|	327.4	2e-88	PREDICTED: E3 ubiquitin-protein ligase RMA1H1-like [Solanum lycopersicum]	gi|460396502|ref|XM_004243764.1|	218	1e-53	PREDICTED: Solanum lycopersicum E3 ubiquitin-protein ligase RMA1H1-like (LOC101264841), mRNA	sp|Q6R567|RMA1_CAPAN	314	5e-86	E3 ubiquitin-protein ligase RMA1H1 OS=Capsicum annuum GN=RMA1H1 PE=1 SV=1	SPBC17A3.10	55.1	2e-07	COG5574	RING-finger-containing E3 ubiquitin ligase	K10666	7e-29	126	rcu:RCOM_1593560	E3 ubiquitin-protein ligase RNF5 [EC:6.3.2.19]	GO:0043161//proteasomal ubiquitin-dependent protein catabolic process;GO:0009414//response to water deprivation;GO:0009409//response to cold;GO:0009723//response to ethylene stimulus;GO:0009611//response to wounding;GO:0006970//response to osmotic stress;GO:0016567//protein ubiquitination	GO:0046872//metal ion binding;GO:0004842//ubiquitin-protein ligase activity;GO:0005515//protein binding	GO:0005789//endoplasmic reticulum membrane
CL21048.Contig1_All	1015	18.8527	17.137	21.458	41.2171	39.0448	44.0269	-1.120±0.163	5.10749e-10	7.35239e-07	down	gi|2290782|gb|AAB65163.1|	387.1	2e-106	glutathione S-transferase, class-phi [Solanum commersonii]	gi|860955|emb|X78203.1|	533	1e-148	H.muticus mRNA for glutathione S-transferase	sp|P46423|GSTF_HYOMU	382	2e-106	Glutathione S-transferase OS=Hyoscyamus muticus PE=1 SV=1	all1745	81.3	3e-15	COG0625	Glutathione S-transferase	K00799	1e-76	284	vvi:100243577	glutathione S-transferase [EC:2.5.1.18]	GO:0006749//glutathione metabolic process;GO:0009734//auxin mediated signaling pathway	GO:0004364//glutathione transferase activity	GO:0005737//cytoplasm
CL21048.Contig3_All	909	4.8739	4.2423	8.9108	12.4958	15.6482	14.9457	-1.336±0.569	4.94993e-07	0.000261817	down	gi|2290782|gb|AAB65163.1|	391.7	8e-108	glutathione S-transferase, class-phi [Solanum commersonii]	gi|860955|emb|X78203.1|	551	1e-154	H.muticus mRNA for glutathione S-transferase	sp|P46423|GSTF_HYOMU	384	4e-107	Glutathione S-transferase OS=Hyoscyamus muticus PE=1 SV=1	all1745	81.3	2e-15	COG0625	Glutathione S-transferase	K00799	1e-77	288	pop:POPTR_730647	glutathione S-transferase [EC:2.5.1.18]	GO:0006749//glutathione metabolic process;GO:0009734//auxin mediated signaling pathway	GO:0004364//glutathione transferase activity	GO:0005737//cytoplasm
CL21205.Contig2_All	1818	2.5925	1.9406	2.5247	0.924	0.5879	0.846	1.570±0.231	2.32279e-05	0.00645844	up	--	--	--	--	gi|218156174|dbj|AP010941.1|	61.9	2e-06	Solanum lycopersicum DNA, chromosome 8, clone: C08HBa0205P22, complete sequence	--	--	--	--	--	--	--	--	--	--	--	--	--	--	-	-	-
CL21237.Contig1_All	1025	53.9831	64.5173	47.2387	92.9457	114.788	106.534	-0.935±0.226	4.58324e-08	3.61976e-05	down	--	--	--	--	--	--	--	--	--	--	--	--	--	--	--	--	--	--	--	--	--	--	-	-	-
CL21237.Contig2_All	913	60.3988	92.1124	55.3008	134.224	148.952	153.856	-1.110±0.393	6.18626e-10	8.59877e-07	down	--	--	--	--	--	--	--	--	--	--	--	--	--	--	--	--	--	--	--	--	--	--	-	-	-
CL21255.Contig1_All	757	0.7471	0.1084	0.0001	2.1134	2.3895	2.0317	-6.761±6.770	5.97866e-07	0.000304138	down	--	--	--	--	--	--	--	--	--	--	--	--	--	--	--	--	--	--	--	--	--	--	-	-	-
CL21263.Contig1_All	361	12.7948	12.7276	11.4681	35.2315	23.4591	29.586	-1.257±0.089	9.7172e-08	7.019e-05	down	--	--	--	--	gi|225581221|gb|FJ809743.1|	69.9	2e-09	Solanum pennellii chromosome 7 clone C07SpCP018I014.P4G10, complete sequence	--	--	--	--	--	--	--	--	--	--	--	--	--	--	-	-	-
CL21394.Contig1_All	387	0.0001	0.212	0.2326	2.4803	2.5495	1.7663	-7.056±6.419	3.8103e-05	0.00969489	down	--	--	--	--	gi|9453833|dbj|AB004324.2|	73.8	1e-10	Nicotiana sylvestris NsPMT3 gene for putrescine N-methyltransferase, complete cds	--	--	--	--	--	--	--	--	--	--	--	--	--	--	-	-	-
CL21409.Contig4_All	3376	0.3351	0.3402	0.5332	0.9478	0.9255	0.9871	-1.278±0.381	0.000265234	0.0403869	down	gi|460385485|ref|XP_004238434.1|	1537.7	0	PREDICTED: protein NLP4-like [Solanum lycopersicum]	gi|460385484|ref|XM_004238386.1|	1610	0	PREDICTED: Solanum lycopersicum protein NLP4-like (LOC101260431), mRNA	sp|Q9LE38|NLP4_ARATH	837	0	Protein NLP4 OS=Arabidopsis thaliana GN=NLP4 PE=2 SV=1	--	--	--	--	--	--	--	--	--	--	GO:0006355//regulation of transcription, DNA-dependent	-	-
CL21409.Contig5_All	3638	0.4664	0.1804	0.2474	0.8355	0.7684	0.6811	-1.469±0.698	0.000182396	0.0306724	down	gi|460385485|ref|XP_004238434.1|	404.8	0	PREDICTED: protein NLP4-like [Solanum lycopersicum]	gi|460385484|ref|XM_004238386.1|	1586	0	PREDICTED: Solanum lycopersicum protein NLP4-like (LOC101260431), mRNA	sp|Q7X9B9|NLP2_ARATH	522	0	Protein NLP2 OS=Arabidopsis thaliana GN=NLP2 PE=2 SV=3	--	--	--	--	--	--	--	--	--	--	-	-	-
CL21449.Contig2_All	1638	1.7264	3.3059	3.5165	6.3973	4.9192	6.4161	-1.121±0.569	1.79507e-05	0.00516081	down	gi|460405113|ref|XP_004248021.1|	664.1	0	PREDICTED: uncharacterized protein LOC101267742 [Solanum lycopersicum]	gi|460405112|ref|XM_004247973.1|	975	0	PREDICTED: Solanum lycopersicum uncharacterized LOC101267742 (LOC101267742), mRNA	sp|Q94BT2|AIR12_ARATH	139	4e-33	Auxin-induced in root cultures protein 12 OS=Arabidopsis thaliana GN=AIR12 PE=1 SV=3	--	--	--	--	--	--	--	--	--	--	GO:0007275//multicellular organismal development	-	GO:0009506//plasmodesma;GO:0005886//plasma membrane;GO:0009507//chloroplast
CL21535.Contig11_All	3663	2.4447	1.2543	1.4005	3.5595	4.4668	3.7089	-1.267±0.516	1.76684e-08	1.53916e-05	down	gi|460400646|ref|XP_004245844.1|	1013.5	0	PREDICTED: beta-amylase 3, chloroplastic-like [Solanum lycopersicum]	gi|56806513|dbj|BA000042.1|	2349	0	Nicotiana tabacum mitochondrial DNA, complete genome	sp|O23553|BAM3_ARATH	819	0	Beta-amylase 3, chloroplastic OS=Arabidopsis thaliana GN=BAM3 PE=1 SV=3	--	--	--	--	--	K01177	0	911	pop:POPTR_589941	beta-amylase [EC:3.2.1.2]	GO:0000024//maltose biosynthetic process;GO:0009409//response to cold;GO:0005983//starch catabolic process	GO:0016161//beta-amylase activity	GO:0009570//chloroplast stroma
CL21535.Contig13_All	857	9.7893	10.3397	8.1913	48.7227	63.1287	55.2347	-2.568±0.176	3.11742e-36	6.32755e-31	down	gi|460400646|ref|XP_004245844.1|	260.8	2e-68	PREDICTED: beta-amylase 3, chloroplastic-like [Solanum lycopersicum]	gi|460400645|ref|XM_004245796.1|	543	1e-151	PREDICTED: Solanum lycopersicum beta-amylase 3, chloroplastic-like (LOC101253815), mRNA	sp|O23553|BAM3_ARATH	193	9e-50	Beta-amylase 3, chloroplastic OS=Arabidopsis thaliana GN=BAM3 PE=1 SV=3	--	--	--	--	--	K01177	4e-56	216	pop:POPTR_589941	beta-amylase [EC:3.2.1.2]	GO:0000024//maltose biosynthetic process;GO:0009409//response to cold;GO:0005983//starch catabolic process	GO:0016161//beta-amylase activity	GO:0009570//chloroplast stroma
CL21535.Contig3_All	1462	1.8698	0.8979	1.4159	10.3956	13.3848	11.1042	-3.123±0.534	2.60146e-32	1.32007e-27	down	gi|460400646|ref|XP_004245844.1|	581.6	1e-164	PREDICTED: beta-amylase 3, chloroplastic-like [Solanum lycopersicum]	gi|15082057|gb|AF393847.1|	1150	0	Solanum tuberosum beta-amylase PCT-BMYI mRNA, complete cds; nuclear gene for chloroplast product	sp|O23553|BAM3_ARATH	478	3e-135	Beta-amylase 3, chloroplastic OS=Arabidopsis thaliana GN=BAM3 PE=1 SV=3	--	--	--	--	--	K01177	2e-147	520	pop:POPTR_589941	beta-amylase [EC:3.2.1.2]	GO:0000024//maltose biosynthetic process;GO:0009409//response to cold;GO:0005983//starch catabolic process	GO:0016161//beta-amylase activity	GO:0009570//chloroplast stroma
CL21535.Contig4_All	2505	0.7526	0.4913	0.8982	3.4168	5.4486	3.6497	-2.591±0.447	6.22749e-10	8.59877e-07	down	gi|460400646|ref|XP_004245844.1|	456.1	1e-126	PREDICTED: beta-amylase 3, chloroplastic-like [Solanum lycopersicum]	gi|460400645|ref|XM_004245796.1|	989	0	PREDICTED: Solanum lycopersicum beta-amylase 3, chloroplastic-like (LOC101253815), mRNA	sp|O23553|BAM3_ARATH	430	2e-120	Beta-amylase 3, chloroplastic OS=Arabidopsis thaliana GN=BAM3 PE=1 SV=3	--	--	--	--	--	K01177	3e-129	461	rcu:RCOM_0856140	beta-amylase [EC:3.2.1.2]	GO:0000024//maltose biosynthetic process;GO:0009409//response to cold;GO:0005983//starch catabolic process	GO:0016161//beta-amylase activity	GO:0009570//chloroplast stroma
CL21535.Contig7_All	2226	0.8469	0.4054	0.9703	3.4497	4.4324	3.1859	-2.412±0.677	2.75107e-15	1.50918e-11	down	gi|460400646|ref|XP_004245844.1|	950.7	0	PREDICTED: beta-amylase 3, chloroplastic-like [Solanum lycopersicum]	gi|15082057|gb|AF393847.1|	1725	0	Solanum tuberosum beta-amylase PCT-BMYI mRNA, complete cds; nuclear gene for chloroplast product	sp|O23553|BAM3_ARATH	820	0	Beta-amylase 3, chloroplastic OS=Arabidopsis thaliana GN=BAM3 PE=1 SV=3	--	--	--	--	--	K01177	0	875	pop:POPTR_589941	beta-amylase [EC:3.2.1.2]	GO:0000024//maltose biosynthetic process;GO:0009409//response to cold;GO:0005983//starch catabolic process	GO:0016161//beta-amylase activity	GO:0009570//chloroplast stroma
CL21535.Contig8_All	1600	1.2961	0.4102	0.8437	3.1496	4.9333	3.4712	-2.331±0.839	1.10369e-08	1.03713e-05	down	gi|460400646|ref|XP_004245844.1|	501.1	2e-140	PREDICTED: beta-amylase 3, chloroplastic-like [Solanum lycopersicum]	gi|460400645|ref|XM_004245796.1|	989	0	PREDICTED: Solanum lycopersicum beta-amylase 3, chloroplastic-like (LOC101253815), mRNA	sp|O23553|BAM3_ARATH	396	2e-110	Beta-amylase 3, chloroplastic OS=Arabidopsis thaliana GN=BAM3 PE=1 SV=3	--	--	--	--	--	K01177	4e-123	440	pop:POPTR_589941	beta-amylase [EC:3.2.1.2]	GO:0000024//maltose biosynthetic process;GO:0009409//response to cold;GO:0005983//starch catabolic process	GO:0016161//beta-amylase activity	GO:0009570//chloroplast stroma
CL21535.Contig9_All	1844	0.8179	0.5784	0.6833	4.4247	4.7709	3.4289	-2.616±0.250	1.89335e-17	1.42334e-13	down	gi|460400646|ref|XP_004245844.1|	87	1e-15	PREDICTED: beta-amylase 3, chloroplastic-like [Solanum lycopersicum]	gi|460400645|ref|XM_004245796.1|	989	0	PREDICTED: Solanum lycopersicum beta-amylase 3, chloroplastic-like (LOC101253815), mRNA	sp|O23553|BAM3_ARATH	396	2e-110	Beta-amylase 3, chloroplastic OS=Arabidopsis thaliana GN=BAM3 PE=1 SV=3	--	--	--	--	--	K01177	4e-123	440	pop:POPTR_589941	beta-amylase [EC:3.2.1.2]	GO:0000024//maltose biosynthetic process;GO:0009409//response to cold;GO:0005983//starch catabolic process	GO:0016161//beta-amylase activity	GO:0009570//chloroplast stroma
CL21613.Contig3_All	2425	9.99	11.0637	6.6061	2.9687	4.4416	2.7131	1.416±0.394	4.39711e-06	0.00160521	up	gi|460372570|ref|XP_004232102.1|	1186.4	0	PREDICTED: endo-1,3(4)-beta-glucanase 1-like [Solanum lycopersicum]	gi|460372569|ref|XM_004232054.1|	1810	0	PREDICTED: Solanum lycopersicum endo-1,3(4)-beta-glucanase 1-like (LOC101265693), mRNA	--	--	--	--	SPAC23D3.10c	156	1e-37	COG5498	Predicted glycosyl hydrolase	K01057	4e-28	125	gmx:100804571	6-phosphogluconolactonase [EC:3.1.1.31]	-	GO:0016787//hydrolase activity	-
CL21621.Contig1_All	3527	12.401	18.2379	27.8903	50.4848	44.5489	47.5794	-1.363±0.585	2.84294e-09	3.31513e-06	down	gi|380509271|gb|AFD64638.1|	2000.3	0	sucrose-phosphate synthase B [Solanum lycopersicum]	gi|77176830|gb|DQ213015.1|	4302	0	Nicotiana tabacum sucrose-phosphate synthase isoform B (SPSB) mRNA, complete cds	sp|O04933|SPSA2_CRAPL	1727	0	Probable sucrose-phosphate synthase 2 OS=Craterostigma plantagineum GN=SPS2 PE=2 SV=1	sll0045_1	393	1e-108	COG0438	Glycosyltransferase	K00696	0	1749	vvi:100262385	sucrose-phosphate synthase [EC:2.4.1.14]	GO:0005986//sucrose biosynthetic process;GO:0019375//galactolipid biosynthetic process;GO:0001666//response to hypoxia	GO:0016157//sucrose synthase activity;GO:0046524//sucrose-phosphate synthase activity	GO:0005794//Golgi apparatus;GO:0005634//nucleus
CL2167.Contig10_All	2257	1.5453	1.3814	2.0735	4.3238	3.6794	3.0665	-1.168±0.303	2.53844e-06	0.0010223	down	gi|402171768|gb|AFQ33617.1|	225.3	0	beta-amylase 5 [Citrus trifoliata]	gi|460395757|ref|XM_004243400.1|	1296	0	PREDICTED: Solanum lycopersicum beta-amylase-like (LOC101247340), mRNA	sp|P10538|AMYB_SOYBN	515	0	Beta-amylase OS=Glycine max GN=BMY1 PE=1 SV=3	--	--	--	--	--	K01177	2e-127	296	ppp:PHYPADRAFT_107034	beta-amylase [EC:3.2.1.2]	GO:0000272//polysaccharide catabolic process	GO:0016161//beta-amylase activity	-
CL2167.Contig5_All	2352	1.3627	1.3605	1.6837	5.4756	4.3697	3.4512	-1.601±0.177	1.70834e-07	0.000113688	down	gi|13560977|gb|AAK30294.1|AF353207_1	220.7	0	beta-amylase [Castanea crenata]	gi|460395757|ref|XM_004243400.1|	1096	0	PREDICTED: Solanum lycopersicum beta-amylase-like (LOC101247340), mRNA	sp|O65015|AMYB_TRIRP	241	0	Beta-amylase OS=Trifolium repens GN=BMY1 PE=2 SV=1	--	--	--	--	--	K01177	7e-118	168	rcu:RCOM_1615230	beta-amylase [EC:3.2.1.2]	GO:0000272//polysaccharide catabolic process	GO:0016161//beta-amylase activity	-
CL21681.Contig4_All	918	31.0104	23.1485	23.8233	10.5435	10.3896	15.3576	1.091±0.233	2.15924e-06	0.000899939	up	gi|350535188|ref|NP_001233925.1|	592.4	3e-168	alpha-L-arabinofuranosidase precursor [Solanum lycopersicum] >gi|37777013|dbj|BAC99302.1| alpha-L-arabinofuranosidase [Solanum lycopersicum]	gi|225321283|dbj|AK325494.1|	1170	0	Solanum lycopersicum cDNA, clone: LEFL1097BA04, HTC in leaf	sp|Q9SG80|ASD1_ARATH	479	9e-136	Alpha-L-arabinofuranosidase 1 OS=Arabidopsis thaliana GN=ASD1 PE=1 SV=1	CAC3436	177	2e-44	COG3534	Alpha-L-arabinofuranosidase	K01209	2e-142	503	pop:POPTR_831781	alpha-N-arabinofuranosidase [EC:3.2.1.55]	GO:0046373//L-arabinose metabolic process	GO:0046556//alpha-N-arabinofuranosidase activity	-
CL21812.Contig2_All	457	1.2376	1.4363	1.9694	4.0258	5.5773	4.4872	-1.629±0.342	0.000184971	0.0309771	down	gi|460368885|ref|XP_004230295.1|	134.4	5e-31	PREDICTED: dihydrolipoyl dehydrogenase-like [Solanum lycopersicum]	gi|460368884|ref|XM_004230247.1|	153	2e-34	PREDICTED: Solanum lycopersicum dihydrolipoyl dehydrogenase-like (LOC101245293), mRNA	--	--	--	--	--	--	--	--	--	K00382	3e-18	89	ath:AT3G16950	dihydrolipoamide dehydrogenase [EC:1.8.1.4]	GO:0006085//acetyl-CoA biosynthetic process;GO:0044763;GO:0044710;GO:0046685//response to arsenic-containing substance	GO:0016491//oxidoreductase activity	GO:0005730//nucleolus;GO:0009941//chloroplast envelope;GO:0009570//chloroplast stroma
CL21876.Contig1_All	1355	1.1131	2.0588	3.8524	7.9106	8.9199	6.1167	-1.888±0.896	7.25258e-07	0.000358172	down	gi|460382077|ref|XP_004236766.1|	576.6	3e-163	PREDICTED: monoglyceride lipase-like [Solanum lycopersicum]	gi|460382076|ref|XM_004236718.1|	870	0	PREDICTED: Solanum lycopersicum monoglyceride lipase-like (LOC101266812), mRNA	--	--	--	--	Rv0183	115	1e-25	COG2267	Lysophospholipase	--	--	--	--	--	GO:0006629//lipid metabolic process	GO:0016298//lipase activity	GO:0016020//membrane;GO:0005737//cytoplasm;GO:0005634//nucleus
CL21876.Contig2_All	1329	6.2417	6.9145	8.0586	16.0704	13.8581	12.6656	-1.014±0.186	3.84223e-07	0.00021308	down	gi|460382077|ref|XP_004236766.1|	575.1	9e-163	PREDICTED: monoglyceride lipase-like [Solanum lycopersicum]	gi|460382076|ref|XM_004236718.1|	866	0	PREDICTED: Solanum lycopersicum monoglyceride lipase-like (LOC101266812), mRNA	--	--	--	--	Rv0183	114	3e-25	COG2267	Lysophospholipase	--	--	--	--	--	GO:0000041//transition metal ion transport;GO:0006629//lipid metabolic process	GO:0016298//lipase activity	GO:0016020//membrane;GO:0005737//cytoplasm;GO:0005634//nucleus
CL21915.Contig1_All	449	2.3093	2.741	2.6058	0.5345	0.3662	0.1903	2.807±0.127	0.000195062	0.0323025	up	--	--	--	--	--	--	--	--	--	--	--	--	--	--	--	--	--	--	--	--	--	--	-	-	-
CL2195.Contig15_All	2132	1.3264	1.3854	0.9287	0.3002	0.1928	0.6813	1.610±0.317	0.000256847	0.0395549	up	gi|18076679|emb|CAC84774.1|	867.5	0	P70 protein [Nicotiana tabacum]	gi|460408265|ref|XM_004249519.1|	577	1e-161	PREDICTED: Solanum lycopersicum interactor of constitutive active ROPs 2, chloroplastic-like, transcript variant 5 (LOC101245112), mRNA	sp|Q9ZQC5|ICR2_ARATH	525	6e-149	Interactor of constitutive active ROPs 2, chloroplastic OS=Arabidopsis thaliana GN=ICR2 PE=1 SV=1	PAB0812	103	9e-22	COG0419	ATPase involved in DNA repair	K10696	1e-16	86.7	bdi:100828493	E3 ubiquitin-protein ligase BRE1 [EC:6.3.2.19]	-	-	-
CL2195.Contig8_All	2042	1.1079	0.7634	0.6611	0.0783	0.1208	0.3766	2.102±0.384	0.000167171	0.0286099	up	gi|18076679|emb|CAC84774.1|	867.5	0	P70 protein [Nicotiana tabacum]	gi|460408265|ref|XM_004249519.1|	577	1e-161	PREDICTED: Solanum lycopersicum interactor of constitutive active ROPs 2, chloroplastic-like, transcript variant 5 (LOC101245112), mRNA	sp|Q9ZQC5|ICR2_ARATH	525	5e-149	Interactor of constitutive active ROPs 2, chloroplastic OS=Arabidopsis thaliana GN=ICR2 PE=1 SV=1	PAB0812	103	9e-22	COG0419	ATPase involved in DNA repair	K10696	1e-16	86.7	bdi:100828493	E3 ubiquitin-protein ligase BRE1 [EC:6.3.2.19]	-	-	-
CL2195.Contig9_All	1635	1.672	1.5556	0.7156	0.0001	0.352	0.4181	2.260±0.679	0.000253205	0.0392021	up	gi|18076679|emb|CAC84774.1|	692.2	0	P70 protein [Nicotiana tabacum]	gi|460408265|ref|XM_004249519.1|	617	1e-173	PREDICTED: Solanum lycopersicum interactor of constitutive active ROPs 2, chloroplastic-like, transcript variant 5 (LOC101245112), mRNA	sp|Q9ZQC5|ICR2_ARATH	407	7e-114	Interactor of constitutive active ROPs 2, chloroplastic OS=Arabidopsis thaliana GN=ICR2 PE=1 SV=1	PAB0812	102	2e-21	COG0419	ATPase involved in DNA repair	K10696	2e-16	85.5	bdi:100828493	E3 ubiquitin-protein ligase BRE1 [EC:6.3.2.19]	-	-	-
CL21996.Contig1_All	1554	29.9047	24.1285	20.0385	60.019	56.4541	54.0487	-1.222±0.289	2.69965e-12	7.28642e-09	down	gi|460412429|ref|XP_004251603.1|	493.4	4e-138	PREDICTED: heat stress transcription factor C-1-like [Solanum lycopersicum]	gi|460412428|ref|XM_004251555.1|	565	1e-158	PREDICTED: Solanum lycopersicum heat stress transcription factor C-1-like (LOC101248645), mRNA	sp|Q9LV52|HSFC1_ARATH	301	9e-82	Heat stress transcription factor C-1 OS=Arabidopsis thaliana GN=HSFC1 PE=2 SV=1	SPAC2E12.02.02	101	4e-21	COG5169	Heat shock transcription factor	--	--	--	--	--	GO:0006351//transcription, DNA-dependent	GO:0003677//DNA binding	-
CL22155.Contig3_All	776	9.3535	7.7184	5.1031	0.0001	0.5298	0.2202	4.842±0.447	3.982e-18	3.84878e-14	up	gi|209954711|dbj|BAG80546.1|	308.9	5e-83	UDP-glucose:glucosyltransferase [Lycium barbarum]	gi|209954710|dbj|AB360622.1|	381	1e-103	Lycium barbarum UGT74B2 mRNA for UDP-glucose:glucosyltransferase, complete cds	sp|O22822|U74F2_ARATH	146	1e-35	UDP-glycosyltransferase 74F2 OS=Arabidopsis thaliana GN=UGT74F2 PE=1 SV=1	--	--	--	--	--	K13691	2e-39	160	vvi:100249215	pathogen-inducible salicylic acid glucosyltransferase [EC:2.4.1.-]	GO:1901576;GO:0044238//primary metabolic process;GO:0032787//monocarboxylic acid metabolic process;GO:0009812//flavonoid metabolic process	GO:0035251//UDP-glucosyltransferase activity	-
CL22184.Contig1_All	775	3.7705	5.5051	3.7161	1.7546	1.2731	1.323	1.553±0.321	8.66468e-05	0.0178912	up	gi|372995481|gb|AEY11296.1|	308.9	5e-83	pathogenesis-related protein PR10 [Nicotiana tabacum]	gi|372995480|gb|JQ041907.1|	743	0	Nicotiana tabacum pathogenesis-related protein PR10 (pr10) mRNA, complete cds	sp|P17642|PRS2_SOLTU	248	3e-66	Pathogenesis-related protein STH-2 OS=Solanum tuberosum GN=STH-2 PE=2 SV=1	--	--	--	--	--	--	--	--	--	--	GO:0006952//defense response;GO:0009738//abscisic acid mediated signaling pathway;GO:0043086//negative regulation of catalytic activity;GO:0080163//regulation of protein serine/threonine phosphatase activity;GO:0009607//response to biotic stimulus	GO:0004864//protein phosphatase inhibitor activity;GO:0004872//receptor activity;GO:0010427//abscisic acid binding	GO:0005737//cytoplasm;GO:0005634//nucleus
CL22226.Contig3_All	1063	4.6112	8.0272	9.1439	18.8878	19.1823	20.497	-1.486±0.524	7.79066e-12	1.83872e-08	down	gi|460406417|ref|XP_004248661.1|	376.7	3e-103	PREDICTED: uncharacterized protein LOC101249686 [Solanum lycopersicum]	gi|460406416|ref|XM_004248613.1|	541	1e-151	PREDICTED: Solanum lycopersicum uncharacterized LOC101249686 (LOC101249686), mRNA	--	--	--	--	--	--	--	--	--	--	--	--	--	--	GO:0006629//lipid metabolic process	GO:0008081//phosphoric diester hydrolase activity	GO:0005576//extracellular region
CL2223.Contig2_All	1409	0.0669	0.0001	0.2555	0.738	0.8753	0.9096	-6.136±6.055	2.09599e-05	0.00590059	down	--	--	--	--	gi|157649050|gb|EU124742.1|	87.7	3e-14	Solanum lycopersicum chromosome 3 clone C03HBa0323D22, complete sequence	--	--	--	--	--	--	--	--	--	--	--	--	--	--	-	-	-
CL22300.Contig2_All	638	0.8865	1.286	0.5643	5.8928	4.1239	5.0892	-2.544±0.595	3.08771e-09	3.50578e-06	down	gi|224076777|ref|XP_002304995.1|	86.7	3e-16	predicted protein [Populus trichocarpa] >gi|222847959|gb|EEE85506.1| predicted protein [Populus trichocarpa]	gi|170763621|gb|AC215402.2|	60	3e-06	Solanum lycopersicum chromosome 2 clone C02HBa0161P02, complete sequence	--	--	--	--	--	--	--	--	--	--	--	--	--	--	-	-	-
CL2232.Contig2_All	460	0.2049	0.1784	0.1957	2.2606	2.1449	2.0432	-3.480±0.102	2.96927e-05	0.00791965	down	gi|460366950|ref|XP_004229338.1|	188	4e-47	PREDICTED: uncharacterized protein LOC101247554 [Solanum lycopersicum]	gi|460366949|ref|XM_004229290.1|	276	2e-71	PREDICTED: Solanum lycopersicum uncharacterized LOC101247554 (LOC101247554), mRNA	--	--	--	--	--	--	--	--	--	--	--	--	--	--	-	-	GO:0016020//membrane
CL224.Contig34_All	1492	1.2636	2.1997	1.7493	0.1072	0.2755	0.3436	2.807±0.402	2.36515e-08	2.00027e-05	up	gi|460366090|ref|XP_004228926.1|	525.8	7e-148	PREDICTED: putative peptide/nitrate transporter At5g19640-like [Solanum lycopersicum]	gi|2204233|emb|Y13862.1|	252	9e-64	Nicotiana tabacum enr-T1 gene	sp|Q9LQL2|PTR14_ARATH	320	1e-87	Nitrate transporter 1.5 OS=Arabidopsis thaliana GN=NRT1.5 PE=1 SV=2	ybgH	67.8	5e-11	COG3104	Dipeptide/tripeptide permease	K14638	1e-58	225	smo:SELMODRAFT_97812	solute carrier family 15 (peptide/histidine transporter), member 3/4	GO:0006857//oligopeptide transport	GO:0005215//transporter activity	GO:0016021//integral to membrane;GO:0005886//plasma membrane
CL22420.Contig2_All	947	7.1668	7.1911	6.9376	1.0136	3.8202	0.812	1.915±0.029	3.42264e-07	0.000194052	up	gi|350540006|ref|NP_001233840.1|	310.8	2e-83	flavonoid biosynthesis oxidoreductase protein [Solanum lycopersicum] >gi|307159104|gb|ADN39436.1| flavonoid biosynthesis oxidoreductase protein [Solanum lycopersicum]	gi|225313235|dbj|AK320379.1|	519	1e-144	Solanum lycopersicum cDNA, clone: LEFL1008CB09, HTC in leaf	sp|D4N501|DIOX2_PAPSO	143	2e-34	Probable 2-oxoglutarate/Fe(II)-dependent dioxygenase OS=Papaver somniferum GN=DIOX2 PE=2 SV=1	PA4191	66.6	6e-11	COG3491	Isopenicillin N synthase and related dioxygenases	K06892	3e-55	213	pop:POPTR_550478		GO:0031348//negative regulation of defense response;GO:0009595//detection of biotic stimulus;GO:0009867//jasmonic acid mediated signaling pathway;GO:0009697//salicylic acid biosynthetic process;GO:0009862//systemic acquired resistance, salicylic acid mediated signaling pathway;GO:0010363//regulation of plant-type hypersensitive response;GO:0010310//regulation of hydrogen peroxide metabolic proces…	GO:0045486//naringenin 3-dioxygenase activity;GO:0046872//metal ion binding	GO:0005622//intracellular
CL22428.Contig1_All	2048	0.3682	0.3606	0.8789	1.6795	1.1643	1.3351	-1.511±0.734	0.000148715	0.0263952	down	gi|460403316|ref|XP_004247137.1|	538.5	1e-151	PREDICTED: uncharacterized protein LOC101248132 isoform 2 [Solanum lycopersicum]	gi|460403315|ref|XM_004247089.1|	488	1e-134	PREDICTED: Solanum lycopersicum uncharacterized LOC101248132, transcript variant 2 (LOC101248132), mRNA	--	--	--	--	--	--	--	--	--	--	--	--	--	--	-	-	-
CL22428.Contig2_All	1661	3.7456	3.1614	4.2263	12.2322	11.1377	10.0825	-1.597±0.210	1.35972e-13	5.30747e-10	down	gi|460403316|ref|XP_004247137.1|	538.5	1e-151	PREDICTED: uncharacterized protein LOC101248132 isoform 2 [Solanum lycopersicum]	gi|460403315|ref|XM_004247089.1|	488	1e-134	PREDICTED: Solanum lycopersicum uncharacterized LOC101248132, transcript variant 2 (LOC101248132), mRNA	--	--	--	--	--	--	--	--	--	--	--	--	--	--	-	-	-
CL22490.Contig1_All	669	3.5225	6.8679	4.3049	0.0001	0.9832	0.894	2.910±0.494	3.17973e-06	0.00121774	up	gi|460367745|ref|XP_004229731.1|	101.3	2e-54	PREDICTED: uncharacterized protein LOC101252816 [Solanum lycopersicum]	gi|361050377|gb|AC246175.6|	404	1e-110	Solanum lycopersicum strain Heinz 1706 chromosome 1 clone hba-34o13 map 1, complete sequence	--	--	--	--	--	--	--	--	--	--	--	--	--	--	-	-	-
CL22555.Contig1_All	980	0.0962	0.0001	0.551	0.8162	1.8458	1.3078	-6.246±6.570	0.00035092	0.049498	down	gi|460374439|ref|XP_004233018.1|	154.1	3e-36	PREDICTED: two-component response regulator ARR9-like [Solanum lycopersicum]	gi|460374438|ref|XM_004232970.1|	157	3e-35	PREDICTED: Solanum lycopersicum two-component response regulator ARR9-like (LOC101265701), mRNA	sp|O80366|ARR9_ARATH	90.1	2e-18	Two-component response regulator ARR9 OS=Arabidopsis thaliana GN=ARR9 PE=1 SV=1	--	--	--	--	--	K14492	2e-24	111	rcu:RCOM_1452640	two-component response regulator ARR-A family	GO:0000160//two-component signal transduction system (phosphorelay)	-	GO:0005622//intracellular
CL22555.Contig2_All	1269	0.8914	0.9698	1.844	2.8366	4.2115	4.5112	-1.722±0.574	2.23236e-06	0.000922767	down	gi|460374439|ref|XP_004233018.1|	269.2	1e-70	PREDICTED: two-component response regulator ARR9-like [Solanum lycopersicum]	gi|460374438|ref|XM_004232970.1|	226	4e-56	PREDICTED: Solanum lycopersicum two-component response regulator ARR9-like (LOC101265701), mRNA	sp|O80366|ARR9_ARATH	191	6e-49	Two-component response regulator ARR9 OS=Arabidopsis thaliana GN=ARR9 PE=1 SV=1	AGc3010	68.9	2e-11	COG0784	FOG: CheY-like receiver	K14492	4e-58	223	rcu:RCOM_1452640	two-component response regulator ARR-A family	GO:0000160//two-component signal transduction system (phosphorelay)	-	GO:0005622//intracellular
CL22555.Contig4_All	1285	1.2471	1.5963	2.1712	3.5482	7.8702	6.2504	-1.854±0.401	0.000300497	0.0442395	down	gi|460374439|ref|XP_004233018.1|	263.8	4e-69	PREDICTED: two-component response regulator ARR9-like [Solanum lycopersicum]	gi|460374438|ref|XM_004232970.1|	204	2e-49	PREDICTED: Solanum lycopersicum two-component response regulator ARR9-like (LOC101265701), mRNA	sp|O80366|ARR9_ARATH	189	3e-48	Two-component response regulator ARR9 OS=Arabidopsis thaliana GN=ARR9 PE=1 SV=1	AGc3010	68.9	2e-11	COG0784	FOG: CheY-like receiver	K14492	3e-57	220	rcu:RCOM_1452640	two-component response regulator ARR-A family	GO:0000160//two-component signal transduction system (phosphorelay)	-	GO:0005622//intracellular
CL22693.Contig1_All	1742	2.5433	7.583	4.2365	12.2145	25.1099	19.0312	-2.114±0.789	7.83689e-05	0.0165869	down	gi|401834491|gb|AFQ23178.1|	913.3	0	HSPRO [Nicotiana attenuata]	gi|401834490|gb|JQ354963.1|	2809	0	Nicotiana attenuata HSPRO mRNA, complete cds	sp|O04203|HSPR2_ARATH	477	1e-134	Nematode resistance protein-like HSPRO2 OS=Arabidopsis thaliana GN=HSPRO2 PE=1 SV=1	--	--	--	--	--	--	--	--	--	--	GO:0009751//response to salicylic acid stimulus;GO:0006979//response to oxidative stress;GO:0009816//defense response to bacterium, incompatible interaction	GO:0005515//protein binding	GO:0005739//mitochondrion
CL22742.Contig2_All	484	7.2061	6.9503	4.6487	2.6443	1.1891	2.8246	1.471±0.351	0.000341451	0.0486014	up	gi|460383574|ref|XP_004237496.1|	115.9	2e-25	PREDICTED: uncharacterized protein LOC101267400 [Solanum lycopersicum]	gi|460383573|ref|XM_004237448.1|	234	7e-59	PREDICTED: Solanum lycopersicum uncharacterized LOC101267400 (LOC101267400), mRNA	--	--	--	--	--	--	--	--	--	--	--	--	--	--	-	-	-
CL22756.Contig10_All	1024	9.3895	11.2975	11.953	22.1069	21.5187	19.4419	-0.958±0.182	8.01362e-07	0.000389129	down	gi|460371578|ref|XP_004231612.1|	542	6e-153	PREDICTED: 5&apos;-adenylylsulfate reductase 3, chloroplastic-like [Solanum lycopersicum]	gi|460371577|ref|XM_004231564.1|	874	0	PREDICTED: Solanum lycopersicum 5'-adenylylsulfate reductase 3, chloroplastic-like (LOC101257319), mRNA	sp|P92980|APR3_ARATH	489	8e-139	5'-adenylylsulfate reductase 3, chloroplastic OS=Arabidopsis thaliana GN=APR3 PE=2 SV=2	PA1756	204	2e-52	COG0175	3'-phosphoadenosine 5'-phosphosulfate sulfotransferase (PAPS reductase)/FAD synthetase and related enzymes	K05907	1e-143	507	vvi:100233045	adenylyl-sulfate reductase (glutathione) [EC:1.8.4.9]	GO:0045454//cell redox homeostasis;GO:0019344//cysteine biosynthetic process;GO:0019419//sulfate reduction	GO:0033741;GO:0004604//phosphoadenylyl-sulfate reductase (thioredoxin) activity	GO:0005623//cell
CL22761.Contig2_All	431	11.8103	13.8967	14.1994	34.3349	30.1413	20.4194	-1.094±0.145	0.000173541	0.0295011	down	--	--	--	--	gi|3493459|gb|U62485.1|NTU62485	502	1e-139	Nicotiana tabacum glycolate oxidase (GLO) gene, partial cds	--	--	--	--	--	--	--	--	--	--	--	--	--	--	-	-	-
CL228.Contig10_All	1056	0.0893	0.0777	0.2557	0.7575	1.09	0.89	-2.914±0.940	0.000303997	0.0446156	down	gi|255566393|ref|XP_002524182.1|	104.4	3e-21	DNA-binding protein MNB1B, putative [Ricinus communis] >gi|223536551|gb|EEF38197.1| DNA-binding protein MNB1B, putative [Ricinus communis]	gi|51100720|dbj|AB072290.1|	67.9	2e-08	Ipomoea nil transposon Tpn123 DNA, complete sequence	sp|P40619|HMGL_IPONI	99	4e-21	HMG1/2-like protein OS=Ipomoea nil PE=2 SV=1	--	--	--	--	--	K10802	6e-20	96.7	vvi:100257544	high mobility group protein B1	-	-	-
CL22812.Contig4_All	2160	0.9164	1.4054	0.8333	2.3701	2.1317	3.0855	-1.305±0.402	1.22845e-05	0.003716	down	gi|460370743|ref|XP_004231209.1|	77.8	8e-13	PREDICTED: pentatricopeptide repeat-containing protein At4g01030, mitochondrial-like [Solanum lycopersicum]	gi|291045393|gb|AC238926.5|	2278	0	Solanum lycopersicum strain Heinz 1706 chromosome 1 clone hba-330o5 map 1, complete sequence	sp|Q9SV26|PP297_ARATH	694	0	Pentatricopeptide repeat-containing protein At4g01030, mitochondrial OS=Arabidopsis thaliana GN=PCMP-H65 PE=3 SV=2	--	--	--	--	--	K15078	5e-115	413	vvi:100250139	structure-specific endonuclease subunit SLX1 [EC:3.6.1.-]	-	-	GO:0005739//mitochondrion
CL2286.Contig1_All	914	0.1031	0.5386	0.1969	0.8752	1.7991	1.4023	-2.614±1.202	0.000280608	0.0421273	down	--	--	--	--	gi|10945614|gb|AF298594.1|	260	2e-66	Nicotiana alata arabinogalactan protein (Agp4) gene, complete cds	--	--	--	--	--	--	--	--	--	--	--	--	--	--	-	-	-
CL22861.Contig9_All	2054	5.4153	6.3113	3.8559	2.1419	2.3617	1.7888	1.279±0.364	1.90097e-06	0.000808904	up	gi|460400101|ref|XP_004245574.1|	885.6	0	PREDICTED: uncharacterized protein LOC101249113 [Solanum lycopersicum]	gi|460400100|ref|XM_004245526.1|	1183	0	PREDICTED: Solanum lycopersicum uncharacterized LOC101249113 (LOC101249113), mRNA	--	--	--	--	--	--	--	--	--	--	--	--	--	--	GO:0008152//metabolic process	GO:0016757//transferase activity, transferring glycosyl groups	GO:0016021//integral to membrane;GO:0005794//Golgi apparatus
CL2291.Contig37_All	556	3.3908	3.8368	0.4856	0.0001	0.0001	0.0001	14.174±1.673	0.000348293	0.0493258	up	gi|460403427|ref|XP_004247192.1|	287.3	8e-77	PREDICTED: sulfate transporter 3.1-like [Solanum lycopersicum]	gi|460403426|ref|XM_004247144.1|	434	1e-119	PREDICTED: Solanum lycopersicum sulfate transporter 3.1-like (LOC101264062), mRNA	sp|Q9SV13|SUT31_ARATH	202	1e-52	Sulfate transporter 3.1 OS=Arabidopsis thaliana GN=SULTR3;1 PE=2 SV=1	Cgl1025	66.6	2e-11	COG0659	Sulfate permease and related transporters (MFS superfamily)	--	--	--	--	--	GO:1902358	GO:0008271//secondary active sulfate transmembrane transporter activity	GO:0005887//integral to plasma membrane;GO:0009507//chloroplast
CL22916.Contig2_All	879	0.2145	1.4001	0.4096	2.6391	2.432	2.7218	-2.385±1.375	1.66795e-05	0.00484334	down	gi|357457561|ref|XP_003599061.1|	28.9	1e-06	hypothetical protein MTR_3g027260 [Medicago truncatula] >gi|355488109|gb|AES69312.1| hypothetical protein MTR_3g027260 [Medicago truncatula]	--	--	--	--	--	--	--	--	--	--	--	--	--	--	--	--	--	--	-	-	-
CL2292.Contig6_All	1180	0.7988	0.7648	1.2966	2.7116	3.4143	2.1723	-1.580±0.423	1.5092e-05	0.00443313	down	gi|460402743|ref|XP_004246870.1|	54.7	1e-105	PREDICTED: probable WRKY transcription factor 49-like [Solanum lycopersicum]	gi|460402742|ref|XM_004246822.1|	323	2e-85	PREDICTED: Solanum lycopersicum probable WRKY transcription factor 49-like (LOC101254521), mRNA	sp|Q9FHR7|WRK49_ARATH	145	3e-35	Probable WRKY transcription factor 49 OS=Arabidopsis thaliana GN=WRKY49 PE=2 SV=1	--	--	--	--	--	K13424	2e-16	85.1	vvi:100243352	WRKY transcription factor 33	-	-	-
CL22933.Contig1_All	497	0.569	0.8254	0.0001	3.5409	2.6469	1.5473	-6.159±7.362	0.000322803	0.0467004	down	--	--	--	--	gi|146424718|dbj|AP009398.1|	71.9	6e-10	Solanum lycopersicum genomic DNA, chromosome 8, complete sequence, clone: C08SLm0118A18	--	--	--	--	--	--	--	--	--	--	--	--	--	--	-	-	-
CL22933.Contig2_All	365	0.5165	2.0231	1.726	6.3555	4.7305	3.5114	-1.999±1.077	0.000236149	0.0372723	down	--	--	--	--	gi|294718293|gb|GU906063.1|	73.8	1e-10	Capsicum chinense COSII marker COS148 genomic sequence	--	--	--	--	--	--	--	--	--	--	--	--	--	--	-	-	-
CL22995.Contig2_All	1209	0.078	0.0001	0.0001	0.6616	1.4282	0.9188	-10.089±5.547	2.64225e-07	0.000160571	down	--	--	--	--	--	--	--	--	--	--	--	--	--	--	--	--	--	--	--	--	--	--	-	-	-
CL23055.Contig1_All	865	2.3975	1.4228	2.289	7.1206	8.3647	5.9268	-1.847±0.417	8.29822e-10	1.12288e-06	down	--	--	--	--	gi|291621746|gb|AC186290.2|	60	4e-06	Solanum lycopersicum chromosome 5 clone C05HBa0131D04, complete sequence	--	--	--	--	--	--	--	--	--	--	--	--	--	--	-	-	-
CL23098.Contig1_All	2099	87.3026	107.455	183.214	236.162	269.617	239.521	-1.052±0.552	5.01477e-05	0.011891	down	gi|197690586|emb|CAQ58420.1|	938.7	0	sucrose transporter [Nicotiana tabacum]	gi|197690585|emb|FM164638.1|	2579	0	Nicotiana tabacum mRNA for sucrose transporter (sut1y gene), cultivar Xanthii	sp|Q03411|SUT_SPIOL	701	0	Sucrose transport protein OS=Spinacia oleracea PE=2 SV=1	NMB0388	77	1e-13	COG0477	Permeases of the major facilitator superfamily	K15378	0	692	gmx:547679	solute carrier family 45, member 1/2/4	GO:0005985//sucrose metabolic process;GO:0055085//transmembrane transport;GO:0015770//sucrose transport	GO:0008515//sucrose transmembrane transporter activity;GO:0015293//symporter activity	GO:0005887//integral to plasma membrane
CL23106.Contig1_All	1308	4.4681	4.8927	5.2981	1.7735	2.1372	2.6783	1.150±0.123	0.000252536	0.0391585	up	--	--	--	--	--	--	--	--	--	--	--	--	--	--	--	--	--	--	--	--	--	--	-	-	-
CL23232.Contig14_All	2476	0.6472	1.2261	1.0541	3.2953	2.5237	2.4501	-1.549±0.482	6.65437e-08	5.03313e-05	down	gi|460412291|ref|XP_004251535.1|	77.8	1e-12	PREDICTED: nitrate transporter 1.3-like [Solanum lycopersicum]	gi|460395904|ref|XM_004243472.1|	1140	0	PREDICTED: Solanum lycopersicum nitrate transporter 1.3-like (LOC101244598), mRNA	sp|Q9LVE0|PTR33_ARATH	611	0	Nitrate transporter 1.3 OS=Arabidopsis thaliana GN=NRT1.3 PE=1 SV=1	ECU11g1050	87.8	7e-24	COG3104	Dipeptide/tripeptide permease	K14638	5e-123	369	ppp:PHYPADRAFT_189464	solute carrier family 15 (peptide/histidine transporter), member 3/4	GO:0006857//oligopeptide transport;GO:0042128//nitrate assimilation	GO:0015293//symporter activity	GO:0005886//plasma membrane;GO:0016021//integral to membrane
CL23232.Contig21_All	3065	0.3998	0.6692	0.4992	1.2266	1.2608	1.143	-1.243±0.373	0.000202015	0.033121	down	gi|460395905|ref|XP_004243520.1|	85.1	8e-15	PREDICTED: nitrate transporter 1.3-like [Solanum lycopersicum]	gi|460395904|ref|XM_004243472.1|	1602	0	PREDICTED: Solanum lycopersicum nitrate transporter 1.3-like (LOC101244598), mRNA	sp|Q9LVE0|PTR33_ARATH	733	0	Nitrate transporter 1.3 OS=Arabidopsis thaliana GN=NRT1.3 PE=1 SV=1	ECU11g1050	114	1e-24	COG3104	Dipeptide/tripeptide permease	K14638	8e-123	428	smo:SELMODRAFT_135536	solute carrier family 15 (peptide/histidine transporter), member 3/4	GO:0006857//oligopeptide transport;GO:0042128//nitrate assimilation	GO:0015293//symporter activity	GO:0005886//plasma membrane;GO:0016021//integral to membrane
CL23232.Contig29_All	2522	0.1495	0.1952	0.1071	0.4758	0.8476	0.5421	-2.089±0.434	0.000124526	0.0233816	down	gi|460412291|ref|XP_004251535.1|	222.6	0	PREDICTED: nitrate transporter 1.3-like [Solanum lycopersicum]	gi|460395904|ref|XM_004243472.1|	1457	0	PREDICTED: Solanum lycopersicum nitrate transporter 1.3-like (LOC101244598), mRNA	sp|Q9LVE0|PTR33_ARATH	615	0	Nitrate transporter 1.3 OS=Arabidopsis thaliana GN=NRT1.3 PE=1 SV=1	ECU11g1050	87.8	2e-24	COG3104	Dipeptide/tripeptide permease	K14638	4e-129	377	gmx:100816253	solute carrier family 15 (peptide/histidine transporter), member 3/4	GO:0006857//oligopeptide transport	GO:0005215//transporter activity	GO:0005886//plasma membrane;GO:0016021//integral to membrane
CL23232.Contig30_All	2197	1.5875	1.4938	1.0651	3.022	2.8817	3.0335	-1.129±0.310	2.39353e-05	0.0066254	down	gi|460412291|ref|XP_004251535.1|	1062.8	0	PREDICTED: nitrate transporter 1.3-like [Solanum lycopersicum]	gi|460412290|ref|XM_004251487.1|	1423	0	PREDICTED: Solanum lycopersicum nitrate transporter 1.3-like (LOC101253972), mRNA	sp|Q9LVE0|PTR33_ARATH	782	0	Nitrate transporter 1.3 OS=Arabidopsis thaliana GN=NRT1.3 PE=1 SV=1	ECU11g1050	119	2e-26	COG3104	Dipeptide/tripeptide permease	K14638	8e-135	479	gmx:100816253	solute carrier family 15 (peptide/histidine transporter), member 3/4	GO:0006857//oligopeptide transport;GO:0042128//nitrate assimilation	GO:0015293//symporter activity	GO:0005886//plasma membrane;GO:0016021//integral to membrane
CL23232.Contig6_All	2752	0.5823	0.7453	0.6541	2.0928	2.0615	1.5835	-1.541±0.178	3.62069e-07	0.00020414	down	gi|460395905|ref|XP_004243520.1|	83.2	2e-14	PREDICTED: nitrate transporter 1.3-like [Solanum lycopersicum]	gi|460395904|ref|XM_004243472.1|	1758	0	PREDICTED: Solanum lycopersicum nitrate transporter 1.3-like (LOC101244598), mRNA	sp|Q9LVE0|PTR33_ARATH	734	0	Nitrate transporter 1.3 OS=Arabidopsis thaliana GN=NRT1.3 PE=1 SV=1	ECU11g1050	117	8e-26	COG3104	Dipeptide/tripeptide permease	K14638	3e-124	433	smo:SELMODRAFT_97812	solute carrier family 15 (peptide/histidine transporter), member 3/4	GO:0006857//oligopeptide transport;GO:0042128//nitrate assimilation	GO:0015293//symporter activity	GO:0005886//plasma membrane;GO:0016021//integral to membrane
CL23316.Contig2_All	715	1.582	0.918	0.5035	5.2582	4.9448	5.0191	-2.494±0.826	1.29163e-09	1.64885e-06	down	--	--	--	--	--	--	--	--	--	--	--	--	--	--	--	--	--	--	--	--	--	--	-	-	-
CL23429.Contig2_All	1579	2.6267	2.8059	1.2539	4.61	4.2699	3.7338	-1.003±0.645	0.000289801	0.0431247	down	gi|460394161|ref|XP_004242673.1|	632.9	4e-180	PREDICTED: vinorine synthase-like [Solanum lycopersicum]	gi|460394160|ref|XM_004242625.1|	389	1e-105	PREDICTED: Solanum lycopersicum vinorine synthase-like (LOC101266953), mRNA	sp|Q94FT4|SALAT_PAPSO	200	2e-51	Salutaridinol 7-O-acetyltransferase OS=Papaver somniferum GN=SALAT PE=1 SV=1	--	--	--	--	--	K13065	5e-26	117	pop:POPTR_784746	shikimate O-hydroxycinnamoyltransferase [EC:2.3.1.133]	GO:0009735//response to cytokinin stimulus	GO:0016740//transferase activity	-
CL23438.Contig1_All	633	5.8077	5.4439	8.8151	13.0159	15.7168	13.9033	-1.122±0.377	4.67766e-06	0.0016864	down	--	--	--	--	gi|317574806|gb|FJ418633.2|	61.9	7e-07	Prorocentrum donghaiense cytochrome b mRNA, partial cds; mitochondrial	--	--	--	--	--	--	--	--	--	--	--	--	--	--	-	-	-
CL23476.Contig3_All	612	5.0828	7.7757	6.4705	1.0456	2.2839	1.1169	2.098±0.308	9.69582e-08	7.019e-05	up	gi|3299896|gb|AAC25984.1|	305.1	5e-82	beta-galactosidase [Solanum lycopersicum]	gi|225320515|dbj|AK324604.1|	609	1e-171	Solanum lycopersicum cDNA, clone: LEFL1080AA05, HTC in leaf	sp|P48981|BGAL_MALDO	270	5e-73	Beta-galactosidase OS=Malus domestica PE=1 SV=1	--	--	--	--	--	K12309	6e-69	258	aly:ARALYDRAFT_485655	beta-galactosidase [EC:3.2.1.23]	GO:0005975//carbohydrate metabolic process	GO:0004565//beta-galactosidase activity	GO:0005618//cell wall
CL23576.Contig3_All	1109	1.955	1.6276	1.055	0.2164	0.6673	0.2311	2.011±0.457	0.000289076	0.0430799	up	gi|460386436|ref|XP_004238904.1|	468.4	9e-131	PREDICTED: probable serine/threonine-protein kinase At1g18390-like [Solanum lycopersicum]	gi|460386435|ref|XM_004238856.1|	309	3e-81	PREDICTED: Solanum lycopersicum probable serine/threonine-protein kinase At1g18390-like (LOC101247319), mRNA	sp|P0C5E2|Y1839_ARATH	108	4e-24	Probable serine/threonine-protein kinase At1g18390 OS=Arabidopsis thaliana GN=At1g18390 PE=1 SV=2	--	--	--	--	--	--	--	--	--	--	-	-	-
CL23595.Contig1_All	2911	2.202	2.6776	2.3806	1.1541	1.1016	0.7045	1.290±0.142	2.88477e-05	0.00773493	up	gi|460379720|ref|XP_004235609.1|	310.1	0	PREDICTED: inactive protein kinase SELMODRAFT_444075-like [Solanum lycopersicum]	gi|460379719|ref|XM_004235561.1|	2234	0	PREDICTED: Solanum lycopersicum inactive protein kinase SELMODRAFT_444075-like (LOC101244940), mRNA	sp|P0DH62|Y4407_SELML	299	4e-120	Inactive protein kinase SELMODRAFT_444075 OS=Selaginella moellendorffii GN=SELMODRAFT_444075 PE=2 SV=1	Cgl2127_1	55.8	7e-13	COG0515	Serine/threonine protein kinase	K04733	3e-81	205	smo:SELMODRAFT_159261	interleukin-1 receptor-associated kinase 4 [EC:2.7.11.1]	GO:0046777//protein autophosphorylation	GO:0016787//hydrolase activity;GO:0005524//ATP binding;GO:0004674//protein serine/threonine kinase activity	GO:0005886//plasma membrane
CL23595.Contig5_All	3084	2.1701	2.3146	1.751	1.1153	0.9598	0.471	1.282±0.211	5.54567e-05	0.0127478	up	gi|460379720|ref|XP_004235609.1|	1374	0	PREDICTED: inactive protein kinase SELMODRAFT_444075-like [Solanum lycopersicum]	gi|460379719|ref|XM_004235561.1|	2724	0	PREDICTED: Solanum lycopersicum inactive protein kinase SELMODRAFT_444075-like (LOC101244940), mRNA	sp|P0DH62|Y4407_SELML	446	4e-125	Inactive protein kinase SELMODRAFT_444075 OS=Selaginella moellendorffii GN=SELMODRAFT_444075 PE=2 SV=1	Cgl2127_1	90.1	2e-17	COG0515	Serine/threonine protein kinase	K04733	4e-86	318	smo:SELMODRAFT_159261	interleukin-1 receptor-associated kinase 4 [EC:2.7.11.1]	GO:0046777//protein autophosphorylation	GO:0016787//hydrolase activity;GO:0005524//ATP binding;GO:0004674//protein serine/threonine kinase activity	GO:0005886//plasma membrane
CL23595.Contig6_All	3020	1.3422	1.9289	1.4305	0.7681	0.7351	0.4244	1.268±0.279	0.000235562	0.0372496	up	gi|460379720|ref|XP_004235609.1|	1375.2	0	PREDICTED: inactive protein kinase SELMODRAFT_444075-like [Solanum lycopersicum]	gi|460379719|ref|XM_004235561.1|	2740	0	PREDICTED: Solanum lycopersicum inactive protein kinase SELMODRAFT_444075-like (LOC101244940), mRNA	sp|P0DH62|Y4407_SELML	446	4e-125	Inactive protein kinase SELMODRAFT_444075 OS=Selaginella moellendorffii GN=SELMODRAFT_444075 PE=2 SV=1	Cgl2127_1	90.1	2e-17	COG0515	Serine/threonine protein kinase	K04733	4e-86	318	smo:SELMODRAFT_159261	interleukin-1 receptor-associated kinase 4 [EC:2.7.11.1]	GO:0046777//protein autophosphorylation	GO:0016787//hydrolase activity;GO:0005524//ATP binding;GO:0004674//protein serine/threonine kinase activity	GO:0005886//plasma membrane
CL23788.Contig1_All	597	0.0001	0.4123	0.1508	1.7418	1.9281	1.145	-6.448±6.555	0.000126778	0.0236949	down	--	--	--	--	gi|260903619|gb|AC238567.1|	60	3e-06	Solanum lycopersicum chromosome 3 cloneC03HBa0067B15, complete sequence	--	--	--	--	--	--	--	--	--	--	--	--	--	--	-	-	-
CL23797.Contig3_All	2317	1.6273	1.8768	2.3694	6.0416	4.8261	4.3884	-1.395±0.274	5.07595e-09	5.33827e-06	down	--	--	--	--	gi|189409189|gb|AC226512.1|	93.7	8e-16	Solanum lycopersicum chromosome 2 clone C02HBa0194N24, complete sequence	--	--	--	--	--	--	--	--	--	--	--	--	--	--	-	-	-
CL238.Contig10_All	490	44.4385	34.9957	32.6936	15.835	12.2492	13.2526	1.427±0.233	4.75755e-09	5.09117e-06	up	gi|469071|dbj|BAA03742.1|	77	1e-13	RNA-binding glycine-rich protein-1b [Nicotiana sylvestris] >gi|295393565|gb|ADG03638.1| RNA-binding glycine-rich protein [Nicotiana tabacum]	gi|436790|dbj|D16205.1|TOBNDYB	652	0	Nicotiana sylvestris mRNA for RNA-binding glycine-rich protein-1b, complete cds	sp|P10979|GRPA_MAIZE	60.8	4e-10	Glycine-rich RNA-binding, abscisic acid-inducible protein OS=Zea mays GN=RAB15 PE=1 SV=1	--	--	--	--	--	K13195	2e-11	66.2	pop:POPTR_712972	cold-inducible RNA-binding protein	-	GO:0003676//nucleic acid binding;GO:0000166//nucleotide binding	-
CL23928.Contig2_All	1247	1.8898	1.2501	1.0104	0.3849	0.2637	0.3426	2.016±0.459	0.000285297	0.0426734	up	gi|460408657|ref|XP_004249759.1|	311.6	1e-83	PREDICTED: uncharacterized protein LOC101260887 [Solanum lycopersicum]	gi|460408656|ref|XM_004249711.1|	220	3e-54	PREDICTED: Solanum lycopersicum uncharacterized LOC101260887 (LOC101260887), mRNA	--	--	--	--	--	--	--	--	--	--	--	--	--	--	GO:0009960//endosperm development;GO:0007127//meiosis I;GO:0007113//endomitotic cell cycle;GO:0007135//meiosis II;GO:0040020//regulation of meiosis;GO:0060564//negative regulation of mitotic anaphase-promoting complex activity;GO:0042023//DNA endoreduplication;GO:0010224//response to UV-B;GO:0007088//regulation of mitosis;GO:1900426//positive regulation of defense response to bacterium;GO:0009561…	GO:0005515//protein binding	GO:0005634//nucleus
CL23943.Contig2_All	1037	1.9998	2.1362	1.649	0.6171	0.4757	0.4944	1.857±0.194	0.000298345	0.044073	up	--	--	--	--	--	--	--	--	--	--	--	--	--	--	--	--	--	--	--	--	--	--	-	-	-
CL24017.Contig3_All	1506	1.5022	1.5255	1.1354	3.3994	2.6206	3.1772	-1.156±0.240	0.000108077	0.0210525	down	gi|88604736|gb|ABD46739.1|	724.2	0	leucine-rich repeat protein [Nicotiana tabacum]	gi|88604735|gb|DQ358108.1|	1774	0	Nicotiana tabacum leucine-rich repeat protein (LRR1) mRNA, complete cds	sp|Q00874|DR100_ARATH	422	3e-118	DNA-damage-repair/toleration protein DRT100 OS=Arabidopsis thaliana GN=DRT100 PE=2 SV=2	MA2301_1	77.4	6e-14	COG4886	Leucine-rich repeat (LRR) protein	K13420	2e-43	175	rcu:RCOM_0633880	LRR receptor-like serine/threonine-protein kinase FLS2 [EC:2.7.11.1]	GO:0006952//defense response;GO:0016310//phosphorylation;GO:0007165//signal transduction;GO:0055114//oxidation-reduction process	GO:0016301//kinase activity;GO:0032440//2-alkenal reductase [NAD(P)] activity	GO:0009506//plasmodesma;GO:0005886//plasma membrane;GO:0005618//cell wall;GO:0009507//chloroplast;GO:0048046//apoplast
CL24099.Contig2_All	1657	1.8204	2.0301	3.4218	17.7651	14.6876	17.4292	-2.835±0.487	1.24178e-34	1.26025e-29	down	gi|147818909|emb|CAN78294.1|	40	1e-25	hypothetical protein VITISV_035517 [Vitis vinifera]	gi|47681362|gb|AY535010.1|	73.8	5e-10	Nicotiana tabacum N-like protein (NH) gene, complete cds	--	--	--	--	--	--	--	--	--	K01855	1e-14	50.1	vvi:100244254	tRNA pseudouridine38/39 synthase [EC:5.4.99.45]	-	-	-
CL24177.Contig2_All	619	3.5025	2.3859	1.7447	0.1292	0.3985	0.4141	2.960±0.504	5.47325e-06	0.00192535	up	--	--	--	--	gi|142942393|gb|EF514212.1|	63.9	2e-07	Solanum tuberosum strain P6/210 contig R1, complete sequence	--	--	--	--	--	--	--	--	--	--	--	--	--	--	-	-	-
CL24206.Contig2_All	3165	2.889	3.033	2.6161	0.9099	0.9352	1.5118	1.344±0.109	2.57263e-06	0.00103197	up	gi|460382460|ref|XP_004236957.1|	124.4	0	PREDICTED: putative late blight resistance protein homolog R1A-10-like [Solanum lycopersicum]	gi|225735323|gb|FJ787347.1|	139	2e-29	Nicotiana repanda NBS-coding resistance protein (RGA88) gene, partial cds	sp|Q8W1E0|R1A_SOLDE	222	3e-62	Late blight resistance protein R1-A OS=Solanum demissum GN=R1A PE=3 SV=1	--	--	--	--	--	K13457	2e-61	195	rcu:RCOM_0742270	disease resistance protein RPM1	-	-	-
CL24255.Contig3_All	2480	5.9295	7.8408	7.1854	4.1608	2.6191	2.3428	1.190±0.206	2.73602e-05	0.00738486	up	gi|460386862|ref|XP_004239114.1|	891.7	0	PREDICTED: 3-ketoacyl-CoA synthase 11-like [Solanum lycopersicum]	gi|460386861|ref|XM_004239066.1|	1386	0	PREDICTED: Solanum lycopersicum 3-ketoacyl-CoA synthase 11-like (LOC101262214), mRNA	sp|Q9FG87|KCS19_ARATH	634	0	3-ketoacyl-CoA synthase 19 OS=Arabidopsis thaliana GN=KCS19 PE=2 SV=1	BS_bcsA	71.6	6e-12	COG3424	Predicted naringenin-chalcone synthase	K15397	0	665	rcu:RCOM_0909590	3-ketoacyl-CoA synthase [EC:2.3.1.-]	GO:0006633//fatty acid biosynthetic process	GO:0016747//transferase activity, transferring acyl groups other than amino-acyl groups	GO:0016021//integral to membrane
CL24255.Contig4_All	2756	1.9838	1.816	2.09	0.9288	0.6862	0.8371	1.262±0.102	0.000179464	0.0304061	up	gi|460386862|ref|XP_004239114.1|	474.6	4e-132	PREDICTED: 3-ketoacyl-CoA synthase 11-like [Solanum lycopersicum]	gi|296011095|gb|AC232706.2|	747	0	Solanum lycopersicum chromosome 05 clone C05SLe0087C17, complete sequence	sp|Q9FG87|KCS19_ARATH	389	5e-108	3-ketoacyl-CoA synthase 19 OS=Arabidopsis thaliana GN=KCS19 PE=2 SV=1	DRA0326	57	2e-07	COG3424	Predicted naringenin-chalcone synthase	K15397	1e-109	396	rcu:RCOM_0909590	3-ketoacyl-CoA synthase [EC:2.3.1.-]	GO:0006633//fatty acid biosynthetic process;GO:0009409//response to cold;GO:0000038//very long-chain fatty acid metabolic process;GO:0042335//cuticle development;GO:0009416//response to light stimulus	GO:0009922//fatty acid elongase activity	GO:0016021//integral to membrane;GO:0005634//nucleus
CL24255.Contig5_All	2162	6.6708	6.6033	7.5763	3.5519	3.5368	2.4898	1.119±0.111	1.09979e-05	0.00340807	up	gi|460386862|ref|XP_004239114.1|	475.7	1e-132	PREDICTED: 3-ketoacyl-CoA synthase 11-like [Solanum lycopersicum]	gi|460386861|ref|XM_004239066.1|	751	0	PREDICTED: Solanum lycopersicum 3-ketoacyl-CoA synthase 11-like (LOC101262214), mRNA	sp|Q9FG87|KCS19_ARATH	387	1e-107	3-ketoacyl-CoA synthase 19 OS=Arabidopsis thaliana GN=KCS19 PE=2 SV=1	DRA0326	57	1e-07	COG3424	Predicted naringenin-chalcone synthase	K15397	2e-109	394	rcu:RCOM_0909590	3-ketoacyl-CoA synthase [EC:2.3.1.-]	GO:0006633//fatty acid biosynthetic process;GO:0009409//response to cold;GO:0000038//very long-chain fatty acid metabolic process;GO:0042335//cuticle development;GO:0009416//response to light stimulus	GO:0009922//fatty acid elongase activity	GO:0016021//integral to membrane;GO:0005634//nucleus
CL24255.Contig6_All	2249	6.8738	9.2299	8.4437	4.8016	3.0709	2.6594	1.210±0.218	3.01372e-05	0.00801713	up	gi|460386862|ref|XP_004239114.1|	891.7	0	PREDICTED: 3-ketoacyl-CoA synthase 11-like [Solanum lycopersicum]	gi|460386861|ref|XM_004239066.1|	1386	0	PREDICTED: Solanum lycopersicum 3-ketoacyl-CoA synthase 11-like (LOC101262214), mRNA	sp|Q9FG87|KCS19_ARATH	634	0	3-ketoacyl-CoA synthase 19 OS=Arabidopsis thaliana GN=KCS19 PE=2 SV=1	BS_bcsA	71.6	5e-12	COG3424	Predicted naringenin-chalcone synthase	K15397	0	665	rcu:RCOM_0909590	3-ketoacyl-CoA synthase [EC:2.3.1.-]	GO:0006633//fatty acid biosynthetic process	GO:0016747//transferase activity, transferring acyl groups other than amino-acyl groups	GO:0016021//integral to membrane
CL24264.Contig3_All	1277	138.627	146.105	97.8223	55.1857	54.8568	55.5354	1.186±0.315	2.86489e-09	3.31513e-06	up	gi|460395318|ref|XP_004243231.1|	442.6	7e-123	PREDICTED: protodermal factor 1-like [Solanum lycopersicum]	gi|225311288|dbj|AK319427.1|	831	0	Solanum lycopersicum cDNA, clone: LEFL1053DC01, HTC in leaf	sp|Q9S728|PDF1_ARATH	270	1e-72	Protodermal factor 1 OS=Arabidopsis thaliana GN=PDF1 PE=2 SV=1	Rv1078	52.4	2e-06	COG1714	Predicted membrane protein/domain	K01051	5e-11	67.4	gmx:100776781	pectinesterase [EC:3.1.1.11]	GO:0046686//response to cadmium ion	-	GO:0005886//plasma membrane;GO:0005829//cytosol
CL24355.Contig1_All	309	0.6101	0.7966	1.7476	9.8371	8.5148	8.8486	-3.259±0.789	9.94335e-11	1.78605e-07	down	--	--	--	--	--	--	--	--	--	--	--	--	--	--	--	--	--	--	--	--	--	--	-	-	-
CL24424.Contig2_All	1402	12.7746	26.5689	27.2181	44.5599	51.1974	48.2681	-1.194±0.620	5.24164e-08	4.07631e-05	down	gi|350539147|ref|NP_001234377.1|	206.8	7e-52	DNAJ-like protein [Solanum lycopersicum] >gi|124294789|gb|ABN03968.1| DNAJ-like protein [Solanum lycopersicum]	gi|1009231|gb|L38828.1|TOBSUP1NT	654	0	Nicotiana tabacum EF-1-alpha-related GTP-binding protein (SUP1) mRNA, complete cds	sp|Q9FYB5|DNJ11_ARATH	104	1e-22	Chaperone protein dnaJ 11, chloroplastic OS=Arabidopsis thaliana GN=ATJ11 PE=1 SV=2	DR1424	68.6	3e-11	COG0484	DnaJ-class molecular chaperone with C-terminal Zn finger domain	K09518	3e-10	65.1	vcn:VOLCADRAFT_83498	DnaJ homolog subfamily B member 12	-	-	-
CL24435.Contig12_All	3229	0.3795	0.4828	0.6689	1.8827	0.9676	1.6671	-1.600±0.410	0.000238028	0.0374234	down	gi|449441778|ref|XP_004138659.1|	80.9	1e-13	PREDICTED: probable sucrose-phosphate synthase 4-like [Cucumis sativus]	gi|77176828|gb|DQ213014.1|	1828	0	Nicotiana tabacum sucrose-phosphate synthase isoform C (SPSC) mRNA, complete cds	sp|Q8RY24|SPSA3_ARATH	486	0	Probable sucrose-phosphate synthase 3 OS=Arabidopsis thaliana GN=SPS3 PE=2 SV=1	sll0045_1	194	6e-49	COG0438	Glycosyltransferase	K00696	0	486	ath:AT1G04920	sucrose-phosphate synthase [EC:2.4.1.14]	GO:0001666//response to hypoxia;GO:0005986//sucrose biosynthetic process;GO:0010208//pollen wall assembly;GO:0019375//galactolipid biosynthetic process	GO:0046524//sucrose-phosphate synthase activity;GO:0016157//sucrose synthase activity	GO:0005794//Golgi apparatus;GO:0005634//nucleus;GO:0005886//plasma membrane
CL24435.Contig13_All	3098	0.0913	0.2119	0.2034	0.9037	0.6104	0.4413	-2.046±0.685	0.00031163	0.0454904	down	gi|77176829|gb|ABA64520.1|	81.3	1e-13	sucrose-phosphate synthase isoform C [Nicotiana tabacum]	gi|77176828|gb|DQ213014.1|	2476	0	Nicotiana tabacum sucrose-phosphate synthase isoform C (SPSC) mRNA, complete cds	sp|F4JLK2|SPSA4_ARATH	716	0	Probable sucrose-phosphate synthase 4 OS=Arabidopsis thaliana GN=SPS4 PE=1 SV=1	sll0045_1	291	6e-78	COG0438	Glycosyltransferase	K00696	0	764	rcu:RCOM_1329250	sucrose-phosphate synthase [EC:2.4.1.14]	GO:0001666//response to hypoxia;GO:0005986//sucrose biosynthetic process;GO:0010075//regulation of meristem growth;GO:0019375//galactolipid biosynthetic process	GO:0046524//sucrose-phosphate synthase activity;GO:0016157//sucrose synthase activity	GO:0005794//Golgi apparatus;GO:0005634//nucleus;GO:0005886//plasma membrane
CL24435.Contig14_All	760	1.8605	3.9944	6.5131	11.5776	12.2249	11.4675	-1.690±0.911	4.96613e-09	5.24997e-06	down	gi|77176829|gb|ABA64520.1|	264.2	1e-69	sucrose-phosphate synthase isoform C [Nicotiana tabacum]	gi|77176828|gb|DQ213014.1|	638	1e-180	Nicotiana tabacum sucrose-phosphate synthase isoform C (SPSC) mRNA, complete cds	sp|F4JLK2|SPSA4_ARATH	148	3e-36	Probable sucrose-phosphate synthase 4 OS=Arabidopsis thaliana GN=SPS4 PE=1 SV=1	--	--	--	--	--	K00696	3e-44	176	vvi:100232974	sucrose-phosphate synthase [EC:2.4.1.14]	GO:0071704;GO:0044238//primary metabolic process;GO:0044763;GO:0044710;GO:0044237//cellular metabolic process	GO:0046524//sucrose-phosphate synthase activity	GO:0005794//Golgi apparatus;GO:0005886//plasma membrane
CL24435.Contig16_All	1638	0.1726	0.3506	0.3846	1.7092	1.1545	0.8346	-2.110±0.632	0.000206506	0.03364	down	gi|77176829|gb|ABA64520.1|	996.1	0	sucrose-phosphate synthase isoform C [Nicotiana tabacum]	gi|77176828|gb|DQ213014.1|	2567	0	Nicotiana tabacum sucrose-phosphate synthase isoform C (SPSC) mRNA, complete cds	sp|F4JLK2|SPSA4_ARATH	810	0	Probable sucrose-phosphate synthase 4 OS=Arabidopsis thaliana GN=SPS4 PE=1 SV=1	sll0045_1	355	1e-97	COG0438	Glycosyltransferase	K00696	0	858	rcu:RCOM_1329250	sucrose-phosphate synthase [EC:2.4.1.14]	GO:0001666//response to hypoxia;GO:0005986//sucrose biosynthetic process;GO:0010075//regulation of meristem growth;GO:0019375//galactolipid biosynthetic process	GO:0046524//sucrose-phosphate synthase activity;GO:0016157//sucrose synthase activity	GO:0005794//Golgi apparatus;GO:0005634//nucleus;GO:0005886//plasma membrane
CL24435.Contig17_All	1769	0.2131	0.5566	0.4579	2.1253	1.5338	1.3041	-2.127±0.732	8.29744e-07	0.000399084	down	gi|449441778|ref|XP_004138659.1|	226.9	0	PREDICTED: probable sucrose-phosphate synthase 4-like [Cucumis sativus]	gi|77176828|gb|DQ213014.1|	1780	0	Nicotiana tabacum sucrose-phosphate synthase isoform C (SPSC) mRNA, complete cds	sp|Q8RY24|SPSA3_ARATH	570	0	Probable sucrose-phosphate synthase 3 OS=Arabidopsis thaliana GN=SPS3 PE=2 SV=1	sll0045_1	259	1e-68	COG0438	Glycosyltransferase	K00696	0	570	ath:AT1G04920	sucrose-phosphate synthase [EC:2.4.1.14]	GO:0001666//response to hypoxia;GO:0005986//sucrose biosynthetic process;GO:0019375//galactolipid biosynthetic process	GO:0046524//sucrose-phosphate synthase activity;GO:0016157//sucrose synthase activity	GO:0005794//Golgi apparatus;GO:0005634//nucleus
CL24435.Contig19_All	1569	0.1802	0.366	0.4015	1.7844	1.2053	0.8713	-2.110±0.632	0.000206506	0.03364	down	gi|77176829|gb|ABA64520.1|	1021.1	0	sucrose-phosphate synthase isoform C [Nicotiana tabacum]	gi|77176828|gb|DQ213014.1|	2809	0	Nicotiana tabacum sucrose-phosphate synthase isoform C (SPSC) mRNA, complete cds	sp|F4JLK2|SPSA4_ARATH	835	0	Probable sucrose-phosphate synthase 4 OS=Arabidopsis thaliana GN=SPS4 PE=1 SV=1	sll0045_1	376	5e-104	COG0438	Glycosyltransferase	K00696	0	883	rcu:RCOM_1329250	sucrose-phosphate synthase [EC:2.4.1.14]	GO:0001666//response to hypoxia;GO:0005986//sucrose biosynthetic process;GO:0010075//regulation of meristem growth;GO:0019375//galactolipid biosynthetic process	GO:0046524//sucrose-phosphate synthase activity;GO:0016157//sucrose synthase activity	GO:0005634//nucleus;GO:0005886//plasma membrane
CL24435.Contig1_All	2424	0.1167	0.2031	0.3342	1.254	0.7801	0.6345	-2.158±0.759	0.000310579	0.0453942	down	gi|449441778|ref|XP_004138659.1|	226.9	0	PREDICTED: probable sucrose-phosphate synthase 4-like [Cucumis sativus]	gi|77176828|gb|DQ213014.1|	1780	0	Nicotiana tabacum sucrose-phosphate synthase isoform C (SPSC) mRNA, complete cds	sp|Q8RY24|SPSA3_ARATH	539	0	Probable sucrose-phosphate synthase 3 OS=Arabidopsis thaliana GN=SPS3 PE=2 SV=1	sll0045_1	244	5e-64	COG0438	Glycosyltransferase	K00696	0	539	ath:AT1G04920	sucrose-phosphate synthase [EC:2.4.1.14]	GO:0001666//response to hypoxia;GO:0005986//sucrose biosynthetic process;GO:0019375//galactolipid biosynthetic process	GO:0046524//sucrose-phosphate synthase activity;GO:0016157//sucrose synthase activity	GO:0005794//Golgi apparatus;GO:0005634//nucleus
CL24435.Contig20_All	1700	0.1663	0.2896	0.4765	1.741	1.1124	0.9047	-2.140±0.760	0.000197641	0.0325882	down	gi|449441778|ref|XP_004138659.1|	226.9	0	PREDICTED: probable sucrose-phosphate synthase 4-like [Cucumis sativus]	gi|77176828|gb|DQ213014.1|	2022	0	Nicotiana tabacum sucrose-phosphate synthase isoform C (SPSC) mRNA, complete cds	sp|Q8RY24|SPSA3_ARATH	594	0	Probable sucrose-phosphate synthase 3 OS=Arabidopsis thaliana GN=SPS3 PE=2 SV=1	sll0045_1	280	5e-75	COG0438	Glycosyltransferase	K00696	0	594	ath:AT1G04920	sucrose-phosphate synthase [EC:2.4.1.14]	GO:0001666//response to hypoxia;GO:0005986//sucrose biosynthetic process;GO:0010208//pollen wall assembly;GO:0019375//galactolipid biosynthetic process	GO:0046524//sucrose-phosphate synthase activity;GO:0016157//sucrose synthase activity	GO:0005794//Golgi apparatus;GO:0005634//nucleus;GO:0005886//plasma membrane
CL24435.Contig21_All	812	0.6965	1.0104	1.7734	4.1375	2.8352	2.9464	-1.619±0.679	7.86887e-05	0.0166199	down	gi|77176829|gb|ABA64520.1|	240.3	2e-62	sucrose-phosphate synthase isoform C [Nicotiana tabacum]	gi|77176828|gb|DQ213014.1|	577	1e-162	Nicotiana tabacum sucrose-phosphate synthase isoform C (SPSC) mRNA, complete cds	sp|F4JLK2|SPSA4_ARATH	135	2e-32	Probable sucrose-phosphate synthase 4 OS=Arabidopsis thaliana GN=SPS4 PE=1 SV=1	--	--	--	--	--	K00696	2e-38	157	vvi:100232974	sucrose-phosphate synthase [EC:2.4.1.14]	GO:0071704;GO:0044238//primary metabolic process;GO:0044763;GO:0044710;GO:0044237//cellular metabolic process	GO:0046524//sucrose-phosphate synthase activity	GO:0005634//nucleus;GO:0005886//plasma membrane
CL24435.Contig22_All	2915	0.097	0.197	0.2779	0.933	0.7898	0.4983	-2.085±0.774	3.27369e-05	0.00861834	down	gi|449441778|ref|XP_004138659.1|	398.7	3e-109	PREDICTED: probable sucrose-phosphate synthase 4-like [Cucumis sativus]	gi|77176828|gb|DQ213014.1|	1887	0	Nicotiana tabacum sucrose-phosphate synthase isoform C (SPSC) mRNA, complete cds	sp|Q8RY24|SPSA3_ARATH	555	0	Probable sucrose-phosphate synthase 3 OS=Arabidopsis thaliana GN=SPS3 PE=2 SV=1	sll0045_1	259	1e-68	COG0438	Glycosyltransferase	K00696	0	555	ath:AT1G04920	sucrose-phosphate synthase [EC:2.4.1.14]	GO:0001666//response to hypoxia;GO:0005986//sucrose biosynthetic process;GO:0010208//pollen wall assembly;GO:0019375//galactolipid biosynthetic process	GO:0046524//sucrose-phosphate synthase activity;GO:0016157//sucrose synthase activity	GO:0005794//Golgi apparatus;GO:0005634//nucleus;GO:0005886//plasma membrane
CL24435.Contig23_All	2784	0.2709	0.9136	1.0991	2.5285	2.0378	2.5781	-1.878±1.098	1.031e-08	9.77876e-06	down	gi|77176829|gb|ABA64520.1|	686.4	0	sucrose-phosphate synthase isoform C [Nicotiana tabacum]	gi|77176828|gb|DQ213014.1|	2674	0	Nicotiana tabacum sucrose-phosphate synthase isoform C (SPSC) mRNA, complete cds	sp|F4JLK2|SPSA4_ARATH	789	0	Probable sucrose-phosphate synthase 4 OS=Arabidopsis thaliana GN=SPS4 PE=1 SV=1	sll0045_1	356	1e-97	COG0438	Glycosyltransferase	K00696	0	836	rcu:RCOM_1329250	sucrose-phosphate synthase [EC:2.4.1.14]	GO:0001666//response to hypoxia;GO:0005986//sucrose biosynthetic process;GO:0010075//regulation of meristem growth;GO:0019375//galactolipid biosynthetic process	GO:0046524//sucrose-phosphate synthase activity;GO:0016157//sucrose synthase activity	GO:0005794//Golgi apparatus;GO:0005634//nucleus;GO:0005886//plasma membrane
CL24435.Contig2_All	2164	0.2614	0.5308	0.7486	1.4786	1.3678	1.224	-1.529±0.774	0.000123817	0.0232773	down	gi|449441778|ref|XP_004138659.1|	226.9	0	PREDICTED: probable sucrose-phosphate synthase 4-like [Cucumis sativus]	gi|77176828|gb|DQ213014.1|	886	0	Nicotiana tabacum sucrose-phosphate synthase isoform C (SPSC) mRNA, complete cds	sp|Q8RY24|SPSA3_ARATH	261	3e-178	Probable sucrose-phosphate synthase 3 OS=Arabidopsis thaliana GN=SPS3 PE=2 SV=1	sll0045_1	107	1e-22	COG0438	Glycosyltransferase	K00696	9e-178	261	ath:AT1G04920	sucrose-phosphate synthase [EC:2.4.1.14]	GO:0001666//response to hypoxia;GO:0005986//sucrose biosynthetic process;GO:0019375//galactolipid biosynthetic process	GO:0046524//sucrose-phosphate synthase activity;GO:0016157//sucrose synthase activity	GO:0005829//cytosol;GO:0009506//plasmodesma;GO:0005794//Golgi apparatus;GO:0005634//nucleus;GO:0005886//plasma membrane
CL24435.Contig3_All	2033	0.1855	0.2825	0.3099	1.1804	0.8897	0.6725	-1.852±0.395	0.000117195	0.0224825	down	gi|77176829|gb|ABA64520.1|	293.1	0	sucrose-phosphate synthase isoform C [Nicotiana tabacum]	gi|77176828|gb|DQ213014.1|	1673	0	Nicotiana tabacum sucrose-phosphate synthase isoform C (SPSC) mRNA, complete cds	sp|F4JLK2|SPSA4_ARATH	493	0	Probable sucrose-phosphate synthase 4 OS=Arabidopsis thaliana GN=SPS4 PE=1 SV=1	sll0045_1	199	2e-50	COG0438	Glycosyltransferase	K00696	0	533	rcu:RCOM_1329250	sucrose-phosphate synthase [EC:2.4.1.14]	GO:0001666//response to hypoxia;GO:0005986//sucrose biosynthetic process;GO:0010075//regulation of meristem growth;GO:0019375//galactolipid biosynthetic process	GO:0046524//sucrose-phosphate synthase activity;GO:0016157//sucrose synthase activity	GO:0005794//Golgi apparatus;GO:0005634//nucleus;GO:0005886//plasma membrane
CL24435.Contig4_All	2337	0.121	0.2458	0.3851	1.3349	0.8092	0.8409	-2.142±0.842	2.87984e-05	0.00773193	down	gi|449441778|ref|XP_004138659.1|	226.9	0	PREDICTED: probable sucrose-phosphate synthase 4-like [Cucumis sativus]	gi|77176828|gb|DQ213014.1|	1889	0	Nicotiana tabacum sucrose-phosphate synthase isoform C (SPSC) mRNA, complete cds	sp|Q8RY24|SPSA3_ARATH	555	0	Probable sucrose-phosphate synthase 3 OS=Arabidopsis thaliana GN=SPS3 PE=2 SV=1	sll0045_1	259	1e-68	COG0438	Glycosyltransferase	K00696	0	555	ath:AT1G04920	sucrose-phosphate synthase [EC:2.4.1.14]	GO:0001666//response to hypoxia;GO:0005986//sucrose biosynthetic process;GO:0010208//pollen wall assembly;GO:0019375//galactolipid biosynthetic process	GO:0046524//sucrose-phosphate synthase activity;GO:0016157//sucrose synthase activity	GO:0005794//Golgi apparatus;GO:0005634//nucleus;GO:0005886//plasma membrane
CL24435.Contig6_All	1855	0.2033	0.2654	0.4367	1.5093	0.9751	0.8291	-1.946±0.560	0.000128718	0.0238815	down	gi|449441778|ref|XP_004138659.1|	226.9	0	PREDICTED: probable sucrose-phosphate synthase 4-like [Cucumis sativus]	gi|77176828|gb|DQ213014.1|	900	0	Nicotiana tabacum sucrose-phosphate synthase isoform C (SPSC) mRNA, complete cds	sp|Q8RY24|SPSA3_ARATH	284	0	Probable sucrose-phosphate synthase 3 OS=Arabidopsis thaliana GN=SPS3 PE=2 SV=1	sll0045_1	156	1e-37	COG0438	Glycosyltransferase	K00696	0	284	ath:AT1G04920	sucrose-phosphate synthase [EC:2.4.1.14]	GO:0044249//cellular biosynthetic process;GO:1901576;GO:0005985//sucrose metabolic process;GO:0044711	GO:0046524//sucrose-phosphate synthase activity	GO:0005794//Golgi apparatus;GO:0005634//nucleus
CL24435.Contig7_All	1724	0.2187	0.3331	0.3654	1.5775	1.0492	0.793	-1.933±0.395	0.000217496	0.034981	down	gi|77176829|gb|ABA64520.1|	352.4	0	sucrose-phosphate synthase isoform C [Nicotiana tabacum]	gi|77176828|gb|DQ213014.1|	1673	0	Nicotiana tabacum sucrose-phosphate synthase isoform C (SPSC) mRNA, complete cds	sp|F4JLK2|SPSA4_ARATH	493	0	Probable sucrose-phosphate synthase 4 OS=Arabidopsis thaliana GN=SPS4 PE=1 SV=1	sll0045_1	199	1e-50	COG0438	Glycosyltransferase	K00696	0	533	rcu:RCOM_1329250	sucrose-phosphate synthase [EC:2.4.1.14]	GO:0001666//response to hypoxia;GO:0005986//sucrose biosynthetic process;GO:0010075//regulation of meristem growth;GO:0019375//galactolipid biosynthetic process	GO:0046524//sucrose-phosphate synthase activity;GO:0016157//sucrose synthase activity	GO:0005794//Golgi apparatus;GO:0005634//nucleus;GO:0005886//plasma membrane
CL24435.Contig9_All	2735	0.1723	0.24	0.3291	1.1991	0.9921	0.7185	-2.022±0.467	1.92414e-06	0.000817053	down	gi|449441778|ref|XP_004138659.1|	226.9	0	PREDICTED: probable sucrose-phosphate synthase 4-like [Cucumis sativus]	gi|77176828|gb|DQ213014.1|	1689	0	Nicotiana tabacum sucrose-phosphate synthase isoform C (SPSC) mRNA, complete cds	sp|Q8RY24|SPSA3_ARATH	486	0	Probable sucrose-phosphate synthase 3 OS=Arabidopsis thaliana GN=SPS3 PE=2 SV=1	sll0045_1	194	5e-49	COG0438	Glycosyltransferase	K00696	0	486	ath:AT1G04920	sucrose-phosphate synthase [EC:2.4.1.14]	GO:0001666//response to hypoxia;GO:0005986//sucrose biosynthetic process;GO:0010208//pollen wall assembly;GO:0019375//galactolipid biosynthetic process	GO:0046524//sucrose-phosphate synthase activity;GO:0016157//sucrose synthase activity	GO:0005794//Golgi apparatus;GO:0005634//nucleus;GO:0005886//plasma membrane
CL24456.Contig2_All	697	0.2705	0.1177	1.033	15.4932	9.3191	7.9683	-5.092±1.581	1.12175e-09	1.46309e-06	down	gi|343796214|gb|AEM63543.1|	80.5	2e-14	ethylene response factor ERF3 [Solanum tuberosum]	gi|224923163|gb|AC235399.1|	61.9	8e-07	Glycine max strain Williams 82 clone GM_WBb0119G01, complete sequence	sp|Q40478|ERF5_TOBAC	73.9	8e-14	Ethylene-responsive transcription factor 5 OS=Nicotiana tabacum GN=ERF5 PE=2 SV=1	--	--	--	--	--	K09286	7e-12	68.9	mtr:MTR_4g100420	EREBP-like factor	GO:0006952//defense response;GO:0035556//intracellular signal transduction;GO:0006351//transcription, DNA-dependent	-	-
CL24544.Contig2_All	1353	0.9057	0.3638	0.4656	2.3057	1.5192	1.4525	-1.716±0.681	6.61629e-05	0.0145654	down	gi|21326139|gb|AAM47598.1|	72.4	2e-11	NBS/LRR resistance protein-like protein [Capsicum annuum]	gi|294653509|gb|HM013964.1|	61.9	2e-06	Solanum tuberosum zeaxanthin epoxidase (ZEP) gene, ZEP-1 allele, complete cds; and LINE-1-like retrotransposon, complete sequence	--	--	--	--	--	--	--	--	--	K10589	5e-06	50.8	mtr:MTR_2g033040	ubiquitin-protein ligase E3 C [EC:6.3.2.19]	-	-	-
CL24558.Contig3_All	3517	2.7874	3.7326	3.9664	1.3874	1.1689	1.3848	1.395±0.272	2.20099e-06	0.000911723	up	gi|22209014|gb|AAF20093.2|	1399.4	0	putative ethylene receptor [Nicotiana tabacum]	gi|460388163|ref|XM_004239691.1|	2256	0	PREDICTED: Solanum lycopersicum protein EIN4-like (LOC101249081), mRNA	sp|Q9ZTP3|EIN4_ARATH	830	0	Protein EIN4 OS=Arabidopsis thaliana GN=EIN4 PE=1 SV=1	ZbarA_1	75.5	6e-13	COG0642	Signal transduction histidine kinase	K14509	0	968	rcu:RCOM_0608080	ethylene receptor [EC:2.7.13.-]	GO:0018106//peptidyl-histidine phosphorylation;GO:0023014//signal transduction by phosphorylation;GO:0010105//negative regulation of ethylene mediated signaling pathway	GO:0038199;GO:0051740//ethylene binding;GO:0000155//phosphorelay sensor kinase activity	GO:0016021//integral to membrane;GO:0005789//endoplasmic reticulum membrane
CL24601.Contig2_All	254	8.1645	8.0755	9.9212	17.6358	18.7748	22.5384	-1.179±0.167	5.10738e-05	0.0120263	down	--	--	--	--	--	--	--	--	--	--	--	--	--	--	--	--	--	--	--	--	--	--	-	-	-
CL24651.Contig1_All	2357	32.0344	29.2405	15.4263	50.0241	47.5116	47.2354	-0.986±0.574	4.21451e-08	3.34154e-05	down	gi|460394426|ref|XP_004242804.1|	641	0	PREDICTED: protein CHLOROPLAST IMPORT APPARATUS 2-like [Solanum lycopersicum]	gi|460394425|ref|XM_004242756.1|	527	1e-146	PREDICTED: Solanum lycopersicum protein CHLOROPLAST IMPORT APPARATUS 2-like (LOC101255506), mRNA	sp|Q9LU68|CIA2_ARATH	280	3e-75	Protein CHLOROPLAST IMPORT APPARATUS 2 OS=Arabidopsis thaliana GN=CIA2 PE=2 SV=1	--	--	--	--	--	--	--	--	--	--	GO:0006355//regulation of transcription, DNA-dependent;GO:0045036//protein targeting to chloroplast	-	GO:0005634//nucleus
CL24651.Contig4_All	1993	9.8851	7.616	8.2639	18.7435	16.2957	16.2057	-1.001±0.192	3.08892e-08	2.51795e-05	down	gi|460394426|ref|XP_004242804.1|	660.6	0	PREDICTED: protein CHLOROPLAST IMPORT APPARATUS 2-like [Solanum lycopersicum]	gi|148538934|dbj|AK247700.1|	551	1e-153	Solanum lycopersicum cDNA, clone: LEFL1095DC09, HTC in leaf	sp|Q9LU68|CIA2_ARATH	288	6e-78	Protein CHLOROPLAST IMPORT APPARATUS 2 OS=Arabidopsis thaliana GN=CIA2 PE=2 SV=1	--	--	--	--	--	K12128	2e-08	59.3	ath:AT2G46790	pseudo-response regulator 9	GO:0006355//regulation of transcription, DNA-dependent;GO:0045036//protein targeting to chloroplast	-	GO:0005634//nucleus
CL24651.Contig5_All	2039	1.1095	0.4024	0.309	1.6869	1.5726	1.2152	-1.529±0.974	0.000277623	0.041741	down	gi|460394426|ref|XP_004242804.1|	606.3	6e-172	PREDICTED: protein CHLOROPLAST IMPORT APPARATUS 2-like [Solanum lycopersicum]	gi|460394425|ref|XM_004242756.1|	420	1e-114	PREDICTED: Solanum lycopersicum protein CHLOROPLAST IMPORT APPARATUS 2-like (LOC101255506), mRNA	sp|Q9LU68|CIA2_ARATH	248	9e-66	Protein CHLOROPLAST IMPORT APPARATUS 2 OS=Arabidopsis thaliana GN=CIA2 PE=2 SV=1	--	--	--	--	--	--	--	--	--	--	GO:0006355//regulation of transcription, DNA-dependent	-	GO:0043231//intracellular membrane-bounded organelle
CL24651.Contig6_All	2657	1.1708	0.9573	0.5758	2.6192	2.3518	2.1868	-1.465±0.528	3.92117e-07	0.000216865	down	gi|460394426|ref|XP_004242804.1|	669.5	0	PREDICTED: protein CHLOROPLAST IMPORT APPARATUS 2-like [Solanum lycopersicum]	gi|460394425|ref|XM_004242756.1|	613	1e-172	PREDICTED: Solanum lycopersicum protein CHLOROPLAST IMPORT APPARATUS 2-like (LOC101255506), mRNA	sp|Q9LU68|CIA2_ARATH	291	1e-78	Protein CHLOROPLAST IMPORT APPARATUS 2 OS=Arabidopsis thaliana GN=CIA2 PE=2 SV=1	--	--	--	--	--	K12128	1e-07	57.4	ath:AT2G46790	pseudo-response regulator 9	GO:0006355//regulation of transcription, DNA-dependent;GO:0045036//protein targeting to chloroplast	-	GO:0005634//nucleus
CL24651.Contig7_All	2426	1.9428	1.4204	1.521	3.9567	2.9486	3.0289	-1.038±0.238	2.02488e-05	0.00574823	down	gi|460394426|ref|XP_004242804.1|	606.3	8e-172	PREDICTED: protein CHLOROPLAST IMPORT APPARATUS 2-like [Solanum lycopersicum]	gi|460394425|ref|XM_004242756.1|	420	1e-114	PREDICTED: Solanum lycopersicum protein CHLOROPLAST IMPORT APPARATUS 2-like (LOC101255506), mRNA	sp|Q9LU68|CIA2_ARATH	248	1e-65	Protein CHLOROPLAST IMPORT APPARATUS 2 OS=Arabidopsis thaliana GN=CIA2 PE=2 SV=1	--	--	--	--	--	--	--	--	--	--	GO:0006355//regulation of transcription, DNA-dependent	-	GO:0043231//intracellular membrane-bounded organelle
CL24651.Contig8_All	2376	5.3559	3.764	2.9545	8.9216	9.0664	7.8396	-1.140±0.432	2.39657e-08	2.01843e-05	down	gi|460394426|ref|XP_004242804.1|	667.2	0	PREDICTED: protein CHLOROPLAST IMPORT APPARATUS 2-like [Solanum lycopersicum]	gi|460394425|ref|XM_004242756.1|	607	1e-170	PREDICTED: Solanum lycopersicum protein CHLOROPLAST IMPORT APPARATUS 2-like (LOC101255506), mRNA	sp|Q9LU68|CIA2_ARATH	287	2e-77	Protein CHLOROPLAST IMPORT APPARATUS 2 OS=Arabidopsis thaliana GN=CIA2 PE=2 SV=1	--	--	--	--	--	K12128	3e-08	59.3	ath:AT2G46790	pseudo-response regulator 9	GO:0006355//regulation of transcription, DNA-dependent;GO:0045036//protein targeting to chloroplast	-	GO:0005634//nucleus
CL24651.Contig9_All	2310	1.6731	1.5628	1.5195	3.255	3.4882	3.1441	-1.057±0.071	2.038e-05	0.00577739	down	gi|460394426|ref|XP_004242804.1|	664.8	0	PREDICTED: protein CHLOROPLAST IMPORT APPARATUS 2-like [Solanum lycopersicum]	gi|460394425|ref|XM_004242756.1|	599	1e-168	PREDICTED: Solanum lycopersicum protein CHLOROPLAST IMPORT APPARATUS 2-like (LOC101255506), mRNA	sp|Q9LU68|CIA2_ARATH	289	4e-78	Protein CHLOROPLAST IMPORT APPARATUS 2 OS=Arabidopsis thaliana GN=CIA2 PE=2 SV=1	--	--	--	--	--	K12128	1e-07	57	ath:AT2G46790	pseudo-response regulator 9	GO:0006355//regulation of transcription, DNA-dependent;GO:0045036//protein targeting to chloroplast	-	GO:0005634//nucleus
CL24684.Contig3_All	505	2.4266	2.2746	1.0693	0.1584	0.0001	0.1692	4.048±0.657	2.6958e-05	0.00731521	up	gi|470116831|ref|XP_004294578.1|	211.1	6e-54	PREDICTED: histone H4-like [Fragaria vesca subsp. vesca]	gi|460391741|ref|XM_004241430.1|	335	3e-89	PREDICTED: Solanum lycopersicum histone H4-like (LOC101248209), mRNA	sp|P0CG89|H4_SOYBN	204	2e-53	Histone H4 OS=Glycine max PE=3 SV=1	SPBC1105.12	195	3e-50	COG2036	Histones H3 and H4	K11254	4e-53	204	mtr:MTR_2g096100	histone H4	GO:0001510//RNA methylation;GO:0006606//protein import into nucleus;GO:0051604//protein maturation;GO:0006334//nucleosome assembly	GO:0003677//DNA binding;GO:0000166//nucleotide binding;GO:0046982//protein heterodimerization activity	GO:0005829//cytosol;GO:0016021//integral to membrane;GO:0000786//nucleosome;GO:0005730//nucleolus;GO:0009506//plasmodesma;GO:0005774//vacuolar membrane;GO:0009579//thylakoid;GO:0009507//chloroplast;GO:0005794//Golgi apparatus;GO:0005886//plasma membrane
CL24685.Contig12_All	3454	4.8851	5.9386	6.1233	1.6211	2.5709	3.3396	1.163±0.177	3.74341e-05	0.00957305	up	gi|460393566|ref|XP_004242380.1|	1579.7	0	PREDICTED: uncharacterized protein LOC101266733 [Solanum lycopersicum]	gi|460393565|ref|XM_004242332.1|	2076	0	PREDICTED: Solanum lycopersicum uncharacterized LOC101266733 (LOC101266733), mRNA	sp|Q9LF24|LNG1_ARATH	52	2e-06	Protein LONGIFOLIA 1 OS=Arabidopsis thaliana GN=LNG1 PE=1 SV=1	--	--	--	--	--	--	--	--	--	--	-	-	-
CL24700.Contig3_All	1397	15.317	5.8731	9.6635	21.7012	24.3072	20.2448	-1.210±0.692	9.12913e-07	0.000431159	down	gi|4027899|gb|AAC96081.1|	521.5	1e-146	alpha-expansin precursor [Nicotiana tabacum]	gi|4027898|gb|AF049354.1|	1673	0	Nicotiana tabacum alpha-expansin precursor (Nt-EXPA5) mRNA, partial cds	sp|Q40636|EXPA2_ORYSJ	411	4e-115	Expansin-A2 OS=Oryza sativa subsp. japonica GN=EXPA2 PE=2 SV=2	--	--	--	--	--	--	--	--	--	--	GO:0009664//plant-type cell wall organization	-	GO:0005576//extracellular region;GO:0016020//membrane;GO:0005618//cell wall
CL24701.Contig2_All	327	26.2323	27.851	17.3393	12.231	7.2918	12.5423	1.125±0.372	0.000108223	0.0210608	up	gi|410832840|gb|AFV92901.1|	53.1	1e-06	putative PIP-type aquaporin [Lolium perenne]	gi|2114049|dbj|AB002149.1|	355	2e-95	Nicotiana excelsior mRNA for water channel protein, complete cds	sp|Q39196|PIP14_ARATH	52.4	6e-08	Probable aquaporin PIP1-4 OS=Arabidopsis thaliana GN=PIP1.4 PE=1 SV=1	--	--	--	--	--	K09872	2e-07	52.4	aly:ARALYDRAFT_912203	aquaporin PIP	-	-	-
CL24726.Contig2_All	812	3.4826	4.3449	3.9901	9.1615	10.0245	10.207	-1.320±0.161	3.30292e-07	0.000189917	down	--	--	--	--	--	--	--	--	--	--	--	--	--	--	--	--	--	--	--	--	--	--	-	-	-
CL24750.Contig1_All	1228	4.2987	12.2269	17.223	34.6541	36.1557	34.79	-1.863±1.043	7.24754e-12	1.73066e-08	down	gi|350538187|ref|NP_001233819.1|	558.9	6e-158	xyloglucan endotransglucosylase-hydrolase XTH6 precursor [Solanum lycopersicum] >gi|42795464|gb|AAS46242.1| xyloglucan endotransglucosylase-hydrolase XTH6 [Solanum lycopersicum]	gi|350538186|ref|NM_001246890.1|	749	0	Solanum lycopersicum xyloglucan endotransglucosylase-hydrolase XTH6 (XTH6), mRNA >gi|42795463|gb|AY497477.1| Lycopersicon esculentum xyloglucan endotransglucosylase-hydrolase XTH6 (XTH6) mRNA, complete cds	sp|P93046|XTH31_ARATH	440	7e-124	Probable xyloglucan endotransglucosylase/hydrolase protein 31 OS=Arabidopsis thaliana GN=XTH31 PE=2 SV=2	BS_bglS	65.1	2e-10	COG2273	Beta-glucanase/Beta-glucan synthetase	K08235	3e-136	483	rcu:RCOM_0474040	xyloglucan:xyloglucosyl transferase [EC:2.4.1.207]	GO:0071555//cell wall organization;GO:0010411//xyloglucan metabolic process;GO:0042546//cell wall biogenesis	GO:0016762//xyloglucan:xyloglucosyl transferase activity;GO:0004553//hydrolase activity, hydrolyzing O-glycosyl compounds	GO:0005618//cell wall;GO:0048046//apoplast
CL24750.Contig2_All	448	1.052	2.7471	4.6205	11.6058	8.4423	7.0568	-1.929±1.083	0.000104041	0.0204482	down	--	--	--	--	--	--	--	--	--	--	--	--	--	--	--	--	--	--	--	--	--	--	-	-	-
CL24750.Contig3_All	1185	0.1591	0.6924	1.1392	3.1726	2.6366	2.1631	-2.408±1.477	2.9541e-07	0.000176354	down	gi|350538187|ref|NP_001233819.1|	454.9	1e-126	xyloglucan endotransglucosylase-hydrolase XTH6 precursor [Solanum lycopersicum] >gi|42795464|gb|AAS46242.1| xyloglucan endotransglucosylase-hydrolase XTH6 [Solanum lycopersicum]	gi|350538186|ref|NM_001246890.1|	587	1e-164	Solanum lycopersicum xyloglucan endotransglucosylase-hydrolase XTH6 (XTH6), mRNA >gi|42795463|gb|AY497477.1| Lycopersicon esculentum xyloglucan endotransglucosylase-hydrolase XTH6 (XTH6) mRNA, complete cds	sp|P93046|XTH31_ARATH	377	7e-105	Probable xyloglucan endotransglucosylase/hydrolase protein 31 OS=Arabidopsis thaliana GN=XTH31 PE=2 SV=2	BS_bglS	65.1	2e-10	COG2273	Beta-glucanase/Beta-glucan synthetase	K08235	1e-110	398	rcu:RCOM_0474040	xyloglucan:xyloglucosyl transferase [EC:2.4.1.207]	GO:0071555//cell wall organization;GO:0010411//xyloglucan metabolic process;GO:0042546//cell wall biogenesis;GO:0016998//cell wall macromolecule catabolic process	GO:0016762//xyloglucan:xyloglucosyl transferase activity;GO:0033946//xyloglucan-specific endo-beta-1,4-glucanase activity	GO:0005886//plasma membrane;GO:0005618//cell wall;GO:0048046//apoplast
CL24790.Contig1_All	1288	10.0265	7.5805	11.3198	24.5314	20.1722	24.1473	-1.271±0.297	3.9838e-11	7.77507e-08	down	gi|460367232|ref|XP_004229479.1|	221.9	1e-56	PREDICTED: uncharacterized protein LOC101268511 [Solanum lycopersicum]	--	--	--	--	--	--	--	--	--	--	--	--	--	--	--	--	--	--	-	-	-
CL24819.Contig8_All	1607	1.5838	1.5827	2.1282	0.4978	0.614	0.5317	1.673±0.246	0.000114078	0.0220312	up	gi|460398161|ref|XP_004244631.1|	421.4	2e-116	PREDICTED: ethylene-responsive transcription factor ERF061-like [Solanum lycopersicum]	gi|460398160|ref|XM_004244583.1|	426	1e-116	PREDICTED: Solanum lycopersicum ethylene-responsive transcription factor ERF061-like (LOC101258880), mRNA	sp|Q9C7W2|ERF61_ARATH	260	1e-69	Ethylene-responsive transcription factor ERF061 OS=Arabidopsis thaliana GN=ERF061 PE=2 SV=1	--	--	--	--	--	K09286	5e-34	144	aly:ARALYDRAFT_476975	EREBP-like factor	GO:0009987//cellular process;GO:0010200//response to chitin	-	-
CL2488.Contig1_All	1380	0.8197	1.308	1.0435	3.4779	2.8003	2.7862	-1.541±0.337	3.62606e-06	0.00136296	down	gi|408903371|gb|AFU96296.1|	29.3	2e-12	PsaA, partial (chloroplast) [Podocalyx loranthoides]	gi|20068310|emb|AJ316582.1|	103	5e-19	Atropa belladonna complete chloroplast genome, strain Ab5p(kan)	sp|Q8S8X4|PSAA_ATRBE	51.6	8e-14	Photosystem I P700 chlorophyll a apoprotein A1 OS=Atropa belladonna GN=psaA PE=3 SV=1	--	--	--	--	--	K02689	6e-13	50.4	aly:ARALYDRAFT_315547	photosystem I P700 chlorophyll a apoprotein A1	GO:0008152//metabolic process	GO:0005488//binding	GO:0034357;GO:0009536//plastid
CL24920.Contig1_All	1839	5.3821	8.9231	9.9836	18.1383	16.2296	12.8236	-1.007±0.475	0.000153401	0.0268425	down	gi|460404359|ref|XP_004247650.1|	596.7	4e-169	PREDICTED: uncharacterized protein LOC101245795 [Solanum lycopersicum]	gi|460404358|ref|XM_004247602.1|	430	1e-117	PREDICTED: Solanum lycopersicum uncharacterized LOC101245795 (LOC101245795), mRNA	--	--	--	--	--	--	--	--	--	--	--	--	--	--	GO:0006351//transcription, DNA-dependent	-	GO:0005634//nucleus
CL24926.Contig1_All	1048	16.1903	14.7967	21.2117	32.5918	41.032	30.3294	-1.011±0.270	2.45064e-06	0.000994831	down	gi|460377048|ref|XP_004234307.1|	337.4	2e-91	PREDICTED: thylakoid lumenal 17.9 kDa protein, chloroplastic-like [Solanum lycopersicum]	gi|225311891|dbj|AK319630.1|	733	0	Solanum lycopersicum cDNA, clone: LEFL1086CC12, HTC in leaf	sp|Q9SW33|TL1Y_ARATH	223	1e-58	Thylakoid lumenal 17.9 kDa protein, chloroplastic OS=Arabidopsis thaliana GN=At4g24930 PE=1 SV=1	--	--	--	--	--	--	--	--	--	--	GO:0010103//stomatal complex morphogenesis;GO:0019761//glucosinolate biosynthetic process	-	GO:0009543//chloroplast thylakoid lumen
CL24926.Contig2_All	993	2.2783	3.4703	4.6223	7.4916	6.0444	6.7116	-1.024±0.513	0.000148911	0.0263952	down	gi|460377048|ref|XP_004234307.1|	326.2	5e-88	PREDICTED: thylakoid lumenal 17.9 kDa protein, chloroplastic-like [Solanum lycopersicum]	gi|225311891|dbj|AK319630.1|	593	1e-166	Solanum lycopersicum cDNA, clone: LEFL1086CC12, HTC in leaf	sp|Q9SW33|TL1Y_ARATH	210	1e-54	Thylakoid lumenal 17.9 kDa protein, chloroplastic OS=Arabidopsis thaliana GN=At4g24930 PE=1 SV=1	--	--	--	--	--	--	--	--	--	--	GO:0044699	-	GO:0009543//chloroplast thylakoid lumen
CL25018.Contig6_All	1298	7.117	9.4816	6.587	21.2611	19.4467	21.394	-1.440±0.277	9.37003e-13	2.71696e-09	down	gi|460385934|ref|XP_004238655.1|	149.4	1e-34	PREDICTED: uncharacterized protein LOC101248387 [Solanum lycopersicum]	gi|460385933|ref|XM_004238607.1|	119	8e-24	PREDICTED: Solanum lycopersicum uncharacterized LOC101248387 (LOC101248387), mRNA	--	--	--	--	--	--	--	--	--	--	--	--	--	--	-	-	GO:0016021//integral to membrane;GO:0005739//mitochondrion
CL25018.Contig8_All	1515	5.7865	6.0656	4.5148	11.8271	12.4281	13.0845	-1.202±0.229	6.49561e-09	6.65879e-06	down	gi|460385934|ref|XP_004238655.1|	130.6	7e-29	PREDICTED: uncharacterized protein LOC101248387 [Solanum lycopersicum]	gi|460385933|ref|XM_004238607.1|	119	9e-24	PREDICTED: Solanum lycopersicum uncharacterized LOC101248387 (LOC101248387), mRNA	--	--	--	--	--	--	--	--	--	--	--	--	--	--	-	-	GO:0016021//integral to membrane;GO:0005739//mitochondrion
CL25081.Contig2_All	1908	0.0988	0.301	0.3302	0.6289	1.1204	0.8509	-2.017±0.969	0.000287057	0.0428735	down	gi|3116212|dbj|BAA25921.1|	446.8	6e-124	NTH23 [Nicotiana tabacum]	gi|3116211|dbj|AB004797.1|	1546	0	Nicotiana tabacum NTH23 mRNA, complete cds	sp|O04136|KNAP3_MALDO	199	4e-51	Homeobox protein knotted-1-like 3 OS=Malus domestica PE=2 SV=1	--	--	--	--	--	--	--	--	--	--	GO:0009722//detection of cytokinin stimulus;GO:0071345//cellular response to cytokine stimulus;GO:0009416//response to light stimulus	GO:0005515//protein binding	GO:0005829//cytosol;GO:0005634//nucleus
CL25124.Contig1_All	1928	1.8579	2.2129	1.9139	0.7053	0.5544	0.4875	1.772±0.135	5.55439e-06	0.00195051	up	gi|460387424|ref|XP_004239377.1|	909.4	0	PREDICTED: galactose oxidase-like [Solanum lycopersicum]	gi|460387423|ref|XM_004239329.1|	833	0	PREDICTED: Solanum lycopersicum galactose oxidase-like (LOC101257077), mRNA	--	--	--	--	--	--	--	--	--	--	--	--	--	--	-	-	GO:0005576//extracellular region
CL25175.Contig13_All	1120	0.4208	1.0988	1.8482	3.6424	4.992	3.5856	-2.102±1.083	2.99995e-07	0.000177525	down	gi|460379577|ref|XP_004235538.1|	200.3	5e-50	PREDICTED: uncharacterized protein LOC101249443 isoform 1 [Solanum lycopersicum]	gi|460379576|ref|XM_004235490.1|	230	3e-57	PREDICTED: Solanum lycopersicum uncharacterized LOC101249443, transcript variant 1 (LOC101249443), mRNA	--	--	--	--	--	--	--	--	--	--	--	--	--	--	-	-	-
CL25175.Contig14_All	788	0.0001	0.0001	0.2284	1.0151	1.5651	1.1927	-9.899±6.442	7.93207e-06	0.00260941	down	gi|460379577|ref|XP_004235538.1|	97.4	2e-19	PREDICTED: uncharacterized protein LOC101249443 isoform 1 [Solanum lycopersicum]	gi|460379576|ref|XM_004235490.1|	133	3e-28	PREDICTED: Solanum lycopersicum uncharacterized LOC101249443, transcript variant 1 (LOC101249443), mRNA	--	--	--	--	--	--	--	--	--	--	--	--	--	--	-	-	-
CL25175.Contig7_All	1010	0.9333	3.3306	4.7227	8.4743	11.804	7.783	-1.934±1.231	3.31192e-05	0.00868518	down	gi|460379577|ref|XP_004235538.1|	97.4	3e-19	PREDICTED: uncharacterized protein LOC101249443 isoform 1 [Solanum lycopersicum]	gi|460379576|ref|XM_004235490.1|	133	4e-28	PREDICTED: Solanum lycopersicum uncharacterized LOC101249443, transcript variant 1 (LOC101249443), mRNA	--	--	--	--	--	--	--	--	--	--	--	--	--	--	-	-	-
CL25204.Contig6_All	941	6.2108	5.3187	3.0606	0.6801	2.0096	1.0896	1.887±0.537	4.95733e-05	0.0117823	up	--	--	--	--	gi|158262120|gb|AC212624.1|	149	6e-33	Solanum lycopersicum chromosome 7 clone C07HBa0073N22, complete sequence	--	--	--	--	--	--	--	--	--	--	--	--	--	--	-	-	-
CL25222.Contig7_All	1829	0.1031	0.0449	0.1476	0.6123	0.7642	0.6073	-2.908±0.881	3.863e-05	0.00974024	down	gi|460403005|ref|XP_004246996.1|	670.6	0	PREDICTED: haloalkane dehalogenase-like [Solanum lycopersicum]	gi|460403004|ref|XM_004246948.1|	1203	0	PREDICTED: Solanum lycopersicum haloalkane dehalogenase-like (LOC101263149), mRNA	sp|Q9FZ33|AXR4_ARATH	49.3	7e-06	Protein AUXIN RESPONSE 4 OS=Arabidopsis thaliana GN=AXR4 PE=1 SV=1	all1353	133	9e-31	COG0596	Predicted hydrolases or acyltransferases (alpha/beta hydrolase superfamily)	--	--	--	--	--	GO:0016556//mRNA modification	GO:0018786	GO:0009507//chloroplast;GO:0005739//mitochondrion
CL25246.Contig4_All	938	3.0148	3.9362	5.6609	10.1481	8.3273	8.4716	-1.144±0.456	6.52729e-06	0.0022118	down	--	--	--	--	--	--	--	--	--	--	--	--	--	--	--	--	--	--	--	--	--	--	-	-	-
CL25255.Contig2_All	1045	5.322	3.3761	3.6172	6.3534	8.1827	9.8935	-1.018±0.354	5.86197e-05	0.0132498	down	gi|460378533|ref|XP_004235025.1|	378.3	1e-103	PREDICTED: uncharacterized protein LOC101250578 [Solanum lycopersicum]	gi|460378532|ref|XM_004234977.1|	601	1e-169	PREDICTED: Solanum lycopersicum uncharacterized LOC101250578 (LOC101250578), mRNA	--	--	--	--	--	--	--	--	--	--	--	--	--	--	GO:0006952//defense response;GO:0007165//signal transduction	GO:0004871//signal transducer activity	GO:0016021//integral to membrane;GO:0009506//plasmodesma;GO:0046658//anchored to plasma membrane
CL2531.Contig4_All	681	4.8447	4.9397	8.4581	14.5652	18.4725	14.5544	-1.434±0.456	9.86382e-09	9.55324e-06	down	gi|460386129|ref|XP_004238752.1|	237.7	1e-61	PREDICTED: thioredoxin H2-like [Solanum lycopersicum]	gi|460386128|ref|XM_004238704.1|	424	1e-116	PREDICTED: Solanum lycopersicum thioredoxin H2-like (LOC101252486), mRNA	sp|Q38879|TRXH2_ARATH	137	4e-33	Thioredoxin H2 OS=Arabidopsis thaliana GN=TRX2 PE=2 SV=2	SPAC7D4.07c	95.1	9e-20	COG0526	Thiol-disulfide isomerase and thioredoxins	K03671	7e-40	161	gmx:100820138	thioredoxin 1	GO:0006457//protein folding;GO:0045454//cell redox homeostasis;GO:0034599//cellular response to oxidative stress;GO:0006662//glycerol ether metabolic process;GO:0000103//sulfate assimilation;GO:0055114//oxidation-reduction process	GO:0016671//oxidoreductase activity, acting on a sulfur group of donors, disulfide as acceptor;GO:0015035//protein disulfide oxidoreductase activity	GO:0005886//plasma membrane;GO:0005829//cytosol
CL25366.Contig11_All	8388	3.023	3.5996	2.6395	1.2016	1.4899	1.477	1.140±0.224	3.69354e-07	0.000207097	up	gi|350538359|ref|NP_001234851.1|	1929.1	0	alpha-mannosidase precursor [Solanum lycopersicum] >gi|301176645|gb|ADK66339.1| alpha-mannosidase [Solanum lycopersicum]	gi|350538358|ref|NM_001247922.1|	4177	0	Solanum lycopersicum alpha-mannosidase (LOC100500729), mRNA >gi|301176644|gb|GU434316.1| Solanum lycopersicum alpha-mannosidase mRNA, complete cds	sp|P92523|M860_ARATH	104	8e-22	Uncharacterized mitochondrial protein AtMg00860 OS=Arabidopsis thaliana GN=AtMg00860 PE=4 SV=1	SPAC9.04	159	6e-48	COG2801	Transposase and inactivated derivatives	K12311	0	1533	vvi:100244533	lysosomal alpha-mannosidase [EC:3.2.1.24]	GO:0006013//mannose metabolic process;GO:0007020//microtubule nucleation;GO:0019344//cysteine biosynthetic process;GO:0006517//protein deglycosylation	GO:0008270//zinc ion binding;GO:0030246//carbohydrate binding;GO:0004559//alpha-mannosidase activity	GO:0009505//plant-type cell wall;GO:0005774//vacuolar membrane;GO:0048046//apoplast
CL25366.Contig9_All	5351	1.2684	1.84	1.6146	0.3139	0.5839	0.7824	1.474±0.272	1.08116e-05	0.00335862	up	gi|350538359|ref|NP_001234851.1|	376.7	2e-102	alpha-mannosidase precursor [Solanum lycopersicum] >gi|301176645|gb|ADK66339.1| alpha-mannosidase [Solanum lycopersicum]	gi|350538358|ref|NM_001247922.1|	3390	0	Solanum lycopersicum alpha-mannosidase (LOC100500729), mRNA >gi|301176644|gb|GU434316.1| Solanum lycopersicum alpha-mannosidase mRNA, complete cds	sp|P0C895|Y2010_ARATH	101	5e-21	LRR repeats and ubiquitin-like domain-containing protein At2g30105 OS=Arabidopsis thaliana GN=At2g30105 PE=1 SV=1	TM1851	53.9	3e-06	COG0383	Alpha-mannosidase	K12311	0	1259	rcu:RCOM_1503670	lysosomal alpha-mannosidase [EC:3.2.1.24]	GO:0006013//mannose metabolic process;GO:0007020//microtubule nucleation;GO:0019344//cysteine biosynthetic process;GO:0006517//protein deglycosylation	GO:0008270//zinc ion binding;GO:0030246//carbohydrate binding;GO:0004559//alpha-mannosidase activity	GO:0009505//plant-type cell wall;GO:0005774//vacuolar membrane;GO:0048046//apoplast
CL25383.Contig7_All	1036	0.182	0.2376	0.0869	2.1619	3.3333	2.7217	-4.139±0.752	2.02222e-13	7.46288e-10	down	gi|183238710|gb|ACC60981.1|	443.7	2e-123	beta-galactosidase 1 precursor [Petunia x hybrida]	gi|183238709|gb|EU596531.1|	991	0	Petunia x hybrida beta-galactosidase 1 precursor (BGAL1) mRNA, complete cds	sp|P48980|BGAL_SOLLC	382	2e-106	Beta-galactosidase OS=Solanum lycopersicum PE=1 SV=1	--	--	--	--	--	K12309	2e-45	181	aly:ARALYDRAFT_485655	beta-galactosidase [EC:3.2.1.23]	GO:0042744//hydrogen peroxide catabolic process;GO:0048767//root hair elongation;GO:0032880//regulation of protein localization;GO:0005975//carbohydrate metabolic process	GO:0004565//beta-galactosidase activity;GO:0030246//carbohydrate binding	GO:0009506//plasmodesma;GO:0009505//plant-type cell wall
CL25422.Contig1_All	1469	0.8984	0.8936	0.5514	1.8514	2.2948	2.0939	-1.449±0.404	8.69943e-05	0.0179083	down	--	--	--	--	gi|343887264|dbj|AB604787.1|	200	3e-48	Nicotiana tabacum DNA, presumably centromeric region, BAC clone: NtBAC#9	--	--	--	--	--	--	--	--	--	--	--	--	--	--	-	-	-
CL25440.Contig2_All	1380	0.8197	0.4162	0.587	2.0867	1.6682	1.7337	-1.645±0.489	5.41461e-05	0.0125174	down	gi|460409058|ref|XP_004249957.1|	570.9	1e-161	PREDICTED: ribonuclease H2 subunit A-like [Solanum lycopersicum]	gi|460409057|ref|XM_004249909.1|	1261	0	PREDICTED: Solanum lycopersicum ribonuclease H2 subunit A-like (LOC101265389), mRNA	sp|Q9SEZ6|RNH2A_ARATH	442	2e-124	Ribonuclease H2 subunit A OS=Arabidopsis thaliana GN=At2g25100 PE=2 SV=2	YNL072w	184	4e-46	COG0164	Ribonuclease HII	K10743	3e-138	489	vvi:100260143	ribonuclease H2 subunit A [EC:3.1.26.4]	GO:0090502;GO:0043137//DNA replication, removal of RNA primer;GO:0006298//mismatch repair	GO:0003723//RNA binding;GO:0046872//metal ion binding;GO:0004523//ribonuclease H activity	GO:0032299//ribonuclease H2 complex;GO:0005737//cytoplasm;GO:0005634//nucleus
CL25479.Contig3_All	555	0.3397	0.1478	0.3243	1.5854	2.5185	1.3856	-2.852±0.675	0.000158738	0.027609	down	--	--	--	--	gi|262399493|gb|AC238928.1|	91.7	7e-16	Solanum lycopersicum strain Heinz 1706 chromosome 1 clone hba-79n4 map 1, complete sequence	--	--	--	--	--	--	--	--	--	--	--	--	--	--	-	-	-
CL25514.Contig5_All	1018	5.0928	6.7701	3.89	2.2001	1.2115	1.259	1.717±0.400	5.97786e-06	0.00206539	up	gi|460373031|ref|XP_004232326.1|	94.4	3e-18	PREDICTED: uncharacterized protein LOC101259599 [Solanum lycopersicum]	gi|460373030|ref|XM_004232278.1|	159	7e-36	PREDICTED: Solanum lycopersicum uncharacterized LOC101259599 (LOC101259599), mRNA	sp|P43393|K501_ACTDE	67	2e-11	Fruit protein pKIWI501 OS=Actinidia deliciosa GN=pKIWI501 PE=2 SV=1	SP0117	73.9	4e-13	COG5263	FOG: Glucan-binding domain (YG repeat)	K14306	4e-17	87	rcu:RCOM_1609340	nuclear pore complex protein Nup62	-	-	-
CL25539.Contig2_All	5712	0.5776	0.948	0.8351	0.14	0.2447	0.3441	1.665±0.371	3.54709e-05	0.00919166	up	gi|38344352|emb|CAD40174.2|	72.8	8e-11	OSJNBa0061A09.13 [Oryza sativa Japonica Group]	gi|242247692|gb|AC232714.2|	609	1e-170	Solanum lycopersicum cv. Heinz 1706, chromosome 5 BAC clone C05SLm0060C10, complete sequence	--	--	--	--	--	--	--	--	--	--	--	--	--	--	-	-	-
CL25611.Contig1_All	2909	3.4348	5.0486	3.8363	0.165	0.6218	0.1762	3.658±0.286	6.91924e-20	8.77767e-16	up	gi|460388855|ref|XP_004240079.1|	1240.3	0	PREDICTED: cyclic nucleotide-gated ion channel 1-like [Solanum lycopersicum]	gi|225320844|dbj|AK325055.1|	1929	0	Solanum lycopersicum cDNA, clone: LEFL1090DD05, HTC in leaf	sp|O65717|CNGC1_ARATH	950	0	Cyclic nucleotide-gated ion channel 1 OS=Arabidopsis thaliana GN=CNGC1 PE=1 SV=1	--	--	--	--	--	K05391	0	963	rcu:RCOM_1579800	cyclic nucleotide gated channel, other eukaryote	GO:0071805//potassium ion transmembrane transport;GO:0006816//calcium ion transport;GO:0042391//regulation of membrane potential	GO:0005516//calmodulin binding;GO:0030552//cAMP binding;GO:0005242//inward rectifier potassium channel activity;GO:0005221//intracellular cyclic nucleotide activated cation channel activity;GO:0030553//cGMP binding	GO:0016021//integral to membrane;GO:0005886//plasma membrane
CL25651.Contig1_All	791	1.0725	2.4894	0.9102	5.562	6.7565	7.0213	-2.262±0.779	3.26594e-10	5.09924e-07	down	gi|460367070|ref|XP_004229398.1|	180.6	2e-44	PREDICTED: uncharacterized protein LOC101244523 [Solanum lycopersicum]	gi|460367069|ref|XM_004229350.1|	309	2e-81	PREDICTED: Solanum lycopersicum uncharacterized LOC101244523 (LOC101244523), mRNA	--	--	--	--	ECU06g0830	52.4	9e-07	COG5183	Protein involved in mRNA turnover and stability	K10661	3e-08	57	bdi:100827964	E3 ubiquitin-protein ligase MARCH6 [EC:6.3.2.19]	-	GO:0008270//zinc ion binding	GO:0016021//integral to membrane
CL25651.Contig2_All	376	1.7549	5.6735	2.8723	16.1684	27.5527	26.5877	-2.938±0.850	4.12771e-10	6.20606e-07	down	gi|460367070|ref|XP_004229398.1|	194.1	5e-49	PREDICTED: uncharacterized protein LOC101244523 [Solanum lycopersicum]	gi|460367069|ref|XM_004229350.1|	309	1e-81	PREDICTED: Solanum lycopersicum uncharacterized LOC101244523 (LOC101244523), mRNA	--	--	--	--	ECU06g0830	52.4	2e-07	COG5183	Protein involved in mRNA turnover and stability	K10661	7e-09	57	bdi:100827964	E3 ubiquitin-protein ligase MARCH6 [EC:6.3.2.19]	-	GO:0008270//zinc ion binding	GO:0016021//integral to membrane;GO:0005737//cytoplasm
CL25663.Contig6_All	635	3.5627	3.6178	3.8267	10.4555	12.0418	11.7065	-1.636±0.054	3.23478e-09	3.58785e-06	down	gi|460379031|ref|XP_004235268.1|	160.6	1e-38	PREDICTED: uncharacterized protein LOC101243970 [Solanum lycopersicum]	gi|460379030|ref|XM_004235220.1|	161	1e-36	PREDICTED: Solanum lycopersicum uncharacterized LOC101243970 (LOC101243970), mRNA	--	--	--	--	--	--	--	--	--	--	--	--	--	--	-	-	-
CL25677.Contig1_All	2454	1.1524	0.5684	0.8068	2.4773	2.0103	1.7061	-1.353±0.510	7.1064e-06	0.00236074	down	gi|460402600|ref|XP_004246799.1|	209.5	2e-52	PREDICTED: transcription factor bHLH61-like [Solanum lycopersicum]	gi|460402599|ref|XM_004246751.1|	402	1e-109	PREDICTED: Solanum lycopersicum transcription factor bHLH61-like (LOC101267261), mRNA	--	--	--	--	--	--	--	--	--	--	--	--	--	--	GO:0008152//metabolic process	GO:0046983//protein dimerization activity;GO:0016597//amino acid binding	-
CL25692.Contig5_All	1527	4.8768	6.5015	6.2475	2.0954	1.8307	2.2942	1.491±0.225	1.97803e-07	0.000128363	up	gi|460415051|ref|XP_004252874.1|	241.1	1e-148	PREDICTED: uncharacterized protein LOC101251866 [Solanum lycopersicum]	gi|225311679|dbj|AK326614.1|	676	0	Solanum lycopersicum cDNA, clone: LEFL2010L10, HTC in fruit	--	--	--	--	--	--	--	--	--	--	--	--	--	--	GO:0008152//metabolic process	GO:0008080//N-acetyltransferase activity	GO:0009536//plastid
CL25778.Contig4_All	252	25.0621	24.4189	11.4285	7.3008	4.2416	5.7641	1.729±0.644	0.000290853	0.0432495	up	--	--	--	--	gi|27529853|dbj|AB032544.1|	200	5e-49	Nicotiana tabacum B34 mRNA for H3 histone, complete cds	--	--	--	--	--	--	--	--	--	--	--	--	--	--	-	-	-
CL25898.Contig14_All	1029	12.3669	17.3025	17.3177	32.183	38.2738	39.6083	-1.245±0.280	3.9817e-11	7.77507e-08	down	gi|302847323|ref|XP_002955196.1|	67.8	3e-10	polyubiquitin [Volvox carteri f. nagariensis] >gi|300259488|gb|EFJ43715.1| polyubiquitin [Volvox carteri f. nagariensis]	gi|460405807|ref|XM_004248318.1|	678	0	PREDICTED: Solanum lycopersicum ubiquitin-NEDD8-like protein RUB2-like (LOC101247072), mRNA	sp|P69309|UBIQP_AVEFA	337	7e-93	Polyubiquitin OS=Avena fatua PE=2 SV=2	YLL039c	334	2e-91	COG5272	Ubiquitin	K08770	5e-93	339	sbi:SORBI_04g031060	ubiquitin C	GO:0006623//protein targeting to vacuole;GO:0006511//ubiquitin-dependent protein catabolic process;GO:0016192//vesicle-mediated transport	-	GO:0005773//vacuole;GO:0005634//nucleus
CL25898.Contig16_All	304	66.6666	103.639	108.354	200.767	215.559	217.546	-1.218±0.387	1.91147e-11	3.91899e-08	down	gi|430763366|gb|AGA61762.1|	79	2e-14	polyubiquitin 14, partial [Cornus kousa]	gi|556687|emb|Z34988.1|	238	3e-60	H.annuus mRNA for seed tetraubiquitin	sp|P0CH32|UBQ4_ARATH	199	3e-52	Polyubiquitin 4 OS=Arabidopsis thaliana GN=UBQ4 PE=1 SV=1	YLL039c	196	1e-50	COG5272	Ubiquitin	K08770	8e-52	199	mtr:MTR_8g018230	ubiquitin C	GO:0006511//ubiquitin-dependent protein catabolic process	-	GO:0005737//cytoplasm;GO:0005634//nucleus
CL25898.Contig17_All	241	24.2503	57.5353	70.5804	105.548	112.243	107.071	-1.230±0.818	1.26681e-05	0.00382066	down	gi|430763366|gb|AGA61762.1|	65.5	3e-10	polyubiquitin 14, partial [Cornus kousa]	gi|40287483|gb|AY496112.1|	335	1e-89	Capsicum annuum hexameric polyubiquitin 6PU11 (ubi11) mRNA, complete cds	sp|P0CH32|UBQ4_ARATH	158	8e-40	Polyubiquitin 4 OS=Arabidopsis thaliana GN=UBQ4 PE=1 SV=1	YLL039c	155	1e-38	COG5272	Ubiquitin	K08770	2e-39	158	mtr:MTR_8g018230	ubiquitin C	GO:0006511//ubiquitin-dependent protein catabolic process	-	GO:0005737//cytoplasm
CL25898.Contig7_All	263	45.1604	74.8722	82.4709	142.341	135.055	141.649	-1.096±0.467	8.97768e-09	8.86203e-06	down	gi|430763366|gb|AGA61762.1|	103.2	1e-21	polyubiquitin 14, partial [Cornus kousa]	gi|1800280|gb|U82086.1|FAU82086	250	6e-64	Fragaria ananassa polyubiquitin (FUBI1) mRNA, complete cds	sp|P0CH32|UBQ4_ARATH	171	7e-44	Polyubiquitin 4 OS=Arabidopsis thaliana GN=UBQ4 PE=1 SV=1	YLL039c	168	3e-42	COG5272	Ubiquitin	K08770	2e-43	171	mtr:MTR_8g018230	ubiquitin C	GO:0006511//ubiquitin-dependent protein catabolic process	-	GO:0005737//cytoplasm;GO:0005634//nucleus
CL25903.Contig6_All	1979	0.0953	0.1244	0.2729	1.253	1.6203	1.4248	-3.276±0.789	7.41306e-11	1.34344e-07	down	gi|460406375|ref|XP_004248640.1|	62	4e-08	PREDICTED: tyrosine-protein kinase Srms-like [Solanum lycopersicum]	gi|460406374|ref|XM_004248592.1|	303	4e-79	PREDICTED: Solanum lycopersicum tyrosine-protein kinase Srms-like (LOC101268522), mRNA	--	--	--	--	--	--	--	--	--	--	--	--	--	--	GO:0008152//metabolic process	GO:0016301//kinase activity	-
CL25908.Contig24_All	2106	4.0731	5.649	7.1794	14.7752	14.0158	18.2167	-1.514±0.410	3.90129e-12	9.89825e-09	down	--	--	--	--	--	--	--	--	--	--	--	--	--	--	--	--	--	--	--	--	--	--	-	-	-
CL25967.Contig24_All	1694	0.8903	0.5328	0.5313	1.8416	1.2619	1.7654	-1.361±0.429	0.000299183	0.0441473	down	gi|460375455|ref|XP_004233521.1|	353.2	8e-96	PREDICTED: transcription factor bHLH63-like [Solanum lycopersicum]	gi|460375454|ref|XM_004233473.1|	402	1e-109	PREDICTED: Solanum lycopersicum transcription factor bHLH63-like (LOC101266900), mRNA	sp|Q9ZPW3|BH064_ARATH	191	1e-48	Transcription factor bHLH64 OS=Arabidopsis thaliana GN=BHLH64 PE=2 SV=3	--	--	--	--	--	K12126	9e-14	77	ath:AT1G09530	phytochrome-interacting factor 3	GO:0009299//mRNA transcription;GO:0050794//regulation of cellular process;GO:0009826//unidimensional cell growth;GO:0009735//response to cytokinin stimulus	GO:0043425//bHLH transcription factor binding;GO:0044212//transcription regulatory region DNA binding	-
CL26.Contig12_All	3048	0.0309	0.0001	0.0001	0.1575	0.2967	0.2243	-8.386±4.776	0.000141627	0.0257126	down	gi|460413069|ref|XP_004251918.1|	64.7	1e-08	PREDICTED: uncharacterized protein LOC101267870 [Solanum lycopersicum]	gi|226432428|gb|AC235793.1|	1092	0	Solanum lycopersicum chromosome 3 clone C03HBa0031M16, complete sequence	--	--	--	--	--	--	--	--	--	K15032	9e-105	380	vvi:100260706	mTERF domain-containing protein, mitochondrial	GO:0048364//root development;GO:0009651//response to salt stress;GO:0048367//shoot system development;GO:0006355//regulation of transcription, DNA-dependent;GO:0009658//chloroplast organization	GO:0003690//double-stranded DNA binding	GO:0005739//mitochondrion;GO:0009507//chloroplast
CL26019.Contig1_All	3632	0.8565	0.7681	0.7682	1.9822	1.9242	2.3525	-1.389±0.091	1.27952e-07	8.9247e-05	down	gi|359490241|ref|XP_002268933.2|	323.6	1e-86	PREDICTED: GTPase Der-like [Vitis vinifera]	gi|281427294|gb|AC239470.1|	793	0	Solanum lycopersicum strain Heinz 1706 chromosome 1 clone hba-60a6 map 1, complete sequence	--	--	--	--	RC1030	108	5e-23	COG1160	Predicted GTPases	K03977	2e-11	70.1	cre:CHLREDRAFT_120661	GTP-binding protein	-	GO:0005525//GTP binding	GO:0005739//mitochondrion
CL26043.Contig1_All	919	6.8723	9.4636	7.6387	38.0371	23.4405	29.8451	-1.942±0.235	8.43673e-09	8.43565e-06	down	gi|460371231|ref|XP_004231446.1|	133.3	5e-30	PREDICTED: uncharacterized protein LOC101252731 [Solanum lycopersicum]	gi|460370298|ref|XM_004230943.1|	371	1e-100	PREDICTED: Solanum lycopersicum auxin-induced protein 15A-like (LOC101251131), mRNA	sp|P33081|AX15A_SOYBN	109	3e-24	Auxin-induced protein 15A OS=Glycine max PE=2 SV=1	--	--	--	--	--	K14488	3e-27	120	pop:POPTR_649290	SAUR family protein	GO:0009733//response to auxin stimulus	-	-
CL26043.Contig2_All	313	2.7104	3.1456	4.0255	9.4558	9.9821	7.9166	-1.488±0.288	7.66181e-05	0.0163508	down	gi|460371231|ref|XP_004231446.1|	111.7	3e-24	PREDICTED: uncharacterized protein LOC101252731 [Solanum lycopersicum]	gi|460370298|ref|XM_004230943.1|	232	2e-58	PREDICTED: Solanum lycopersicum auxin-induced protein 15A-like (LOC101251131), mRNA	sp|P33081|AX15A_SOYBN	87.8	1e-18	Auxin-induced protein 15A OS=Glycine max PE=2 SV=1	--	--	--	--	--	K14488	1e-20	95.9	pop:POPTR_649290	SAUR family protein	-	-	-
CL26056.Contig1_All	1236	1.5253	1.6595	2.1116	3.4948	3.7252	3.733	-1.062±0.244	0.000333783	0.0478117	down	gi|460392475|ref|XP_004241841.1|	372.5	8e-102	PREDICTED: myb-related protein 330-like [Solanum lycopersicum]	gi|225317235|dbj|AK322791.1|	440	1e-120	Solanum lycopersicum cDNA, clone: LEFL1043BC11, HTC in leaf	sp|P81395|MYB30_ANTMA	351	6e-97	Myb-related protein 330 OS=Antirrhinum majus GN=MYB330 PE=2 SV=1	ECU11g1690	106	7e-23	COG5147	Myb superfamily proteins, including transcription factors and mRNA splicing factors	K09422	1e-85	315	rcu:RCOM_0176920	myb proto-oncogene protein, plant	-	-	-
CL26056.Contig2_All	1597	0.9444	0.7193	0.5072	1.8032	2.2138	1.3911	-1.363±0.450	0.000240521	0.0376984	down	gi|460392475|ref|XP_004241841.1|	158.7	2e-37	PREDICTED: myb-related protein 330-like [Solanum lycopersicum]	gi|225317235|dbj|AK322791.1|	305	8e-80	Solanum lycopersicum cDNA, clone: LEFL1043BC11, HTC in leaf	sp|P81395|MYB30_ANTMA	166	3e-41	Myb-related protein 330 OS=Antirrhinum majus GN=MYB330 PE=2 SV=1	ECU11g1690	66.2	1e-10	COG5147	Myb superfamily proteins, including transcription factors and mRNA splicing factors	K09422	4e-37	154	rcu:RCOM_0176920	myb proto-oncogene protein, plant	GO:0009611//response to wounding;GO:0009805//coumarin biosynthetic process;GO:0009751//response to salicylic acid stimulus;GO:0009651//response to salt stress;GO:0009733//response to auxin stimulus;GO:0045892//negative regulation of transcription, DNA-dependent;GO:0009753//response to jasmonic acid stimulus;GO:0006598//polyamine catabolic process;GO:0042398//cellular modified amino acid biosynthe…	GO:0003677//DNA binding;GO:0003700//sequence-specific DNA binding transcription factor activity	GO:0005634//nucleus
CL2614.Contig3_All	431	18.8089	13.7063	23.5961	36.9332	29.3782	43.6142	-1.005±0.394	9.85165e-05	0.0197397	down	gi|328925268|dbj|BAK19151.1|	220.7	5e-57	lipid transfer protein [Nicotiana tabacum]	gi|328925267|dbj|AB625594.1|	454	1e-125	Nicotiana tabacum NtLTP3 gene for lipid transfer protein, complete cds	sp|Q03461|NLTP2_TOBAC	220	3e-58	Non-specific lipid-transfer protein 2 OS=Nicotiana tabacum PE=3 SV=1	--	--	--	--	--	--	--	--	--	--	GO:0006869//lipid transport	GO:0008289//lipid binding	-
CL26163.Contig1_All	692	1.9071	2.2527	1.3006	4.8549	5.5844	4.5686	-1.495±0.406	2.56393e-05	0.00702179	down	gi|460406230|ref|XP_004248570.1|	358.2	6e-98	PREDICTED: F-box protein PP2-A13-like [Solanum lycopersicum]	gi|460406229|ref|XM_004248522.1|	502	1e-139	PREDICTED: Solanum lycopersicum F-box protein PP2-A13-like (LOC101248523), mRNA	sp|Q9LEX0|P2A13_ARATH	278	2e-75	F-box protein PP2-A13 OS=Arabidopsis thaliana GN=PP2A13 PE=1 SV=1	--	--	--	--	--	--	--	--	--	--	GO:0009750//response to fructose stimulus;GO:0009744//response to sucrose stimulus;GO:0009611//response to wounding;GO:0016567//protein ubiquitination	GO:0030246//carbohydrate binding;GO:0005515//protein binding	GO:0005634//nucleus
CL26163.Contig2_All	2040	0.0462	0.2413	0.1324	1.2156	0.7255	0.5864	-2.887±1.207	0.000136078	0.0249215	down	gi|460367964|ref|XP_004229840.1|	241.5	4e-62	PREDICTED: F-box protein PP2-A13-like [Solanum lycopersicum]	gi|225316849|dbj|AK322603.1|	486	1e-134	Solanum lycopersicum cDNA, clone: LEFL1039DC03, HTC in leaf	sp|Q9LEX0|P2A13_ARATH	205	7e-53	F-box protein PP2-A13 OS=Arabidopsis thaliana GN=PP2A13 PE=1 SV=1	--	--	--	--	--	--	--	--	--	--	GO:0009750//response to fructose stimulus;GO:0009744//response to sucrose stimulus;GO:0009611//response to wounding;GO:0016567//protein ubiquitination	GO:0030246//carbohydrate binding;GO:0005515//protein binding	GO:0005634//nucleus
CL26163.Contig3_All	1064	2.3034	3.3158	2.9605	8.7208	5.1002	6.4244	-1.255±0.269	0.000193886	0.0321782	down	gi|460367964|ref|XP_004229840.1|	490	2e-137	PREDICTED: F-box protein PP2-A13-like [Solanum lycopersicum]	gi|460367963|ref|XM_004229792.1|	839	0	PREDICTED: Solanum lycopersicum F-box protein PP2-A13-like (LOC101260475), mRNA	sp|Q9LEX0|P2A13_ARATH	373	1e-103	F-box protein PP2-A13 OS=Arabidopsis thaliana GN=PP2A13 PE=1 SV=1	--	--	--	--	--	--	--	--	--	--	GO:0009750//response to fructose stimulus;GO:0009744//response to sucrose stimulus;GO:0009611//response to wounding	GO:0030246//carbohydrate binding;GO:0005515//protein binding	GO:0005634//nucleus
CL26163.Contig4_All	1070	9.3382	22.4672	15.9812	27.81	39.2662	47.6731	-1.354±0.639	0.000305355	0.0447826	down	gi|460367964|ref|XP_004229840.1|	494.6	1e-138	PREDICTED: F-box protein PP2-A13-like [Solanum lycopersicum]	gi|460367963|ref|XM_004229792.1|	767	0	PREDICTED: Solanum lycopersicum F-box protein PP2-A13-like (LOC101260475), mRNA	sp|Q9LEX0|P2A13_ARATH	374	7e-104	F-box protein PP2-A13 OS=Arabidopsis thaliana GN=PP2A13 PE=1 SV=1	--	--	--	--	--	--	--	--	--	--	GO:0009611//response to wounding;GO:0009743//response to carbohydrate stimulus	GO:0030246//carbohydrate binding;GO:0005515//protein binding	GO:0005634//nucleus
CL26197.Contig2_All	888	1.8046	0.924	3.0405	4.4139	4.8147	5.677	-1.532±0.861	8.79556e-06	0.00284732	down	gi|460390510|ref|XP_004240874.1|	266.9	3e-70	PREDICTED: uncharacterized protein LOC101258159 [Solanum lycopersicum]	gi|460390509|ref|XM_004240826.1|	299	3e-78	PREDICTED: Solanum lycopersicum uncharacterized LOC101258159 (LOC101258159), mRNA	--	--	--	--	--	--	--	--	--	--	--	--	--	--	GO:0045893//positive regulation of transcription, DNA-dependent;GO:0010264//myo-inositol hexakisphosphate biosynthetic process;GO:0009658//chloroplast organization	GO:0008270//zinc ion binding;GO:0003677//DNA binding	GO:0005739//mitochondrion;GO:0005634//nucleus
CL26218.Contig1_All	288	15.056	18.8025	21.5623	39.9955	31.1183	37.0852	-0.981±0.262	1.8521e-05	0.00528731	down	--	--	--	--	gi|308044642|gb|AC233124.13|	65.9	2e-08	Solanum lycopersicum strain Heinz 1706 chromosome 10 clone hba-155i21 map 10, complete sequence	--	--	--	--	--	--	--	--	--	--	--	--	--	--	-	-	-
CL26310.Contig5_All	2294	1.3149	2.1817	1.5301	4.6028	2.9749	4.0972	-1.249±0.375	1.22721e-05	0.003716	down	gi|460406519|ref|XP_004248710.1|	236.1	2e-60	PREDICTED: auxin-induced protein 6B-like [Solanum lycopersicum]	gi|460406885|ref|XM_004248841.1|	359	8e-96	PREDICTED: Solanum lycopersicum uncharacterized LOC101259790 (LOC101259790), mRNA	sp|P33081|AX15A_SOYBN	99.4	8e-21	Auxin-induced protein 15A OS=Glycine max PE=2 SV=1	--	--	--	--	--	K14488	1e-25	116	pop:POPTR_649293	SAUR family protein	-	-	-
CL26408.Contig1_All	1956	2.6987	3.7752	3.3589	0.6134	0.6726	1.2668	1.932±0.246	3.15628e-09	3.54922e-06	up	gi|3299896|gb|AAC25984.1|	295.8	1e-78	beta-galactosidase [Solanum lycopersicum]	gi|461496359|ref|NM_001247913.2|	993	0	Solanum lycopersicum ss-galactosidase (tEG3), mRNA	sp|P48981|BGAL_MALDO	439	4e-123	Beta-galactosidase OS=Malus domestica PE=1 SV=1	--	--	--	--	--	K12309	8e-110	396	aly:ARALYDRAFT_485655	beta-galactosidase [EC:3.2.1.23]	GO:0005975//carbohydrate metabolic process	GO:0030246//carbohydrate binding;GO:0004565//beta-galactosidase activity	GO:0005618//cell wall
CL26408.Contig2_All	1331	4.3909	6.226	4.6656	1.0818	2.1003	2.632	1.377±0.269	1.77534e-05	0.00511131	up	gi|350538173|ref|NP_001234842.1|	285.8	1e-75	ss-galactosidase precursor [Solanum lycopersicum] >gi|4138141|emb|CAA10175.1| ss-galactosidase [Solanum lycopersicum]	gi|461496359|ref|NM_001247913.2|	385	1e-104	Solanum lycopersicum ss-galactosidase (tEG3), mRNA	sp|P48981|BGAL_MALDO	234	7e-62	Beta-galactosidase OS=Malus domestica PE=1 SV=1	--	--	--	--	--	K12309	6e-59	226	aly:ARALYDRAFT_485655	beta-galactosidase [EC:3.2.1.23]	GO:0005975//carbohydrate metabolic process	GO:0004565//beta-galactosidase activity	GO:0005618//cell wall
CL26408.Contig3_All	2253	2.5103	3.4232	3.2357	0.6036	0.6204	1.2136	1.899±0.238	3.26084e-09	3.59709e-06	up	gi|3299896|gb|AAC25984.1|	295.8	2e-78	beta-galactosidase [Solanum lycopersicum]	gi|461496359|ref|NM_001247913.2|	981	0	Solanum lycopersicum ss-galactosidase (tEG3), mRNA	sp|P48981|BGAL_MALDO	434	1e-121	Beta-galactosidase OS=Malus domestica PE=1 SV=1	--	--	--	--	--	K12309	2e-108	391	aly:ARALYDRAFT_485655	beta-galactosidase [EC:3.2.1.23]	GO:0005975//carbohydrate metabolic process	GO:0030246//carbohydrate binding;GO:0004565//beta-galactosidase activity	GO:0005618//cell wall
CL26426.Contig1_All	839	0.8988	2.6404	0.9654	4.2903	5.8799	3.4626	-1.785±0.869	0.000267709	0.0406113	down	--	--	--	--	gi|290775080|gb|AC240205.2|	69.9	4e-09	Solanum lycopersicum strain Heinz 1706 chromosome 1 clone hba-34l1 map 1, complete sequence	--	--	--	--	--	--	--	--	--	--	--	--	--	--	-	-	-
CL26426.Contig2_All	2053	2.2498	5.0355	4.34	7.325	8.5305	6.7423	-1.040±0.619	6.11819e-05	0.0137219	down	gi|460389600|ref|XP_004240439.1|	249.6	1e-64	PREDICTED: uncharacterized protein LOC101251683 isoform 1 [Solanum lycopersicum]	gi|460389601|ref|XM_004240392.1|	402	1e-109	PREDICTED: Solanum lycopersicum uncharacterized LOC101251683, transcript variant 2 (LOC101251683), mRNA	--	--	--	--	--	--	--	--	--	--	--	--	--	--	-	-	GO:0005576//extracellular region;GO:0005773//vacuole
CL26431.Contig1_All	1219	1.0053	2.4231	2.5102	6.0371	5.1262	4.0654	-1.473±0.748	1.62596e-05	0.00473496	down	gi|460408953|ref|XP_004249905.1|	76.3	1e-12	PREDICTED: pentatricopeptide repeat-containing protein At4g19440, chloroplastic-like [Solanum lycopersicum]	--	--	--	--	--	--	--	--	--	--	--	--	--	--	--	--	--	--	-	-	-
CL26451.Contig1_All	1235	0.7633	0.8637	0.4372	0.0001	0.0666	0.0692	3.866±0.523	0.000124748	0.0233997	up	gi|460391005|ref|XP_004241114.1|	317.8	2e-85	PREDICTED: U-box domain-containing protein 13-like [Solanum lycopersicum]	gi|460391004|ref|XM_004241066.1|	648	0	PREDICTED: Solanum lycopersicum U-box domain-containing protein 13-like (LOC101262818), mRNA	sp|Q9SNC6|PUB13_ARATH	135	5e-32	U-box domain-containing protein 13 OS=Arabidopsis thaliana GN=PUB13 PE=1 SV=1	--	--	--	--	--	K14431	2e-16	85.5	aly:ARALYDRAFT_311885	transcription factor TGA	GO:0016567//protein ubiquitination	GO:0016874//ligase activity;GO:0004842//ubiquitin-protein ligase activity	-
CL26479.Contig23_All	3109	0.3638	0.607	0.7237	0.1801	0.0793	0.1099	2.140±0.515	0.000322176	0.0466429	up	gi|332105893|gb|AEE01408.1|	420.2	1e-115	beta-galactosidase STBG2 [Solanum lycopersicum]	gi|350537548|ref|NM_001247369.1|	1828	0	Solanum lycopersicum beta-galactosidase (TBG2), mRNA >gi|7939616|gb|AF154420.1|AF154420 Lycopersicon esculentum beta-galactosidase (TBG2) mRNA, complete cds	sp|Q9SCV3|BGAL9_ARATH	598	5e-171	Beta-galactosidase 9 OS=Arabidopsis thaliana GN=BGAL9 PE=2 SV=1	SP0060	53.9	2e-06	COG1874	Beta-galactosidase	K12309	2e-70	266	aly:ARALYDRAFT_485655	beta-galactosidase [EC:3.2.1.23]	GO:0005975//carbohydrate metabolic process	GO:0030246//carbohydrate binding;GO:0004565//beta-galactosidase activity	GO:0009505//plant-type cell wall;GO:0005774//vacuolar membrane;GO:0016021//integral to membrane;GO:0005576//extracellular region;GO:0005829//cytosol
CL26479.Contig27_All	693	5.5769	7.5773	7.0129	0.6926	1.0678	2.9591	2.083±0.230	1.10462e-07	7.86701e-05	up	--	--	--	--	--	--	--	--	--	--	--	--	--	--	--	--	--	--	--	--	--	--	-	-	-
CL26479.Contig28_All	2153	3.7215	5.1827	3.2187	1.5604	1.413	1.389	1.445±0.352	1.63627e-06	0.000708146	up	gi|332105893|gb|AEE01408.1|	156.8	1e-36	beta-galactosidase STBG2 [Solanum lycopersicum]	gi|332105892|gb|HM627532.2|	1402	0	Solanum lycopersicum beta-galactosidase STBG2 mRNA, complete cds	sp|Q9SCV3|BGAL9_ARATH	502	4e-142	Beta-galactosidase 9 OS=Arabidopsis thaliana GN=BGAL9 PE=2 SV=1	SP0060	67.8	7e-11	COG1874	Beta-galactosidase	K12309	4e-86	317	aly:ARALYDRAFT_485655	beta-galactosidase [EC:3.2.1.23]	GO:0005975//carbohydrate metabolic process	GO:0030246//carbohydrate binding;GO:0004565//beta-galactosidase activity	GO:0009505//plant-type cell wall;GO:0005774//vacuolar membrane;GO:0016021//integral to membrane;GO:0005829//cytosol;GO:0048046//apoplast;GO:0016023//cytoplasmic membrane-bounded vesicle
CL2670.Contig3_All	1651	0.4568	0.2982	1.3628	2.7132	3.1374	2.5359	-2.293±1.131	2.75526e-09	3.23264e-06	down	gi|460369139|ref|XP_004230421.1|	21.2	2e-09	PREDICTED: dynamin-2B-like [Solanum lycopersicum]	gi|291045384|gb|AC238912.10|	139	1e-29	Solanum lycopersicum strain Heinz 1706 chromosome 1 clone hba-164m23 map 1, complete sequence	sp|Q9LQ55|DRP2B_ARATH	59.7	2e-09	Dynamin-2B OS=Arabidopsis thaliana GN=DRP2B PE=1 SV=2	--	--	--	--	--	--	--	--	--	--	GO:0008152//metabolic process	GO:0003924//GTPase activity;GO:0005525//GTP binding	-
CL2684.Contig7_All	477	0.9881	2.5801	4.1509	9.7264	8.7909	8.7773	-2.051±1.055	6.69517e-08	5.03313e-05	down	gi|460409580|ref|XP_004250216.1|	87.4	9e-39	PREDICTED: auxin-induced protein 6B-like [Solanum lycopersicum]	gi|460383481|ref|XM_004237403.1|	250	1e-63	PREDICTED: Solanum lycopersicum auxin-induced protein 6B-like (LOC101253080), mRNA	--	--	--	--	--	--	--	--	--	K14488	5e-06	40.4	vvi:100266954	SAUR family protein	-	-	-
CL2689.Contig5_All	1121	5.2135	7.9779	7.3059	0.4995	1.8336	1.2195	2.505±0.324	9.74634e-10	1.30148e-06	up	gi|156118328|gb|ABU49725.1|	387.1	2e-106	WRKY transcription factor 6 [Solanum tuberosum]	gi|156118327|gb|EU056918.1|	323	2e-85	Solanum tuberosum WRKY transcription factor 6 mRNA, complete cds	sp|Q9LY00|WRK70_ARATH	141	8e-34	Probable WRKY transcription factor 70 OS=Arabidopsis thaliana GN=WRKY70 PE=2 SV=1	--	--	--	--	--	K13424	2e-11	68.2	rcu:RCOM_0664190	WRKY transcription factor 33	-	-	-
CL2689.Contig8_All	320	2.6512	2.564	1.125	0.0001	0.0001	0.0001	14.266±0.701	5.38606e-05	0.0124721	up	--	--	--	--	--	--	--	--	--	--	--	--	--	--	--	--	--	--	--	--	--	--	-	-	-
CL2710.Contig11_All	1511	0.1248	0.2715	0.6552	2.6999	1.7957	1.9792	-2.941±1.197	7.78779e-10	1.06805e-06	down	--	--	--	--	--	--	--	--	--	--	--	--	--	--	--	--	--	--	--	--	--	--	-	-	-
CL2810.Contig17_All	1931	0.9275	1.1472	1.7711	2.4441	2.4696	3.2744	-1.144±0.476	0.000104067	0.0204482	down	gi|460414521|ref|XP_004252617.1|	568.5	1e-160	PREDICTED: probable cinnamyl alcohol dehydrogenase 1-like [Solanum lycopersicum]	gi|460414520|ref|XM_004252569.1|	761	0	PREDICTED: Solanum lycopersicum probable cinnamyl alcohol dehydrogenase 1-like (LOC101249618), mRNA	sp|Q9CAI3|CADH1_ARATH	481	8e-136	Probable cinnamyl alcohol dehydrogenase 1 OS=Arabidopsis thaliana GN=CAD1 PE=2 SV=1	SMc00680	261	4e-69	COG1064	Zn-dependent alcohol dehydrogenases	K00083	7e-87	320	osa:4348690	cinnamyl-alcohol dehydrogenase [EC:1.1.1.195]	GO:0015700//arsenite transport;GO:0042344//indole glucosinolate catabolic process;GO:0046938//phytochelatin biosynthetic process;GO:0052544//defense response by callose deposition in cell wall;GO:0009809//lignin biosynthetic process;GO:0046685//response to arsenic-containing substance;GO:0042742//defense response to bacterium;GO:0010337//regulation of salicylic acid metabolic process;GO:0046686//…	GO:0071992//phytochelatin transmembrane transporter activity;GO:0016616//oxidoreductase activity, acting on the CH-OH group of donors, NAD or NADP as acceptor;GO:0015446//arsenite-transmembrane transporting ATPase activity;GO:0046870//cadmium ion binding;GO:0005507//copper ion binding;GO:0016756//glutathione gamma-glutamylcysteinyltransferase activity	GO:0005829//cytosol
CL2810.Contig24_All	553	0.5114	0.8902	0.8137	4.9181	3.5684	2.1631	-2.305±0.429	0.000181877	0.0306108	down	gi|460414521|ref|XP_004252617.1|	124.8	7e-28	PREDICTED: probable cinnamyl alcohol dehydrogenase 1-like [Solanum lycopersicum]	gi|460414520|ref|XM_004252569.1|	289	2e-75	PREDICTED: Solanum lycopersicum probable cinnamyl alcohol dehydrogenase 1-like (LOC101249618), mRNA	sp|Q9CAI3|CADH1_ARATH	105	2e-23	Probable cinnamyl alcohol dehydrogenase 1 OS=Arabidopsis thaliana GN=CAD1 PE=2 SV=1	XF1136	77.4	1e-14	COG1064	Zn-dependent alcohol dehydrogenases	K00083	7e-16	81.6	ath:AT2G21890	cinnamyl-alcohol dehydrogenase [EC:1.1.1.195]	GO:0015700//arsenite transport;GO:0042344//indole glucosinolate catabolic process;GO:0046938//phytochelatin biosynthetic process;GO:0052544//defense response by callose deposition in cell wall;GO:0009809//lignin biosynthetic process;GO:0046685//response to arsenic-containing substance;GO:0042742//defense response to bacterium;GO:0010337//regulation of salicylic acid metabolic process;GO:0046686//…	GO:0008270//zinc ion binding;GO:0046029//mannitol dehydrogenase activity;GO:0071992//phytochelatin transmembrane transporter activity;GO:0052747;GO:0015446//arsenite-transmembrane transporting ATPase activity;GO:0046870//cadmium ion binding;GO:0005507//copper ion binding;GO:0045551//cinnamyl-alcohol dehydrogenase activity;GO:0016756//glutathione gamma-glutamylcysteinyltransferase activity	GO:0009507//chloroplast;GO:0005829//cytosol
CL2810.Contig9_All	1977	0.4291	0.747	1.0926	2.104	1.414	1.9016	-1.358±0.678	0.000145264	0.0261263	down	gi|460414521|ref|XP_004252617.1|	53.9	1e-149	PREDICTED: probable cinnamyl alcohol dehydrogenase 1-like [Solanum lycopersicum]	gi|460414520|ref|XM_004252569.1|	438	1e-119	PREDICTED: Solanum lycopersicum probable cinnamyl alcohol dehydrogenase 1-like (LOC101249618), mRNA	sp|Q9CAI3|CADH1_ARATH	302	7e-87	Probable cinnamyl alcohol dehydrogenase 1 OS=Arabidopsis thaliana GN=CAD1 PE=2 SV=1	MA0403	147	6e-49	COG1064	Zn-dependent alcohol dehydrogenases	K00083	4e-62	157	rcu:RCOM_0811350	cinnamyl-alcohol dehydrogenase [EC:1.1.1.195]	GO:0015700//arsenite transport;GO:0042344//indole glucosinolate catabolic process;GO:0046938//phytochelatin biosynthetic process;GO:0052544//defense response by callose deposition in cell wall;GO:0009809//lignin biosynthetic process;GO:0046685//response to arsenic-containing substance;GO:0042742//defense response to bacterium;GO:0010337//regulation of salicylic acid metabolic process;GO:0046686//…	GO:0071992//phytochelatin transmembrane transporter activity;GO:0016491//oxidoreductase activity;GO:0015446//arsenite-transmembrane transporting ATPase activity;GO:0046870//cadmium ion binding;GO:0005507//copper ion binding;GO:0016756//glutathione gamma-glutamylcysteinyltransferase activity	GO:0005829//cytosol
CL2906.Contig6_All	1627	0.8691	0.9581	0.7191	1.9174	2.3246	1.7856	-1.253±0.211	0.000260295	0.0399041	down	gi|460397935|ref|XP_004244520.1|	202.2	2e-50	PREDICTED: uncharacterized protein LOC101250139 isoform 1 [Solanum lycopersicum]	gi|460397934|ref|XM_004244472.1|	204	2e-49	PREDICTED: Solanum lycopersicum uncharacterized LOC101250139, transcript variant 1 (LOC101250139), mRNA	--	--	--	--	--	--	--	--	--	--	--	--	--	--	-	-	-
CL2967.Contig1_All	588	0.9619	2.093	1.9898	5.4416	5.0339	4.5047	-1.653±0.628	3.11361e-05	0.00822894	down	--	--	--	--	gi|460369695|ref|XM_004230645.1|	65.9	4e-08	PREDICTED: Solanum lycopersicum uncharacterized LOC101264258, transcript variant 2 (LOC101264258), mRNA	--	--	--	--	--	--	--	--	--	--	--	--	--	--	-	-	-
CL2972.Contig6_All	2133	17.2352	15.0401	13.2488	32.889	37.7376	25.1966	-1.082±0.190	1.09758e-06	0.000505171	down	gi|38325815|gb|AAR17080.1|	119.4	2e-25	heat shock protein 70-3 [Nicotiana tabacum]	gi|30025965|gb|AY253326.1|	3219	0	Nicotiana tabacum heat shock protein 70 (Hsp70) mRNA, complete cds	sp|P27322|HSP72_SOLLC	1077	0	Heat shock cognate 70 kDa protein 2 OS=Solanum lycopersicum GN=HSC-2 PE=2 SV=1	SPAC13G7.02c	851	0	COG0443	Molecular chaperone	K03283	0	1081	vvi:100253562	heat shock 70kDa protein 1/8	GO:0055114//oxidation-reduction process	GO:0032440//2-alkenal reductase [NAD(P)] activity;GO:0005524//ATP binding	-
CL2986.Contig2_All	1692	0.9471	1.7942	0.6383	3.593	2.2353	3.0299	-1.523±0.752	0.000131113	0.0242374	down	--	--	--	--	gi|60502211|gb|AY928105.1|	65.9	1e-07	Nicotiana attenuata threonine deaminase (TD) gene, complete cds	--	--	--	--	--	--	--	--	--	--	--	--	--	--	-	-	-
CL3047.Contig1_All	1238	6.1675	6.8262	4.798	2.5199	2.4573	1.8635	1.364±0.262	6.79364e-06	0.00227172	up	gi|460407055|ref|XP_004248973.1|	498.8	7e-140	PREDICTED: uncharacterized protein LOC101249128 [Solanum lycopersicum]	gi|460407054|ref|XM_004248925.1|	311	1e-81	PREDICTED: Solanum lycopersicum uncharacterized LOC101249128 (LOC101249128), mRNA	sp|Q8LPH6|MYB86_ARATH	177	9e-45	Transcription factor MYB86 OS=Arabidopsis thaliana GN=MYB86 PE=2 SV=1	ECU11g1690	92.8	1e-18	COG5147	Myb superfamily proteins, including transcription factors and mRNA splicing factors	K09422	9e-105	378	vvi:100240910	myb proto-oncogene protein, plant	GO:0009733//response to auxin stimulus;GO:0048364//root development;GO:0010119//regulation of stomatal movement;GO:0010214//seed coat development;GO:0010089//xylem development;GO:0001944//vasculature development	GO:0003700//sequence-specific DNA binding transcription factor activity	-
CL3049.Contig4_All	1362	3.1144	1.5663	1.3877	4.581	3.8032	3.7013	-1.091±0.629	0.000179641	0.0304107	down	--	--	--	--	--	--	--	--	--	--	--	--	--	--	--	--	--	--	--	--	--	--	-	-	-
CL309.Contig6_All	1125	6.787	4.8135	3.12	14.4339	14.9094	10.9369	-1.523±0.562	2.05095e-09	2.47791e-06	down	--	--	--	--	gi|225321326|dbj|AK319183.1|	99.6	6e-18	Solanum lycopersicum cDNA, clone: LEFL1002AG03, HTC in leaf	--	--	--	--	--	--	--	--	--	--	--	--	--	--	-	-	-
CL3119.Contig5_All	3470	0.7878	1.0877	1.4524	2.2591	2.3221	2.0438	-1.038±0.441	5.25959e-05	0.0122849	down	gi|135669|sp|P14232.1|TGA1A_TOBAC	688	0	RecName: Full=TGACG-sequence-specific DNA-binding protein TGA-1A; Short=ASF-1 protein; Short=TGA1a >gi|226461|prf||1513430A DNA binding protein TGA1a	gi|19679|emb|X16449.1|	2256	0	Tobacco mRNA for TGA1a DNA-binding protein	sp|P14232|TGA1A_TOBAC	688	0	TGACG-sequence-specific DNA-binding protein TGA-1A OS=Nicotiana tabacum GN=TGA1A PE=1 SV=1	--	--	--	--	--	K14431	4e-141	501	vvi:100249156	transcription factor TGA	GO:0001101//response to acid;GO:0042742//defense response to bacterium;GO:0071310//cellular response to organic substance;GO:0006355//regulation of transcription, DNA-dependent;GO:0007165//signal transduction;GO:0010035//response to inorganic substance;GO:0009409//response to cold;GO:1901700	GO:0044212//transcription regulatory region DNA binding;GO:0043565//sequence-specific DNA binding;GO:0005516//calmodulin binding;GO:0003700//sequence-specific DNA binding transcription factor activity	GO:0005634//nucleus
CL3120.Contig6_All	1286	0.5864	0.8294	0.9098	2.1148	2.1738	2.1926	-1.503±0.334	9.29504e-05	0.0188745	down	gi|460373561|ref|XP_004232585.1|	302.8	8e-81	PREDICTED: RING-H2 finger protein ATL80-like [Solanum lycopersicum]	gi|460373560|ref|XM_004232537.1|	396	1e-107	PREDICTED: Solanum lycopersicum RING-H2 finger protein ATL80-like (LOC101264584), mRNA	sp|Q9LM69|ATL80_ARATH	200	2e-51	RING-H2 finger protein ATL80 OS=Arabidopsis thaliana GN=ATL80 PE=1 SV=1	ECU07g0330	54.3	4e-07	COG5540	RING-finger-containing ubiquitin ligase	K05283	7e-12	70.1	aly:ARALYDRAFT_354960	phosphatidylinositol glycan, class W [EC:2.3.-.-]	-	GO:0008270//zinc ion binding	GO:0016021//integral to membrane
CL3270.Contig1_All	662	5.8381	5.4533	11.2839	17.279	16.8913	17.4244	-1.275±0.579	1.9298e-07	0.000126355	down	gi|460377495|ref|XP_004234528.1|	248.8	5e-65	PREDICTED: ubiquitin-conjugating enzyme E2-17 kDa-like [Solanum lycopersicum]	gi|460373400|ref|XM_004232460.1|	515	1e-143	PREDICTED: Solanum lycopersicum ubiquitin-conjugating enzyme E2 5A-like, transcript variant 1 (LOC101265499), mRNA	sp|P35133|UBC10_ARATH	237	4e-63	Ubiquitin-conjugating enzyme E2 10 OS=Arabidopsis thaliana GN=UBC10 PE=1 SV=1	SPBC119.02	216	3e-56	COG5078	Ubiquitin-protein ligase	K06689	3e-63	239	gmx:100499824	ubiquitin-conjugating enzyme E2 D/E [EC:6.3.2.19]	GO:0016567//protein ubiquitination;GO:0006511//ubiquitin-dependent protein catabolic process	GO:0031625//ubiquitin protein ligase binding;GO:0004842//ubiquitin-protein ligase activity;GO:0005524//ATP binding	GO:0005737//cytoplasm
CL3270.Contig3_All	745	3.5428	3.3039	3.8657	8.3749	8.1669	6.0786	-1.081±0.114	7.0588e-05	0.0153072	down	gi|54402104|gb|AAV34697.1|	80.9	6e-54	ubiquitin-conjugating enzyme [Arachis hypogaea]	gi|225319903|dbj|AK330084.1|	389	1e-105	Solanum lycopersicum cDNA, clone: LEFL3167G04, HTC in root	sp|P35133|UBC10_ARATH	157	5e-39	Ubiquitin-conjugating enzyme E2 10 OS=Arabidopsis thaliana GN=UBC10 PE=1 SV=1	YBR082c	141	5e-49	COG5078	Ubiquitin-protein ligase	K06689	2e-53	149	gmx:100777678	ubiquitin-conjugating enzyme E2 D/E [EC:6.3.2.19]	GO:0008152//metabolic process	GO:0005524//ATP binding;GO:0016874//ligase activity	-
CL3311.Contig2_All	610	12.6715	9.9533	11.5081	1.5736	5.2567	0.8404	2.147±0.175	3.33355e-08	2.69571e-05	up	gi|350540006|ref|NP_001233840.1|	308.5	4e-83	flavonoid biosynthesis oxidoreductase protein [Solanum lycopersicum] >gi|307159104|gb|ADN39436.1| flavonoid biosynthesis oxidoreductase protein [Solanum lycopersicum]	gi|350540005|ref|NM_001246911.1|	228	5e-57	Solanum lycopersicum flavonoid biosynthesis oxidoreductase protein (LOC100736526), mRNA >gi|307159103|gb|GQ925908.1| Solanum lycopersicum flavonoid biosynthesis oxidoreductase protein mRNA, complete cds	sp|P24397|HY6H_HYONI	107	4e-24	Hyoscyamine 6-dioxygenase OS=Hyoscyamus niger GN=H6H PE=1 SV=1	PA4191	56.6	3e-08	COG3491	Isopenicillin N synthase and related dioxygenases	K06892	8e-48	187	pop:POPTR_550478		GO:0031348//negative regulation of defense response;GO:0009813//flavonoid biosynthetic process;GO:0009595//detection of biotic stimulus;GO:0009867//jasmonic acid mediated signaling pathway;GO:0009697//salicylic acid biosynthetic process;GO:0009862//systemic acquired resistance, salicylic acid mediated signaling pathway;GO:0010363//regulation of plant-type hypersensitive response;GO:0010310//regul…	GO:0033759;GO:0045486//naringenin 3-dioxygenase activity;GO:0046872//metal ion binding	GO:0005737//cytoplasm
CL3395.Contig5_All	2029	2.4623	1.7792	1.5968	4.8491	6.2	5.0534	-1.489±0.325	9.062e-10	1.21811e-06	down	gi|41059855|gb|AAR99392.1|	958	0	ACC synthase ACS3a [Nicotiana attenuata]	gi|41059854|gb|AY426754.1|	2979	0	Nicotiana attenuata ACC synthase ACS3a (Acs3a) mRNA, complete cds	sp|P31531|1A1C_SOYBN	687	0	1-aminocyclopropane-1-carboxylate synthase OS=Glycine max GN=ACS1 PE=2 SV=1	aq_1969	108	5e-23	COG0436	Aspartate/tyrosine/aromatic aminotransferase	K01762	0	711	rcu:RCOM_1688460	1-aminocyclopropane-1-carboxylate synthase [EC:4.4.1.14]	GO:0042218//1-aminocyclopropane-1-carboxylate biosynthetic process	GO:0030170//pyridoxal phosphate binding;GO:0016847//1-aminocyclopropane-1-carboxylate synthase activity	-
CL3397.Contig5_All	996	0.9464	0.8238	2.3494	2.8912	4.1276	3.6031	-1.533±0.821	0.000160383	0.0278474	down	gi|460376480|ref|XP_004234026.1|	483.8	1e-135	PREDICTED: CBL-interacting serine/threonine-protein kinase 7-like [Solanum lycopersicum]	gi|225320983|dbj|AK325194.1|	365	6e-98	Solanum lycopersicum cDNA, clone: LEFL1092DF07, HTC in leaf	sp|Q9SUL7|CIPK4_ARATH	368	3e-102	CBL-interacting serine/threonine-protein kinase 4 OS=Arabidopsis thaliana GN=CIPK4 PE=1 SV=1	ECU01g0630	143	4e-34	COG0515	Serine/threonine protein kinase	K00924	7e-84	308	ath:AT1G30270	[EC:2.7.1.-]	GO:0009750//response to fructose stimulus;GO:0006833//water transport;GO:0010363//regulation of plant-type hypersensitive response;GO:0030003//cellular cation homeostasis;GO:0009691//cytokinin biosynthetic process;GO:0009651//response to salt stress;GO:0006612//protein targeting to membrane;GO:0006468//protein phosphorylation;GO:0070838//divalent metal ion transport;GO:0009409//response to cold;G…	GO:0005515//protein binding;GO:0004674//protein serine/threonine kinase activity;GO:0005524//ATP binding	GO:0005737//cytoplasm;GO:0005886//plasma membrane
CL3483.Contig7_All	1175	0.2407	0.0001	0.0766	0.7489	0.6998	1.0181	-6.067±6.065	0.000121801	0.0230835	down	--	--	--	--	gi|20035|emb|X52283.1|	129	7e-27	Tobacco anther-specific gene TA-29 and stem-specific gene TSJT1	--	--	--	--	--	--	--	--	--	--	--	--	--	--	-	-	-
CL3553.Contig4_All	2740	0.9977	1.2277	0.7555	1.8684	2.4606	1.9334	-1.099±0.351	9.12021e-05	0.0186934	down	gi|460382259|ref|XP_004236857.1|	23.1	1e-100	PREDICTED: putative GEM-like protein 8-like [Solanum lycopersicum]	gi|225314973|dbj|AK321322.1|	739	0	Solanum lycopersicum cDNA, clone: LEFL1023BA03, HTC in leaf	sp|Q9FTA0|GEML4_ARATH	205	1e-52	GEM-like protein 4 OS=Arabidopsis thaliana GN=At5g08350 PE=2 SV=1	--	--	--	--	--	--	--	--	--	--	-	-	-
CL3560.Contig2_All	1183	0.9562	2.0113	1.6737	3.5161	3.4751	3.1058	-1.189±0.559	0.000347596	0.0492688	down	--	--	--	--	gi|291463339|gb|AC239738.5|	73.8	4e-10	Solanum lycopersicum strain Heinz 1706 chromosome 1 clone hba-240p19 map 1, complete sequence	--	--	--	--	--	--	--	--	--	--	--	--	--	--	-	-	-
CL3595.Contig1_All	2160	0.1746	0.4558	0.25	0.8518	1.18	1.6219	-2.168±0.699	1.89309e-05	0.00538919	down	gi|460369260|ref|XP_004230481.1|	198.4	4e-49	PREDICTED: serine hydroxymethyltransferase 2-like [Solanum lycopersicum]	gi|460369259|ref|XM_004230433.1|	202	1e-48	PREDICTED: Solanum lycopersicum serine hydroxymethyltransferase 2-like (LOC101250548), mRNA	sp|P50433|GLYM_SOLTU	81.3	2e-15	Serine hydroxymethyltransferase, mitochondrial OS=Solanum tuberosum PE=2 SV=1	SPAC24C9.12c	68.2	6e-11	COG0112	Glycine/serine hydroxymethyltransferase	K00600	3e-43	175	vvi:100241225	glycine hydroxymethyltransferase [EC:2.1.2.1]	GO:0006563//L-serine metabolic process;GO:0035999//tetrahydrofolate interconversion;GO:0032259//methylation;GO:0006544//glycine metabolic process	GO:0030170//pyridoxal phosphate binding;GO:0008168//methyltransferase activity;GO:0004372//glycine hydroxymethyltransferase activity	-
CL3618.Contig1_All	682	2.4879	1.564	1.5836	0.4692	0.1206	0.2506	2.710±0.382	0.000121115	0.0230532	up	gi|460385996|ref|XP_004238686.1|	369.8	2e-101	PREDICTED: uncharacterized protein LOC101257467 [Solanum lycopersicum]	gi|460385995|ref|XM_004238638.1|	389	1e-105	PREDICTED: Solanum lycopersicum uncharacterized LOC101257467 (LOC101257467), mRNA	sp|P0C7P8|LHWL1_ARATH	74.7	4e-14	Transcription factor EMB1444 OS=Arabidopsis thaliana GN=EMB1444 PE=2 SV=1	--	--	--	--	--	--	--	--	--	--	GO:0016310//phosphorylation	GO:0016301//kinase activity	GO:0005576//extracellular region
CL3618.Contig4_All	1383	5.7253	5.6953	3.3188	2.14	2.1402	1.6681	1.265±0.452	4.64163e-05	0.0111892	up	gi|460385996|ref|XP_004238686.1|	671.8	0	PREDICTED: uncharacterized protein LOC101257467 [Solanum lycopersicum]	gi|460385995|ref|XM_004238638.1|	618	1e-174	PREDICTED: Solanum lycopersicum uncharacterized LOC101257467 (LOC101257467), mRNA	sp|Q58G01|LHWL3_ARATH	81.6	1e-15	Transcription factor bHLH155 OS=Arabidopsis thaliana GN=BHLH155 PE=2 SV=1	--	--	--	--	--	--	--	--	--	--	-	-	-
CL3631.Contig11_All	711	1.8561	1.8464	1.0127	0.3375	0.3469	0.0001	2.730±0.502	0.000275429	0.0414726	up	gi|460400101|ref|XP_004245574.1|	60.8	2e-08	PREDICTED: uncharacterized protein LOC101249113 [Solanum lycopersicum]	gi|460400100|ref|XM_004245526.1|	103	2e-19	PREDICTED: Solanum lycopersicum uncharacterized LOC101249113 (LOC101249113), mRNA	--	--	--	--	--	--	--	--	--	--	--	--	--	--	-	-	-
CL3714.Contig3_All	542	16.6961	27.7024	16.2729	45.7513	46.1165	34.3669	-1.102±0.433	5.89321e-06	0.00204124	down	--	--	--	--	--	--	--	--	--	--	--	--	--	--	--	--	--	--	--	--	--	--	-	-	-
CL3747.Contig12_All	1186	0.7948	0.8302	1.1383	3.5072	2.9117	3.5302	-1.867±0.283	1.2341e-07	8.63757e-05	down	gi|460397100|ref|XP_004244106.1|	414.5	1e-114	PREDICTED: GDSL esterase/lipase At5g55050-like [Solanum lycopersicum]	gi|460397099|ref|XM_004244058.1|	291	8e-76	PREDICTED: Solanum lycopersicum GDSL esterase/lipase At5g55050-like (LOC101244789), mRNA	sp|Q9FIA1|GDL87_ARATH	237	9e-63	GDSL esterase/lipase At5g55050 OS=Arabidopsis thaliana GN=At5g55050 PE=2 SV=1	PA4921	55.1	2e-07	COG3240	Phospholipase/lecithinase/hemolysin	K01206	4e-17	87.4	ath:AT1G67830	alpha-L-fucosidase [EC:3.2.1.51]	-	GO:0016787//hydrolase activity	-
CL3747.Contig6_All	1586	1.2481	0.8794	0.681	0.353	0.1037	0.0001	2.575±0.439	6.71378e-05	0.0147162	up	gi|7271222|emb|CAB81558.1|	770.4	0	cyclin B1 [Nicotiana tabacum]	gi|7271221|emb|Z37978.2|	2222	0	Nicotiana tabacum mRNA for cyclin B1 (cycB1 gene)	sp|P34800|CCN1_ANTMA	449	2e-126	G2/mitotic-specific cyclin-1 OS=Antirrhinum majus PE=2 SV=1	SPBC582.03	184	5e-46	COG5024	Cyclin	K05868	7e-143	505	vvi:100261859	cyclin B	-	-	-
CL3799.Contig13_All	1967	0.2396	0.2503	0.0001	1.464	2.09	1.1294	-6.425±6.500	2.64898e-08	2.20359e-05	down	gi|460366572|ref|XP_004229155.1|	91.7	5e-17	PREDICTED: myricetin O-methyltransferase-like [Solanum lycopersicum]	gi|460366571|ref|XM_004229107.1|	121	3e-24	PREDICTED: Solanum lycopersicum myricetin O-methyltransferase-like (LOC101253019), mRNA	sp|B6VJS4|ROMT_VITVI	180	8e-61	Trans-resveratrol di-O-methyltransferase OS=Vitis vinifera GN=ROMT PE=1 SV=2	--	--	--	--	--	K16040	2e-60	180	vvi:100233030	trans-resveratrol di-O-methyltransferase [EC:2.1.1.240]	-	GO:0008171//O-methyltransferase activity	-
CL3799.Contig6_All	1138	0.0828	0.3605	0.0791	0.7732	1.156	1.2013	-2.970±1.245	0.000123126	0.0232209	down	gi|460366572|ref|XP_004229155.1|	94	3e-106	PREDICTED: myricetin O-methyltransferase-like [Solanum lycopersicum]	gi|460366571|ref|XM_004229107.1|	176	3e-41	PREDICTED: Solanum lycopersicum myricetin O-methyltransferase-like (LOC101253019), mRNA	sp|B6VJS4|ROMT_VITVI	243	5e-80	Trans-resveratrol di-O-methyltransferase OS=Vitis vinifera GN=ROMT PE=1 SV=2	Rv0567	55.5	2e-07	COG0500	SAM-dependent methyltransferases	K16040	1e-79	243	vvi:100233030	trans-resveratrol di-O-methyltransferase [EC:2.1.1.240]	-	GO:0008168//methyltransferase activity	-
CL382.Contig12_All	3103	0.0001	0.1851	0.087	0.464	0.318	0.5507	-5.244±5.977	0.000131667	0.0242954	down	gi|460406395|ref|XP_004248650.1|	65.1	8e-09	PREDICTED: heparan-alpha-glucosaminide N-acetyltransferase-like isoform 1 [Solanum lycopersicum]	gi|460406394|ref|XM_004248602.1|	270	8e-69	PREDICTED: Solanum lycopersicum heparan-alpha-glucosaminide N-acetyltransferase-like, transcript variant 1 (LOC101245806), mRNA	--	--	--	--	all1887	87.8	1e-16	COG4299	Uncharacterized conserved protein	K10532	4e-44	178	rcu:RCOM_1348030	heparan-alpha-glucosaminide N-acetyltransferase [EC:2.3.1.78]	-	-	GO:0016020//membrane
CL382.Contig32_All	2984	0.0001	0.0001	0.0905	0.3753	0.1929	0.2863	-8.202±5.671	0.000180335	0.0305028	down	gi|460406397|ref|XP_004248651.1|	111.7	7e-23	PREDICTED: heparan-alpha-glucosaminide N-acetyltransferase-like isoform 2 [Solanum lycopersicum]	gi|460406396|ref|XM_004248603.1|	234	4e-58	PREDICTED: Solanum lycopersicum heparan-alpha-glucosaminide N-acetyltransferase-like, transcript variant 2 (LOC101245806), mRNA	--	--	--	--	all1887	72.4	4e-12	COG4299	Uncharacterized conserved protein	K10532	1e-42	173	mtr:MTR_1g087750	heparan-alpha-glucosaminide N-acetyltransferase [EC:2.3.1.78]	-	-	GO:0016020//membrane
CL382.Contig40_All	1934	0.0487	0.0001	0.0931	0.4136	0.2551	0.6185	-5.804±5.444	0.000256065	0.0395142	down	gi|460406395|ref|XP_004248650.1|	111.7	4e-23	PREDICTED: heparan-alpha-glucosaminide N-acetyltransferase-like isoform 1 [Solanum lycopersicum]	gi|460406394|ref|XM_004248602.1|	270	5e-69	PREDICTED: Solanum lycopersicum heparan-alpha-glucosaminide N-acetyltransferase-like, transcript variant 1 (LOC101245806), mRNA	--	--	--	--	all1887	87.8	1e-25	COG4299	Uncharacterized conserved protein	K10532	1e-81	164	vvi:100264954	heparan-alpha-glucosaminide N-acetyltransferase [EC:2.3.1.78]	-	-	GO:0016020//membrane
CL382.Contig83_All	3148	0.0299	0.0261	0.1429	0.3049	0.2873	0.4614	-2.867±1.363	0.000296531	0.0438688	down	gi|460406395|ref|XP_004248650.1|	160.6	1e-37	PREDICTED: heparan-alpha-glucosaminide N-acetyltransferase-like isoform 1 [Solanum lycopersicum]	gi|460406396|ref|XM_004248603.1|	276	1e-70	PREDICTED: Solanum lycopersicum heparan-alpha-glucosaminide N-acetyltransferase-like, transcript variant 2 (LOC101245806), mRNA	--	--	--	--	all1887	87.8	1e-16	COG4299	Uncharacterized conserved protein	K10532	4e-44	178	rcu:RCOM_1348030	heparan-alpha-glucosaminide N-acetyltransferase [EC:2.3.1.78]	-	-	GO:0016021//integral to membrane
CL382.Contig99_All	2023	0.0001	0.0001	0.089	0.4349	0.2439	0.4224	-8.576±5.657	0.000252991	0.0391989	down	gi|460406395|ref|XP_004248650.1|	111.7	5e-23	PREDICTED: heparan-alpha-glucosaminide N-acetyltransferase-like isoform 1 [Solanum lycopersicum]	gi|460406396|ref|XM_004248603.1|	234	3e-58	PREDICTED: Solanum lycopersicum heparan-alpha-glucosaminide N-acetyltransferase-like, transcript variant 2 (LOC101245806), mRNA	--	--	--	--	all1887	107	8e-23	COG4299	Uncharacterized conserved protein	K10532	8e-96	349	mtr:MTR_1g087750	heparan-alpha-glucosaminide N-acetyltransferase [EC:2.3.1.78]	-	-	GO:0016020//membrane;GO:0043231//intracellular membrane-bounded organelle
CL3853.Contig6_All	4020	0.1407	0.5102	0.3582	2.0694	2.4134	1.7641	-2.819±0.960	4.90164e-18	4.32568e-14	down	gi|460368953|ref|XP_004230329.1|	144.4	1e-32	PREDICTED: uncharacterized protein LOC101255835 [Solanum lycopersicum]	gi|460368952|ref|XM_004230281.1|	735	0	PREDICTED: Solanum lycopersicum uncharacterized LOC101255835 (LOC101255835), mRNA	--	--	--	--	--	--	--	--	--	--	--	--	--	--	GO:0008152//metabolic process	GO:0033926	-
CL3853.Contig8_All	3130	0.4517	1.0747	0.4601	4.4212	4.4919	3.1393	-2.727±0.714	3.60219e-15	1.92408e-11	down	gi|460368953|ref|XP_004230329.1|	213.4	2e-53	PREDICTED: uncharacterized protein LOC101255835 [Solanum lycopersicum]	gi|460368952|ref|XM_004230281.1|	902	0	PREDICTED: Solanum lycopersicum uncharacterized LOC101255835 (LOC101255835), mRNA	--	--	--	--	--	--	--	--	--	--	--	--	--	--	GO:0048364//root development;GO:0005987//sucrose catabolic process	GO:0004575//sucrose alpha-glucosidase activity;GO:0033926	GO:0005739//mitochondrion
CL3922.Contig4_All	1418	1.1301	1.1572	1.0155	0.2256	0.116	0.3615	2.230±0.100	0.000198637	0.0327257	up	gi|460402323|ref|XP_004246662.1|	189.9	9e-47	PREDICTED: putative serine/threonine-protein kinase-like [Solanum lycopersicum]	gi|317106650|dbj|AP011965.1|	75.8	1e-10	Jatropha curcas DNA, clone: JHL10I11, complete sequence	sp|C0LGE0|Y1765_ARATH	202	4e-52	Probable LRR receptor-like serine/threonine-protein kinase At1g07650 OS=Arabidopsis thaliana GN=At1g07650 PE=1 SV=1	YAR019c	73.2	1e-12	COG0515	Serine/threonine protein kinase	K04733	3e-45	181	smo:SELMODRAFT_33807	interleukin-1 receptor-associated kinase 4 [EC:2.7.11.1]	GO:0018108//peptidyl-tyrosine phosphorylation	GO:0004715//non-membrane spanning protein tyrosine kinase activity;GO:0005524//ATP binding;GO:0004674//protein serine/threonine kinase activity	GO:0005886//plasma membrane
CL3922.Contig5_All	1632	0.9242	1.4077	0.9375	0.1961	0.1511	0.4188	2.065±0.345	0.000139692	0.025498	up	gi|460402323|ref|XP_004246662.1|	285	2e-75	PREDICTED: putative serine/threonine-protein kinase-like [Solanum lycopersicum]	gi|317106650|dbj|AP011965.1|	75.8	1e-10	Jatropha curcas DNA, clone: JHL10I11, complete sequence	sp|Q9CAL2|CRK3_ARATH	169	2e-65	Cysteine-rich receptor-like protein kinase 3 OS=Arabidopsis thaliana GN=CRK3 PE=2 SV=1	YAR019c	73.2	1e-12	COG0515	Serine/threonine protein kinase	K05658	4e-53	153	vvi:100262734	ATP-binding cassette, subfamily B (MDR/TAP), member 1	GO:0018108//peptidyl-tyrosine phosphorylation	GO:0004674//protein serine/threonine kinase activity;GO:0005524//ATP binding;GO:0004715//non-membrane spanning protein tyrosine kinase activity	GO:0005886//plasma membrane
CL3955.Contig2_All	2055	2.2018	2.0362	1.2701	0.7007	0.7202	0.7068	1.332±0.429	0.000338001	0.0482797	up	gi|460413957|ref|XP_004252341.1|	47.4	0	PREDICTED: uncharacterized protein LOC101268364 isoform 1 [Solanum lycopersicum] >gi|460413959|ref|XP_004252342.1| PREDICTED: uncharacterized protein LOC101268364 isoform 2 [Solanum lycopersicum]	gi|460413958|ref|XM_004252294.1|	440	1e-120	PREDICTED: Solanum lycopersicum uncharacterized LOC101268364, transcript variant 2 (LOC101268364), mRNA	--	--	--	--	PAB1010	63.5	1e-09	COG0730	Predicted permeases	--	--	--	--	--	-	-	GO:0016021//integral to membrane
CL4020.Contig2_All	1843	1.4833	0.5787	0.6348	2.1701	2.0522	2.2254	-1.396±0.748	5.42413e-05	0.0125251	down	gi|350536553|ref|NP_001234764.1|	172.2	2e-41	ACI112 protein [Solanum lycopersicum] >gi|68449766|gb|AAY97870.1| ACI112 [Solanum lycopersicum]	gi|350536552|ref|NM_001247835.1|	254	3e-64	Solanum lycopersicum ACI112 protein (ACI112), mRNA >gi|68449765|gb|DQ056440.1| Lycopersicon esculentum ACI112 (ACI112) mRNA, complete cds	--	--	--	--	--	--	--	--	--	--	--	--	--	--	-	-	-
CL4033.Contig2_All	589	0.4801	1.6716	2.4448	8.0127	8.236	3.9168	-2.425±1.228	0.000168546	0.0288209	down	--	--	--	--	--	--	--	--	--	--	--	--	--	--	--	--	--	--	--	--	--	--	-	-	-
CL4033.Contig3_All	581	0.649	0.4237	0.4647	3.1666	1.8397	1.7648	-2.164±0.324	0.000228486	0.0363739	down	--	--	--	--	--	--	--	--	--	--	--	--	--	--	--	--	--	--	--	--	--	--	-	-	-
CL4033.Contig4_All	578	1.7939	0.2839	1.5571	6.7812	5.4055	3.2522	-2.475±1.480	0.000100955	0.0200502	down	--	--	--	--	--	--	--	--	--	--	--	--	--	--	--	--	--	--	--	--	--	--	-	-	-
CL408.Contig4_All	1841	8.2948	18.8518	7.284	0.2607	0.7592	1.4852	3.645±0.744	0.000107707	0.0210008	up	gi|460389532|ref|XP_004240406.1|	964.9	0	PREDICTED: asparagine synthetase [glutamine-hydrolyzing] [Solanum lycopersicum]	gi|460389531|ref|XM_004240358.1|	1340	0	PREDICTED: Solanum lycopersicum asparagine synthetase (AS1), mRNA	sp|O24661|ASNS_TRIVS	905	0	Asparagine synthetase [glutamine-hydrolyzing] OS=Triphysaria versicolor GN=AS PE=2 SV=3	STM0680	545	1e-154	COG0367	Asparagine synthase (glutamine-hydrolyzing)	K01953	0	945	vvi:100241610	asparagine synthase (glutamine-hydrolysing) [EC:6.3.5.4]	GO:0009646//response to absence of light;GO:0006541//glutamine metabolic process;GO:0070981//L-asparagine biosynthetic process;GO:0009063//cellular amino acid catabolic process	GO:0005524//ATP binding;GO:0004066//asparagine synthase (glutamine-hydrolyzing) activity;GO:0042803//protein homodimerization activity	GO:0005829//cytosol
CL4235.Contig1_All	695	11.7999	14.4026	11.7841	6.3302	3.7857	5.5324	1.273±0.167	9.24874e-06	0.00297505	up	gi|460373364|ref|XP_004232490.1|	191.8	8e-48	PREDICTED: snakin-2-like [Solanum lycopersicum]	gi|460373363|ref|XM_004232442.1|	319	2e-84	PREDICTED: Solanum lycopersicum snakin-2-like (LOC101259800), mRNA	sp|Q93X17|SNAK2_SOLTU	117	5e-27	Snakin-2 OS=Solanum tuberosum GN=SN2 PE=1 SV=1	--	--	--	--	--	--	--	--	--	--	-	-	-
CL4239.Contig17_All	3669	0.5395	0.4696	0.4906	1.1555	0.9188	1.2343	-1.144±0.102	0.000209941	0.0339813	down	gi|460388568|ref|XP_004239939.1|	158.7	7e-37	PREDICTED: uncharacterized protein LOC101257080 [Solanum lycopersicum]	gi|460388567|ref|XM_004239891.1|	214	5e-52	PREDICTED: Solanum lycopersicum uncharacterized LOC101257080 (LOC101257080), mRNA	--	--	--	--	--	--	--	--	--	--	--	--	--	--	-	-	-
CL4247.Contig5_All	1303	0.0001	0.2519	0.2072	1.3506	1.5144	1.1804	-6.281±6.443	1.70809e-07	0.000113688	down	gi|460374167|ref|XP_004232883.1|	462.2	8e-129	PREDICTED: uncharacterized protein LOC101251740 [Solanum lycopersicum]	gi|47105499|gb|BT014084.1|	430	1e-117	Lycopersicon esculentum clone 133185F, mRNA sequence	--	--	--	--	--	--	--	--	--	--	--	--	--	--	-	-	-
CL4247.Contig6_All	1777	0.0001	0.3232	0.2532	1.6655	1.2955	0.7693	-5.947±6.632	2.98395e-05	0.00794835	down	gi|460374167|ref|XP_004232883.1|	212.6	1e-53	PREDICTED: uncharacterized protein LOC101251740 [Solanum lycopersicum]	gi|460374164|ref|XM_004232834.1|	274	3e-70	PREDICTED: Solanum lycopersicum uncharacterized LOC101251439 (LOC101251439), mRNA	--	--	--	--	--	--	--	--	--	--	--	--	--	--	-	-	-
CL4326.Contig1_All	1278	17.7021	19.7094	16.6196	8.0116	7.7846	4.8806	1.382±0.124	3.05573e-09	3.50415e-06	up	gi|460380417|ref|XP_004235953.1|	462.2	8e-129	PREDICTED: uncharacterized protein LOC101250289 [Solanum lycopersicum]	gi|460380416|ref|XM_004235905.1|	769	0	PREDICTED: Solanum lycopersicum uncharacterized LOC101250289 (LOC101250289), mRNA	--	--	--	--	--	--	--	--	--	--	--	--	--	--	GO:0046470//phosphatidylcholine metabolic process	GO:0004142//diacylglycerol cholinephosphotransferase activity	GO:0016021//integral to membrane
CL4421.Contig2_All	961	5.5911	7.8547	6.5556	3.496	2.0534	1.8671	1.417±0.245	7.6408e-06	0.00252999	up	--	--	--	--	gi|460394119|ref|XM_004242605.1|	71.9	1e-09	PREDICTED: Solanum lycopersicum RING-H2 finger protein ATL13-like (LOC101260833), mRNA	--	--	--	--	--	--	--	--	--	--	--	--	--	--	-	-	-
CL4437.Contig10_All	2415	1.6784	1.291	0.8944	9.3406	7.3199	5.4132	-2.561±0.456	1.38666e-09	1.75378e-06	down	gi|460379779|ref|XP_004235638.1|	37	7e-38	PREDICTED: uncharacterized protein LOC101253763 [Solanum lycopersicum]	gi|225315366|dbj|AK321519.1|	240	6e-60	Solanum lycopersicum cDNA, clone: LEFL1025CE04, HTC in leaf	--	--	--	--	--	--	--	--	--	--	--	--	--	--	GO:0046686//response to cadmium ion;GO:0006979//response to oxidative stress	-	GO:0016607//nuclear speck
CL4437.Contig11_All	1160	11.7017	10.6803	8.9999	75.5777	62.1618	39.1865	-2.504±0.192	1.11235e-07	7.89431e-05	down	gi|460379781|ref|XP_004235639.1|	266.9	4e-70	PREDICTED: uncharacterized protein LOC101254072 [Solanum lycopersicum]	gi|460379780|ref|XM_004235591.1|	285	5e-74	PREDICTED: Solanum lycopersicum uncharacterized LOC101254072 (LOC101254072), mRNA	--	--	--	--	--	--	--	--	--	--	--	--	--	--	-	-	-
CL4437.Contig12_All	2350	0.6418	0.7332	0.2681	3.1316	2.764	2.2543	-2.437±0.788	2.54758e-13	8.91539e-10	down	gi|460379779|ref|XP_004235638.1|	157.9	7e-37	PREDICTED: uncharacterized protein LOC101253763 [Solanum lycopersicum]	gi|225315366|dbj|AK321519.1|	240	6e-60	Solanum lycopersicum cDNA, clone: LEFL1025CE04, HTC in leaf	--	--	--	--	--	--	--	--	--	--	--	--	--	--	GO:0046686//response to cadmium ion;GO:0006979//response to oxidative stress	-	GO:0016607//nuclear speck
CL4437.Contig1_All	2227	0.5079	0.6632	0.3637	4.5617	3.3597	1.8033	-2.706±0.434	7.99383e-05	0.0168139	down	gi|460379781|ref|XP_004235639.1|	262.3	2e-68	PREDICTED: uncharacterized protein LOC101254072 [Solanum lycopersicum]	gi|460379780|ref|XM_004235591.1|	291	2e-75	PREDICTED: Solanum lycopersicum uncharacterized LOC101254072 (LOC101254072), mRNA	--	--	--	--	--	--	--	--	--	--	--	--	--	--	-	-	-
CL4437.Contig2_All	1352	1.4642	0.9103	1.1982	9.8214	5.8382	4.5503	-2.527±0.344	5.84351e-05	0.0132498	down	gi|460379781|ref|XP_004235639.1|	124.4	4e-27	PREDICTED: uncharacterized protein LOC101254072 [Solanum lycopersicum]	gi|225315366|dbj|AK321519.1|	230	3e-57	Solanum lycopersicum cDNA, clone: LEFL1025CE04, HTC in leaf	--	--	--	--	--	--	--	--	--	--	--	--	--	--	GO:0046686//response to cadmium ion;GO:0006979//response to oxidative stress	-	GO:0016607//nuclear speck
CL4437.Contig3_All	2172	0.4774	0.7177	0.4144	3.8301	3.2177	1.5736	-2.462±0.411	9.80225e-05	0.0196601	down	gi|460379781|ref|XP_004235639.1|	262.3	2e-68	PREDICTED: uncharacterized protein LOC101254072 [Solanum lycopersicum]	gi|460379780|ref|XM_004235591.1|	291	2e-75	PREDICTED: Solanum lycopersicum uncharacterized LOC101254072 (LOC101254072), mRNA	--	--	--	--	--	--	--	--	--	--	--	--	--	--	-	-	-
CL4437.Contig4_All	2238	0.9266	0.8065	0.563	5.4686	4.6291	3.0161	-2.544±0.371	1.53281e-08	1.36456e-05	down	gi|460379781|ref|XP_004235639.1|	266.9	1e-69	PREDICTED: uncharacterized protein LOC101254072 [Solanum lycopersicum]	gi|460379780|ref|XM_004235591.1|	295	1e-76	PREDICTED: Solanum lycopersicum uncharacterized LOC101254072 (LOC101254072), mRNA	--	--	--	--	--	--	--	--	--	--	--	--	--	--	-	-	-
CL4437.Contig6_All	1247	8.164	6.3164	5.7016	60.6187	39.0994	26.5172	-2.662±0.267	2.69434e-05	0.00731521	down	gi|460379781|ref|XP_004235639.1|	114.4	4e-24	PREDICTED: uncharacterized protein LOC101254072 [Solanum lycopersicum]	gi|225315366|dbj|AK321519.1|	246	5e-62	Solanum lycopersicum cDNA, clone: LEFL1025CE04, HTC in leaf	--	--	--	--	--	--	--	--	--	--	--	--	--	--	GO:0046686//response to cadmium ion;GO:0006979//response to oxidative stress	-	GO:0016607//nuclear speck
CL4437.Contig7_All	2509	0.3757	0.5559	0.287	2.8056	1.8351	1.6346	-2.418±0.480	4.91702e-07	0.000261263	down	gi|460379779|ref|XP_004235638.1|	214.2	9e-54	PREDICTED: uncharacterized protein LOC101253763 [Solanum lycopersicum]	gi|225315366|dbj|AK321519.1|	240	6e-60	Solanum lycopersicum cDNA, clone: LEFL1025CE04, HTC in leaf	--	--	--	--	--	--	--	--	--	--	--	--	--	--	GO:0046686//response to cadmium ion;GO:0006979//response to oxidative stress	-	GO:0016607//nuclear speck
CL4437.Contig8_All	2331	0.5661	0.528	0.4633	3.8434	2.9629	1.6495	-2.446±0.147	4.0954e-05	0.0102498	down	gi|460379781|ref|XP_004235639.1|	259.2	2e-67	PREDICTED: uncharacterized protein LOC101254072 [Solanum lycopersicum]	gi|460379780|ref|XM_004235591.1|	291	2e-75	PREDICTED: Solanum lycopersicum uncharacterized LOC101254072 (LOC101254072), mRNA	--	--	--	--	--	--	--	--	--	--	--	--	--	--	-	-	-
CL4476.Contig1_All	950	0.6946	0.5182	1.3263	5.8941	7.5297	3.9574	-2.890±0.694	6.13272e-08	4.71509e-05	down	--	--	--	--	--	--	--	--	--	--	--	--	--	--	--	--	--	--	--	--	--	--	-	-	-
CL4492.Contig2_All	1205	16.193	14.5711	10.1576	3.7838	4.9128	5.8854	1.461±0.353	1.48733e-08	1.33579e-05	up	gi|460388757|ref|XP_004240031.1|	251.5	2e-65	PREDICTED: HMG-Y-related protein A-like [Solanum lycopersicum]	gi|56806513|dbj|BA000042.1|	258	1e-65	Nicotiana tabacum mitochondrial DNA, complete genome	sp|Q00423|HMGYA_SOYBN	169	3e-42	HMG-Y-related protein A OS=Glycine max PE=2 SV=1	--	--	--	--	--	K11275	6e-14	77	zma:541964	histone H1/5	GO:0009987//cellular process	-	GO:0000785//chromatin
CL4541.Contig2_All	664	7.9499	12.7272	9.759	19.1545	24.7653	21.3611	-1.128±0.340	3.36169e-07	0.000191667	down	gi|460381852|ref|XP_004236655.1|	72	8e-12	PREDICTED: uncharacterized protein LOC101257650 [Solanum lycopersicum]	gi|460381851|ref|XM_004236607.1|	119	4e-24	PREDICTED: Solanum lycopersicum uncharacterized LOC101257650 (LOC101257650), mRNA	sp|Q9SZN7|HIP26_ARATH	54.7	5e-08	Heavy metal-associated isoprenylated plant protein 26 OS=Arabidopsis thaliana GN=HIPP26 PE=1 SV=1	--	--	--	--	--	K07213	9e-08	55.1	ath:AT3G56240	copper chaperone	GO:0046916//cellular transition metal ion homeostasis;GO:0030001//metal ion transport	GO:0046914//transition metal ion binding	GO:0005737//cytoplasm
CL4550.Contig4_All	1402	1.6136	2.2238	1.8616	0.7988	0.2932	0.5485	1.784±0.232	6.79716e-05	0.0148829	up	gi|460407275|ref|XP_004249079.1|	659.1	0	PREDICTED: probable LRR receptor-like serine/threonine-protein kinase At1g53430-like [Solanum lycopersicum]	gi|460407274|ref|XM_004249031.1|	1191	0	PREDICTED: Solanum lycopersicum probable LRR receptor-like serine/threonine-protein kinase At1g53430-like (LOC101250352), mRNA	sp|C0LGG8|Y5343_ARATH	328	6e-90	Probable LRR receptor-like serine/threonine-protein kinase At1g53430 OS=Arabidopsis thaliana GN=At1g53430 PE=1 SV=1	BS_yloP_1	99	2e-20	COG0515	Serine/threonine protein kinase	K04733	2e-66	251	smo:SELMODRAFT_159261	interleukin-1 receptor-associated kinase 4 [EC:2.7.11.1]	GO:0009595//detection of biotic stimulus;GO:0002237//response to molecule of bacterial origin;GO:0010200//response to chitin;GO:0009581//detection of external stimulus;GO:0006468//protein phosphorylation	GO:0005524//ATP binding;GO:0004674//protein serine/threonine kinase activity	GO:0005886//plasma membrane
CL4625.Contig2_All	562	8.051	4.9637	3.0427	0.854	1.1704	0.7602	2.416±0.702	0.000349581	0.0493971	up	gi|224080247|ref|XP_002306069.1|	79.7	2e-14	predicted protein [Populus trichocarpa] >gi|222849033|gb|EEE86580.1| predicted protein [Populus trichocarpa]	gi|170763630|gb|AC215414.2|	131	9e-28	Solanum lycopersicum chromosome 2 clone C02HBa0190N21, complete sequence	--	--	--	--	--	--	--	--	--	--	--	--	--	--	-	-	-
CL4657.Contig2_All	904	1.0427	1.2706	0.6969	4.0703	2.2738	3.4972	-1.752±0.442	1.18263e-05	0.0036151	down	--	--	--	--	gi|30315242|gb|AF503441.1|	109	5e-21	Nicotiana langsdorffii x Nicotiana sanderae nectarin 5 (Nec5) gene, partial cds	--	--	--	--	--	--	--	--	--	--	--	--	--	--	-	-	-
CL470.Contig4_All	1489	0.6331	0.6612	1.088	2.4175	1.8774	1.8363	-1.409±0.434	0.000118675	0.0226817	down	gi|365818517|gb|AEX00347.1|	300.1	6e-80	IAA1 [Solanum lycopersicum]	gi|460404340|ref|XM_004247593.1|	537	1e-149	PREDICTED: Solanum lycopersicum IAA1 (LOC101055541), mRNA	sp|P33077|IAA4_ARATH	226	3e-59	Auxin-responsive protein IAA4 OS=Arabidopsis thaliana GN=IAA4 PE=1 SV=2	--	--	--	--	--	K14484	2e-53	208	ath:AT1G04240	auxin-responsive protein IAA	GO:0009733//response to auxin stimulus;GO:0006417//regulation of translation;GO:0009414//response to water deprivation;GO:0010600//regulation of auxin biosynthetic process;GO:0006351//transcription, DNA-dependent	GO:0044212//transcription regulatory region DNA binding;GO:0003700//sequence-specific DNA binding transcription factor activity	GO:0005634//nucleus
CL4783.Contig4_All	2647	1.6737	1.6738	1.156	0.6648	0.5591	0.5165	1.351±0.308	0.000264193	0.0403223	up	gi|460402918|ref|XP_004246956.1|	1091.3	0	PREDICTED: probable inactive receptor kinase At5g58300-like [Solanum lycopersicum]	gi|460402917|ref|XM_004246908.1|	1530	0	PREDICTED: Solanum lycopersicum probable inactive receptor kinase At5g58300-like (LOC101263638), mRNA	sp|Q9LVM0|Y5830_ARATH	733	0	Probable inactive receptor kinase At5g58300 OS=Arabidopsis thaliana GN=At5g58300 PE=1 SV=1	YAR019c	76.6	2e-13	COG0515	Serine/threonine protein kinase	K10576	3e-79	295	vvi:100250088	ubiquitin-conjugating enzyme E2 H [EC:6.3.2.19]	GO:0016310//phosphorylation	GO:0016491//oxidoreductase activity;GO:0004672//protein kinase activity;GO:0000166//nucleotide binding	GO:0016020//membrane
CL4799.Contig2_All	1141	3.0567	2.9482	3.0762	6.1693	9.1517	6.6648	-1.276±0.033	5.34628e-07	0.00027896	down	gi|19715905|emb|CAC84140.1|	80.9	4e-14	NADPH oxidase [Nicotiana tabacum]	gi|19715904|emb|AJ309006.1|	462	1e-127	Nicotiana tabacum mRNA for NADPH oxidase (rboh gene)	sp|Q2HXL0|RBOHC_SOLTU	77.8	1e-14	Respiratory burst oxidase homolog protein C OS=Solanum tuberosum GN=RBOHC PE=1 SV=2	--	--	--	--	--	K13447	7e-14	76.6	pop:POPTR_570393	respiratory burst oxidase [EC:1.6.3.- 1.11.1.-]	GO:0052542//defense response by callose deposition;GO:0048767//root hair elongation;GO:0010359//regulation of anion channel activity;GO:0009060//aerobic respiration;GO:0033198//response to ATP	GO:0016174//NAD(P)H oxidase activity;GO:0005509//calcium ion binding;GO:0004601//peroxidase activity	GO:0005887//integral to plasma membrane;GO:0005634//nucleus
CL4802.Contig1_All	390	10.1514	5.6802	9.923	21.9463	19.1849	23.8806	-1.384±0.474	8.85988e-08	6.46879e-05	down	--	--	--	--	--	--	--	--	--	--	--	--	--	--	--	--	--	--	--	--	--	--	-	-	-
CL4894.Contig1_All	1639	2.8181	3.2539	2.3063	0.0976	0.6521	0.2085	3.114±0.249	1.24685e-13	4.96234e-10	up	gi|460395600|ref|XP_004243370.1|	677.2	0	PREDICTED: zinc finger CCCH domain-containing protein 2-like [Solanum lycopersicum]	gi|460395599|ref|XM_004243322.1|	246	6e-62	PREDICTED: Solanum lycopersicum zinc finger CCCH domain-containing protein 2-like (LOC101249100), mRNA	sp|Q9ZWA1|C3H2_ARATH	332	5e-91	Zinc finger CCCH domain-containing protein 2 OS=Arabidopsis thaliana GN=At1g03790 PE=2 SV=1	--	--	--	--	--	K15172	2e-28	125	vcn:VOLCADRAFT_106802	transcription elongation factor SPT5	GO:0010187//negative regulation of seed germination;GO:0006351//transcription, DNA-dependent	GO:0005488//binding	GO:0005634//nucleus
CL4931.Contig9_All	3098	1.6735	1.8274	0.9296	0.5422	0.2654	0.6344	1.559±0.530	0.000232518	0.0369868	up	gi|460396890|ref|XP_004244003.1|	1110.1	0	PREDICTED: uncharacterized protein LOC101264346 [Solanum lycopersicum]	gi|460396889|ref|XM_004243955.1|	2393	0	PREDICTED: Solanum lycopersicum uncharacterized LOC101264346 (LOC101264346), mRNA	sp|Q56Z59|PATL3_ARATH	68.2	3e-11	Patellin-3 OS=Arabidopsis thaliana GN=PATL3 PE=1 SV=2	--	--	--	--	--	--	--	--	--	--	GO:0006810//transport;GO:0016926//protein desumoylation;GO:0010228//vegetative to reproductive phase transition of meristem;GO:0050665//hydrogen peroxide biosynthetic process	GO:0005215//transporter activity	GO:0016020//membrane;GO:0005794//Golgi apparatus
CL4972.Contig2_All	865	76.0646	70.2857	39.4332	27.6501	18.1551	24.3985	1.347±0.517	0.000187321	0.0312933	up	gi|460401924|ref|XP_004246465.1|	272.7	5e-72	PREDICTED: probable histone H2A.1-like [Solanum lycopersicum]	gi|460401923|ref|XM_004246417.1|	458	1e-126	PREDICTED: Solanum lycopersicum probable histone H2A.1-like (LOC101265669), mRNA	sp|Q9M531|H2A_EUPES	250	9e-67	Histone H2A OS=Euphorbia esula PE=2 SV=1	YBL003c	177	2e-44	COG5262	Histone H2A	K11251	5e-70	262	rcu:RCOM_0390300	histone H2A	GO:0006342//chromatin silencing	GO:0003677//DNA binding;GO:0046982//protein heterodimerization activity	GO:0000786//nucleosome;GO:0000790//nuclear chromatin
CL50.Contig1_All	1935	1.1204	0.8904	0.9767	2.6457	2.252	1.678	-1.145±0.167	0.000146945	0.0262784	down	gi|350538583|ref|NP_001234606.1|	873.6	0	amino acid transporter [Solanum lycopersicum] >gi|27447657|gb|AAO13689.1|AF013280_1 amino acid transporter [Solanum lycopersicum]	gi|350538582|ref|NM_001247677.1|	1322	0	Solanum lycopersicum amino acid transporter (AAP2), mRNA >gi|27447656|gb|AF013280.1| Lycopersicon esculentum amino acid transporter (LeAAP2) mRNA, complete cds	sp|Q39134|AAP3_ARATH	744	0	Amino acid permease 3 OS=Arabidopsis thaliana GN=AAP3 PE=1 SV=2	--	--	--	--	--	K15015	1e-14	80.1	mtr:MTR_1g094620	solute carrier family 32 (vesicular inhibitory amino acid transporter)	GO:0010363//regulation of plant-type hypersensitive response;GO:0015802//basic amino acid transport;GO:0015696//ammonium transport;GO:0043090//amino acid import;GO:0003333//amino acid transmembrane transport;GO:0006862//nucleotide transport;GO:0006612//protein targeting to membrane;GO:0043069//negative regulation of programmed cell death;GO:0006888//ER to Golgi vesicle-mediated transport;GO:00432…	GO:0015171//amino acid transmembrane transporter activity	GO:0016021//integral to membrane;GO:0005737//cytoplasm;GO:0005886//plasma membrane
CL50.Contig8_All	1676	1.0686	0.5385	0.8055	2.1955	2.0114	1.8863	-1.392±0.497	6.58259e-05	0.0145544	down	gi|350538583|ref|NP_001234606.1|	873.6	0	amino acid transporter [Solanum lycopersicum] >gi|27447657|gb|AAO13689.1|AF013280_1 amino acid transporter [Solanum lycopersicum]	gi|350538582|ref|NM_001247677.1|	1338	0	Solanum lycopersicum amino acid transporter (AAP2), mRNA >gi|27447656|gb|AF013280.1| Lycopersicon esculentum amino acid transporter (LeAAP2) mRNA, complete cds	sp|Q39134|AAP3_ARATH	745	0	Amino acid permease 3 OS=Arabidopsis thaliana GN=AAP3 PE=1 SV=2	--	--	--	--	--	K15015	1e-14	80.1	mtr:MTR_1g094620	solute carrier family 32 (vesicular inhibitory amino acid transporter)	GO:0010363//regulation of plant-type hypersensitive response;GO:0015802//basic amino acid transport;GO:0015696//ammonium transport;GO:0043090//amino acid import;GO:0003333//amino acid transmembrane transport;GO:0006862//nucleotide transport;GO:0006612//protein targeting to membrane;GO:0043069//negative regulation of programmed cell death;GO:0006888//ER to Golgi vesicle-mediated transport;GO:00432…	GO:0015171//amino acid transmembrane transporter activity	GO:0016021//integral to membrane;GO:0005737//cytoplasm;GO:0005886//plasma membrane
CL5009.Contig11_All	6779	2.2526	2.1423	1.0621	0.7198	0.4973	0.3151	1.755±0.606	0.000184221	0.0309026	up	gi|460385598|ref|XP_004238490.1|	109.8	7e-22	PREDICTED: uncharacterized protein LOC101253281 [Solanum lycopersicum]	gi|460385597|ref|XM_004238442.1|	335	4e-88	PREDICTED: Solanum lycopersicum uncharacterized LOC101253281 (LOC101253281), mRNA	sp|A4GSN8|NUA_ARATH	64.3	9e-10	Nuclear-pore anchor OS=Arabidopsis thaliana GN=NUA PE=1 SV=1	--	--	--	--	--	K14306	1e-09	65.5	rcu:RCOM_1609340	nuclear pore complex protein Nup62	-	-	-
CL508.Contig5_All	2257	2.5894	7.8521	6.2206	18.1105	27.0305	22.1845	-2.161±0.844	1.17814e-10	2.02654e-07	down	gi|460369212|ref|XP_004230457.1|	133.7	1e-29	PREDICTED: uncharacterized protein LOC101243831 [Solanum lycopersicum]	gi|460369211|ref|XM_004230409.1|	260	6e-66	PREDICTED: Solanum lycopersicum uncharacterized LOC101243831 (LOC101243831), mRNA	--	--	--	--	--	--	--	--	--	--	--	--	--	--	-	-	-
CL508.Contig6_All	2249	1.0898	1.8971	1.8808	3.3078	4.1311	3.7992	-1.252±0.458	1.44599e-06	0.000639431	down	gi|460369212|ref|XP_004230457.1|	133.7	1e-29	PREDICTED: uncharacterized protein LOC101243831 [Solanum lycopersicum]	gi|460369211|ref|XM_004230409.1|	309	7e-81	PREDICTED: Solanum lycopersicum uncharacterized LOC101243831 (LOC101243831), mRNA	--	--	--	--	--	--	--	--	--	--	--	--	--	--	-	-	-
CL508.Contig7_All	1986	1.4239	3.4703	2.4471	4.6722	6.7896	6.8407	-1.410±0.648	1.11836e-05	0.00344981	down	gi|460369212|ref|XP_004230457.1|	384.4	3e-105	PREDICTED: uncharacterized protein LOC101243831 [Solanum lycopersicum]	gi|460369211|ref|XM_004230409.1|	438	1e-119	PREDICTED: Solanum lycopersicum uncharacterized LOC101243831 (LOC101243831), mRNA	--	--	--	--	--	--	--	--	--	--	--	--	--	--	-	-	-
CL508.Contig8_All	1108	1.7015	5.9981	3.1678	7.9413	11.6504	13.0326	-1.771±0.909	3.33971e-05	0.00873549	down	gi|460369212|ref|XP_004230457.1|	52	5e-101	PREDICTED: uncharacterized protein LOC101243831 [Solanum lycopersicum]	gi|460369211|ref|XM_004230409.1|	371	1e-99	PREDICTED: Solanum lycopersicum uncharacterized LOC101243831 (LOC101243831), mRNA	--	--	--	--	--	--	--	--	--	K08234	7e-06	50.1	cre:CHLREDRAFT_143257	glyoxylase I family protein	GO:0008152//metabolic process	GO:0016829//lyase activity	-
CL5081.Contig4_All	889	1.4845	1.569	1.2148	0.3599	0.185	0.0001	2.961±0.194	5.52788e-05	0.0127213	up	gi|460409049|ref|XP_004249953.1|	95.9	9e-19	PREDICTED: multiple myeloma tumor-associated protein 2 homolog [Solanum lycopersicum]	gi|460409048|ref|XM_004249905.1|	270	2e-69	PREDICTED: Solanum lycopersicum multiple myeloma tumor-associated protein 2 homolog (LOC101263776), mRNA	--	--	--	--	--	--	--	--	--	--	--	--	--	--	GO:0016310//phosphorylation	GO:0016301//kinase activity	GO:0005634//nucleus
CL5108.Contig4_All	1148	6.4868	6.4323	7.2909	10.6608	13.035	14.3648	-0.916±0.101	9.72489e-06	0.00309071	down	gi|225439631|ref|XP_002268948.1|	136	1e-30	PREDICTED: uncharacterized protein LOC100253378 [Vitis vinifera]	gi|294489361|gb|AC196876.2|	103	4e-19	Solanum lycopersicum chromosome 5 clone C05HBa0138J03, complete sequence	--	--	--	--	--	--	--	--	--	K03919	4e-07	54.3	osa:4334565	alkylated DNA repair protein [EC:1.14.11.-]	-	-	-
CL5196.Contig2_All	1884	9.5064	10.539	8.9808	18.257	17.2384	18.6853	-0.904±0.117	5.01166e-07	0.000264217	down	gi|460388053|ref|XP_004239686.1|	575.1	1e-162	PREDICTED: protein PHR1-LIKE 1-like [Solanum lycopersicum]	gi|460383913|ref|XR_182673.1|	696	0	PREDICTED: Solanum lycopersicum protein PHR1-LIKE 1-like (LOC101247517), misc_RNA	sp|Q8GUN5|PHL1_ARATH	263	3e-70	Protein PHR1-LIKE 1 OS=Arabidopsis thaliana GN=PHL1 PE=1 SV=1	--	--	--	--	--	K14491	1e-12	73.2	ath:AT3G62670	two-component response regulator ARR-B family	-	-	-
CL5199.Contig2_All	3171	0.327	0.5692	0.4257	0.9586	1.1149	1.0778	-1.290±0.400	0.000252073	0.0391464	down	gi|350538763|ref|NP_001234870.1|	756.5	0	inositol-1,4,5-triphosphate-5-phosphatase [Solanum lycopersicum] >gi|157863714|gb|ABV90878.1| inositol-1,4,5-triphosphate-5-phosphatase [Solanum lycopersicum]	gi|350538762|ref|NM_001247941.1|	1742	0	Solanum lycopersicum inositol-1,4,5-triphosphate-5-phosphatase (5PT4), mRNA >gi|157863713|gb|EU159405.1| Solanum lycopersicum inositol-1,4,5-triphosphate-5-phosphatase (5PT4) mRNA, complete cds	sp|Q9LR47|IP5P3_ARATH	263	4e-70	Type I inositol 1,4,5-trisphosphate 5-phosphatase CVP2 OS=Arabidopsis thaliana GN=CVP2 PE=1 SV=2	YNL106c_2	168	6e-41	COG5411	Phosphatidylinositol 5-phosphate phosphatase	K01099	7e-53	207	ota:Ot04g02290	phosphatidylinositol-bisphosphatase [EC:3.1.3.36]	GO:0046856//phosphatidylinositol dephosphorylation	GO:0046030//inositol trisphosphate phosphatase activity	-
CL5250.Contig8_All	1993	1.7027	3.8286	5.4189	6.8231	8.1685	8.3172	-1.244±0.857	0.000195676	0.0323429	down	gi|460407737|ref|XP_004249307.1|	380.9	4e-104	PREDICTED: thioredoxin-like 1-1, chloroplastic-like [Solanum lycopersicum]	gi|460407736|ref|XM_004249259.1|	622	1e-175	PREDICTED: Solanum lycopersicum thioredoxin-like 1-1, chloroplastic-like (LOC101244047), mRNA	sp|O64654|TRL11_ARATH	286	2e-77	Thioredoxin-like 1-1, chloroplastic OS=Arabidopsis thaliana GN=At1g08570 PE=2 SV=1	SPAC7D4.07c	57.4	9e-08	COG0526	Thiol-disulfide isomerase and thioredoxins	K10610	4e-22	105	ota:Ot10g03450	DNA damage-binding protein 1	GO:0006457//protein folding;GO:0045454//cell redox homeostasis;GO:0034599//cellular response to oxidative stress;GO:0006662//glycerol ether metabolic process;GO:0000103//sulfate assimilation;GO:0055114//oxidation-reduction process	GO:0016671//oxidoreductase activity, acting on a sulfur group of donors, disulfide as acceptor;GO:0015035//protein disulfide oxidoreductase activity	GO:0009507//chloroplast
CL5325.Contig4_All	2349	14.6471	14.8796	8.7356	6.402	5.6354	5.4198	1.091±0.437	0.000115555	0.0222319	up	gi|460404936|ref|XP_004247934.1|	376.7	1e-102	PREDICTED: uncharacterized protein LOC101264069 [Solanum lycopersicum]	gi|460404935|ref|XM_004247886.1|	270	6e-69	PREDICTED: Solanum lycopersicum uncharacterized LOC101264069 (LOC101264069), mRNA	--	--	--	--	--	--	--	--	--	K15559	9e-07	54.3	ota:Ot05g02000	regulator of Ty1 transposition protein 103	-	-	-
CL5338.Contig2_All	2055	8.1649	8.2646	6.9635	17.0103	16.4442	15.6752	-1.075±0.138	5.13498e-09	5.37251e-06	down	gi|460399199|ref|XP_004245129.1|	574.3	2e-162	PREDICTED: zinc finger CCCH domain-containing protein 49-like [Solanum lycopersicum]	gi|225313672|dbj|AK320618.1|	482	1e-133	Solanum lycopersicum cDNA, clone: LEFL1011BE12, HTC in leaf	sp|O82199|C3H20_ARATH	382	4e-106	Zinc finger CCCH domain-containing protein 20 OS=Arabidopsis thaliana GN=At2g19810 PE=2 SV=1	--	--	--	--	--	K15172	9e-29	127	vcn:VOLCADRAFT_106802	transcription elongation factor SPT5	-	-	-
CL5359.Contig2_All	2426	4.8181	5.5465	3.2646	0.7584	1.3557	1.2327	1.991±0.396	2.40001e-09	2.84877e-06	up	gi|460402438|ref|XP_004246719.1|	692.6	0	PREDICTED: probable protein phosphatase 2C 38-like [Solanum lycopersicum]	gi|460402437|ref|XM_004246671.1|	1298	0	PREDICTED: Solanum lycopersicum probable protein phosphatase 2C 38-like (LOC101264664), mRNA	sp|Q9LHJ9|P2C38_ARATH	546	3e-155	Probable protein phosphatase 2C 38 OS=Arabidopsis thaliana GN=At3g12620 PE=2 SV=1	SPCC1223.11	87	1e-16	COG0631	Serine/threonine protein phosphatase	K01090	2e-22	106	sbi:SORBI_01g038410	protein phosphatase [EC:3.1.3.16]	GO:0006470//protein dephosphorylation	GO:0046872//metal ion binding;GO:0004722//protein serine/threonine phosphatase activity	GO:0016021//integral to membrane
CL5359.Contig3_All	2516	5.0953	6.6199	4.1494	1.9394	2.0261	1.9697	1.392±0.338	2.05792e-07	0.000131768	up	gi|460402438|ref|XP_004246719.1|	688.3	0	PREDICTED: probable protein phosphatase 2C 38-like [Solanum lycopersicum]	gi|460402437|ref|XM_004246671.1|	1352	0	PREDICTED: Solanum lycopersicum probable protein phosphatase 2C 38-like (LOC101264664), mRNA	sp|Q9LHJ9|P2C38_ARATH	546	2e-155	Probable protein phosphatase 2C 38 OS=Arabidopsis thaliana GN=At3g12620 PE=2 SV=1	SPCC1223.11	87	1e-16	COG0631	Serine/threonine protein phosphatase	K01090	3e-22	105	sbi:SORBI_01g038410	protein phosphatase [EC:3.1.3.16]	GO:0006470//protein dephosphorylation	GO:0046872//metal ion binding;GO:0004722//protein serine/threonine phosphatase activity	GO:0016021//integral to membrane
CL5368.Contig2_All	5865	2.4108	2.0145	2.4245	6.1783	4.6543	4.4871	-1.166±0.152	9.77276e-08	7.0341e-05	down	gi|460396712|ref|XP_004243915.1|	2646.7	0	PREDICTED: uncharacterized protein LOC101258082 [Solanum lycopersicum]	gi|460396711|ref|XM_004243867.1|	2317	0	PREDICTED: Solanum lycopersicum uncharacterized LOC101258082 (LOC101258082), mRNA	sp|Q40863|EMB8_PICGL	166	2e-40	Embryogenesis-associated protein EMB8 OS=Picea glauca GN=EMB8 PE=2 SV=1	all4324	112	6e-24	COG1266	Predicted metal-dependent membrane protease	K07052	0	1733	vvi:100249222		-	-	GO:0005634//nucleus
CL5368.Contig3_All	5848	0.5319	0.2105	0.4001	0.8344	0.8295	0.8036	-1.212±0.685	8.60321e-05	0.0177824	down	gi|460396712|ref|XP_004243915.1|	2616.3	0	PREDICTED: uncharacterized protein LOC101258082 [Solanum lycopersicum]	gi|460396711|ref|XM_004243867.1|	2278	0	PREDICTED: Solanum lycopersicum uncharacterized LOC101258082 (LOC101258082), mRNA	sp|Q40863|EMB8_PICGL	162	2e-39	Embryogenesis-associated protein EMB8 OS=Picea glauca GN=EMB8 PE=2 SV=1	all4324	108	8e-23	COG1266	Predicted metal-dependent membrane protease	K07052	0	1702	vvi:100249222		-	-	GO:0005634//nucleus
CL5377.Contig2_All	3029	0.9025	0.6772	1.0994	3.301	2.3344	2.2567	-1.587±0.352	3.22363e-07	0.000186076	down	gi|460370511|ref|XP_004231096.1|	854	0	PREDICTED: protein NLP2-like [Solanum lycopersicum]	gi|460370510|ref|XM_004231048.1|	648	0	PREDICTED: Solanum lycopersicum protein NLP2-like (LOC101256430), mRNA	sp|Q7X9B9|NLP2_ARATH	468	7e-132	Protein NLP2 OS=Arabidopsis thaliana GN=NLP2 PE=2 SV=3	YOR310c	52	6e-06	COG1498	Protein implicated in ribosomal biogenesis, Nop56p homolog	K12821	2e-06	53.9	ppp:PHYPADRAFT_168393	pre-mRNA-processing factor 40	GO:0006355//regulation of transcription, DNA-dependent	-	-
CL5388.Contig1_All	1399	1.415	1.9354	2.1873	4.2883	3.9964	4.4585	-1.226±0.324	1.31279e-05	0.00393592	down	gi|460406792|ref|XP_004248842.1|	401	2e-110	PREDICTED: uncharacterized protein LOC101260882 isoform 1 [Solanum lycopersicum] >gi|460406794|ref|XP_004248843.1| PREDICTED: uncharacterized protein LOC101260882 isoform 2 [Solanum lycopersicum]	gi|460406793|ref|XM_004248795.1|	686	0	PREDICTED: Solanum lycopersicum uncharacterized LOC101260882, transcript variant 2 (LOC101260882), mRNA	--	--	--	--	--	--	--	--	--	--	--	--	--	--	-	-	GO:0009570//chloroplast stroma
CL5421.Contig1_All	1778	4.7185	4.3839	2.3284	0.8548	0.9711	1.3456	1.783±0.560	2.27941e-05	0.00635522	up	gi|460368642|ref|XP_004230174.1|	756.1	0	PREDICTED: receptor-like serine/threonine-protein kinase ALE2-like [Solanum lycopersicum]	gi|460368641|ref|XM_004230126.1|	1197	0	PREDICTED: Solanum lycopersicum receptor-like serine/threonine-protein kinase ALE2-like (LOC101259886), mRNA	sp|Q8RWW0|ALE2_ARATH	296	2e-80	Receptor-like serine/threonine-protein kinase ALE2 OS=Arabidopsis thaliana GN=ALE2 PE=1 SV=1	lin1934_1	96.3	2e-19	COG0515	Serine/threonine protein kinase	K04733	2e-81	301	smo:SELMODRAFT_33807	interleukin-1 receptor-associated kinase 4 [EC:2.7.11.1]	GO:0006468//protein phosphorylation	GO:0005524//ATP binding;GO:0004674//protein serine/threonine kinase activity	GO:0005886//plasma membrane;GO:0016021//integral to membrane
CL5533.Contig6_All	2127	2.1272	2.3916	2.0733	4.6257	5.1412	4.6197	-1.129±0.110	1.34786e-06	0.000603178	down	gi|350537433|ref|NP_001234549.1|	920.6	0	phosphoethanolamine N-methyltransferase [Solanum lycopersicum] >gi|12584943|gb|AAG59894.1|AF328858_1 phosphoethanolamine N-methyltransferase [Solanum lycopersicum]	gi|225313678|dbj|AK320624.1|	2034	0	Solanum lycopersicum cDNA, clone: LEFL1011BG12, HTC in leaf	sp|Q9M571|PEAMT_SPIOL	822	0	Phosphoethanolamine N-methyltransferase OS=Spinacia oleracea GN=PEAMT PE=1 SV=1	mll3672	94.7	6e-19	COG0500	SAM-dependent methyltransferases	K05929	0	862	rcu:RCOM_0161380	phosphoethanolamine N-methyltransferase [EC:2.1.1.103]	GO:0043085//positive regulation of catalytic activity;GO:0019252//starch biosynthetic process;GO:0000023//maltose metabolic process;GO:0009698//phenylpropanoid metabolic process;GO:0042425//choline biosynthetic process;GO:0010183//pollen tube guidance;GO:0006598//polyamine catabolic process;GO:0042398//cellular modified amino acid biosynthetic process;GO:0009555//pollen development;GO:0032259//me…	GO:0000234//phosphoethanolamine N-methyltransferase activity;GO:0052667//phosphomethylethanolamine N-methyltransferase activity	GO:0005829//cytosol
CL5628.Contig4_All	1294	7.4303	11.4131	7.3724	17.8651	18.3631	16.5738	-1.042±0.361	2.15713e-07	0.000137686	down	gi|460372183|ref|XP_004231911.1|	369.8	5e-101	PREDICTED: LOB domain-containing protein 37-like [Solanum lycopersicum]	gi|460372182|ref|XM_004231863.1|	440	1e-120	PREDICTED: Solanum lycopersicum LOB domain-containing protein 37-like (LOC101258116), mRNA	sp|Q9FN11|LBD37_ARATH	259	3e-69	LOB domain-containing protein 37 OS=Arabidopsis thaliana GN=LBD37 PE=2 SV=1	--	--	--	--	--	K01955	1e-07	55.8	vvi:100262205	carbamoyl-phosphate synthase large subunit [EC:6.3.5.5]	GO:0006807//nitrogen compound metabolic process;GO:0060776//simple leaf morphogenesis	-	-
CL5677.Contig2_All	566	2.4981	2.6093	1.1131	5.2291	4.9391	5.4346	-1.426±0.692	0.000234798	0.0372327	down	--	--	--	--	gi|19177|emb|X57707.1|	61.9	7e-07	L.esculentum DNA for Cab12 gene	--	--	--	--	--	--	--	--	--	--	--	--	--	--	-	-	-
CL5797.Contig15_All	2825	0.7341	0.7551	0.7965	1.4724	1.95	1.603	-1.137±0.060	0.000101284	0.0200762	down	gi|292677821|dbj|BAI99252.1|	1021.5	0	trehalose 6-phosphate synthase [Nicotiana tabacum]	gi|292677820|dbj|AB500143.1|	2866	0	Nicotiana tabacum NtTPS mRNA for trehalose 6-phosphate synthase, complete cds	sp|Q9SYM4|TPS1_ARATH	815	0	Alpha,alpha-trehalose-phosphate synthase [UDP-forming] 1 OS=Arabidopsis thaliana GN=TPS1 PE=1 SV=1	SPAC328.03	156	2e-37	COG0380	Trehalose-6-phosphate synthase	K16055	0	836	pop:POPTR_828543	trehalose 6-phosphate synthase/phosphatase [EC:2.4.1.15 3.1.3.12]	GO:0016311//dephosphorylation;GO:0051301//cell division;GO:0005992//trehalose biosynthetic process;GO:0009664//plant-type cell wall organization;GO:0009832//plant-type cell wall biogenesis;GO:0010182//sugar mediated signaling pathway;GO:0009793//embryo development ending in seed dormancy	GO:0003825//alpha,alpha-trehalose-phosphate synthase (UDP-forming) activity;GO:0004805//trehalose-phosphatase activity	GO:0005618//cell wall;GO:0005576//extracellular region;GO:0005773//vacuole
CL5822.Contig2_All	2561	1.3251	2.0824	1.5463	3.8731	4.1094	3.6366	-1.256±0.331	3.05743e-07	0.000179717	down	gi|460383019|ref|XP_004237233.1|	212.2	3e-53	PREDICTED: uncharacterized protein LOC101251874 [Solanum lycopersicum]	gi|449785163|gb|AC254205.2|	295	1e-76	Solanum lycopersicum strain Heinz 1706 chromosome 4 clone slm-30b15 map 4, complete sequence	--	--	--	--	--	--	--	--	--	--	--	--	--	--	-	-	GO:0016021//integral to membrane;GO:0005739//mitochondrion
CL5877.Contig7_All	1024	8.6531	8.3329	5.4492	2.2654	2.6497	2.6701	1.534±0.370	2.97768e-07	0.000177241	up	gi|460389530|ref|XP_004240405.1|	547.4	1e-154	PREDICTED: uncharacterized protein LOC101266827 [Solanum lycopersicum]	gi|460389529|ref|XM_004240357.1|	609	1e-171	PREDICTED: Solanum lycopersicum uncharacterized LOC101266827 (LOC101266827), mRNA	--	--	--	--	--	--	--	--	--	--	--	--	--	--	GO:0071554//cell wall organization or biogenesis;GO:0009620//response to fungus	GO:0016413//O-acetyltransferase activity	GO:0005794//Golgi apparatus;GO:0016021//integral to membrane;GO:0005783//endoplasmic reticulum
CL5935.Contig1_All	1924	1.6168	1.0661	1.9179	0.0832	0.1709	0.4885	2.589±0.436	8.85685e-06	0.0028626	up	gi|345522402|gb|AEO00529.1|	1115.9	0	polyphenol oxidase [Nicotiana benthamiana]	gi|345522401|gb|HQ245096.1|	2964	0	Nicotiana benthamiana polyphenol oxidase mRNA, complete cds	sp|Q08307|PPOE_SOLLC	997	0	Polyphenol oxidase E, chloroplastic OS=Solanum lycopersicum PE=3 SV=1	--	--	--	--	--	K00422	1e-137	488	vvi:100256583	polyphenol oxidase [EC:1.10.3.1]	GO:0046148//pigment biosynthetic process;GO:0055114//oxidation-reduction process	GO:0046872//metal ion binding;GO:0004097//catechol oxidase activity	GO:0009543//chloroplast thylakoid lumen
CL5935.Contig2_All	1959	10.7303	8.8791	4.6401	0.6533	2.3923	2.6606	2.002±0.634	0.000133785	0.0245967	up	gi|345522402|gb|AEO00529.1|	1210.3	0	polyphenol oxidase [Nicotiana benthamiana]	gi|345522401|gb|HQ245096.1|	3265	0	Nicotiana benthamiana polyphenol oxidase mRNA, complete cds	sp|Q08307|PPOE_SOLLC	1036	0	Polyphenol oxidase E, chloroplastic OS=Solanum lycopersicum PE=3 SV=1	--	--	--	--	--	K00422	5e-136	483	vvi:100256583	polyphenol oxidase [EC:1.10.3.1]	GO:0046148//pigment biosynthetic process;GO:0055114//oxidation-reduction process	GO:0046872//metal ion binding;GO:0004097//catechol oxidase activity	GO:0009543//chloroplast thylakoid lumen
CL5935.Contig4_All	1948	3.8228	3.4537	3.0955	0.4517	0.8019	1.0966	2.136±0.152	1.05925e-10	1.88597e-07	up	gi|345522402|gb|AEO00529.1|	1212.2	0	polyphenol oxidase [Nicotiana benthamiana]	gi|345522401|gb|HQ245096.1|	3544	0	Nicotiana benthamiana polyphenol oxidase mRNA, complete cds	sp|Q08307|PPOE_SOLLC	1038	0	Polyphenol oxidase E, chloroplastic OS=Solanum lycopersicum PE=3 SV=1	--	--	--	--	--	K00422	2e-135	481	vvi:100256583	polyphenol oxidase [EC:1.10.3.1]	GO:0046148//pigment biosynthetic process;GO:0055114//oxidation-reduction process	GO:0046872//metal ion binding;GO:0004097//catechol oxidase activity	GO:0009543//chloroplast thylakoid lumen
CL5978.Contig15_All	2208	0.8965	0.6317	0.3668	0.1087	0.0372	0.0387	3.267±0.650	9.79771e-06	0.00310731	up	gi|460376285|ref|XP_004233929.1|	309.7	1e-82	PREDICTED: uncharacterized protein LOC101255269 [Solanum lycopersicum]	gi|460376284|ref|XM_004233881.1|	634	1e-179	PREDICTED: Solanum lycopersicum uncharacterized LOC101255269 (LOC101255269), mRNA	sp|F4I2H7|TPX2_ARATH	88.6	1e-17	Protein TPX2 OS=Arabidopsis thaliana GN=TPX2 PE=1 SV=1	--	--	--	--	--	--	--	--	--	--	GO:0032147//activation of protein kinase activity;GO:0060236//regulation of mitotic spindle organization	-	GO:0005874//microtubule;GO:0005819//spindle;GO:0005634//nucleus
CL6003.Contig2_All	1384	2.2476	1.8971	1.1705	0.4046	0.5941	0.5556	1.722±0.488	0.00015289	0.0268217	up	gi|460403423|ref|XP_004247190.1|	159.8	0	PREDICTED: methylcrotonoyl-CoA carboxylase subunit alpha, mitochondrial isoform 1 [Solanum lycopersicum]	gi|225312001|dbj|AK319740.1|	1633	0	Solanum lycopersicum cDNA, clone: LEFL1001CE12, HTC in leaf	sp|Q42523|MCCA_ARATH	517	0	Methylcrotonoyl-CoA carboxylase subunit alpha, mitochondrial OS=Arabidopsis thaliana GN=MCCA PE=1 SV=2	RSc0265	379	3e-125	COG4770	Acetyl/propionyl-CoA carboxylase, alpha subunit	K01968	0	560	pop:POPTR_559591	3-methylcrotonyl-CoA carboxylase alpha subunit [EC:6.4.1.4]	GO:0009750//response to fructose stimulus;GO:0006552//leucine catabolic process;GO:0009744//response to sucrose stimulus	GO:0050897//cobalt ion binding;GO:0005524//ATP binding;GO:0004075//biotin carboxylase activity;GO:0004485//methylcrotonoyl-CoA carboxylase activity	GO:0005759//mitochondrial matrix;GO:0022626//cytosolic ribosome
CL6035.Contig3_All	1014	1.1155	1.1328	0.8876	0.0789	0.0811	0.0001	4.283±0.197	8.25228e-06	0.0026886	up	gi|460377616|ref|XP_004234587.1|	263.1	5e-69	PREDICTED: uncharacterized protein LOC101265899 [Solanum lycopersicum]	gi|460377615|ref|XM_004234539.1|	246	4e-62	PREDICTED: Solanum lycopersicum uncharacterized LOC101265899 (LOC101265899), mRNA	--	--	--	--	--	--	--	--	--	K15688	4e-06	50.4	osa:4331809	E3 ubiquitin-protein ligase MUL1 [EC:6.3.2.19]	-	-	-
CL6041.Contig3_All	3561	1.2971	1.4285	0.5307	0.2246	0.0001	0.192	2.840±0.788	6.60816e-05	0.0145633	up	gi|460410217|ref|XP_004250527.1|	1860.9	0	PREDICTED: geminivirus Rep-interacting motor protein-like [Solanum lycopersicum]	gi|460410216|ref|XM_004250479.1|	3186	0	PREDICTED: Solanum lycopersicum geminivirus Rep-interacting motor protein-like (LOC101265093), mRNA	sp|O81635|ATK4_ARATH	337	2e-92	Kinesin-4 OS=Arabidopsis thaliana GN=ATK4 PE=1 SV=2	SPAC664.10	266	2e-70	COG5059	Kinesin-like protein	K10406	0	1340	rcu:RCOM_0409820	kinesin family member C2/C3	-	GO:0000166//nucleotide binding;GO:0003777//microtubule motor activity	GO:0005737//cytoplasm;GO:0044430//cytoskeletal part;GO:0015630//microtubule cytoskeleton
CL6136.Contig3_All	2095	3.4646	2.4281	2.2768	6.4909	5.6122	4.6495	-1.062±0.326	2.03433e-06	0.000856673	down	gi|359484991|ref|XP_002270183.2|	622.1	1e-176	PREDICTED: sodium transporter HKT1-like [Vitis vinifera]	gi|460394952|ref|XM_004243006.1|	214	3e-52	PREDICTED: Solanum lycopersicum sodium transporter HKT1-like (LOC101245180), mRNA	sp|Q6H501|HKT6_ORYSJ	442	3e-124	Probable cation transporter HKT6 OS=Oryza sativa subsp. japonica GN=HKT6 PE=2 SV=1	SPAC3F10.02c	134	8e-31	COG0168	Trk-type K+ transport systems, membrane components	--	--	--	--	--	GO:0098655	GO:0008324//cation transmembrane transporter activity	GO:0016020//membrane
CL6159.Contig2_All	1147	7.8073	9.0846	13.1036	21.4797	17.5624	18.9214	-0.985±0.384	2.70208e-06	0.00107329	down	gi|460367489|ref|XP_004229606.1|	255	1e-66	PREDICTED: transcription factor bHLH130-like [Solanum lycopersicum]	gi|329565698|gb|JF327439.1|	365	7e-98	Nicotiana attenuata clone NA541 microsatellite sequence	sp|Q8H102|BH128_ARATH	56.6	3e-08	Transcription factor bHLH128 OS=Arabidopsis thaliana GN=BHLH128 PE=1 SV=1	--	--	--	--	--	--	--	--	--	--	GO:0009987//cellular process	GO:0003677//DNA binding	-
CL6208.Contig1_All	2196	5.1939	5.9406	7.0491	0.8378	3.3323	1.4007	1.695±0.221	7.79161e-05	0.0165377	up	gi|24421095|dbj|BAC07504.2|	1181.8	0	receptor-like protein kinase [Nicotiana tabacum]	gi|24421094|dbj|AB073628.2|	3259	0	Nicotiana tabacum mRNA for receptor-like protein kinase, complete cds	sp|Q9SKB2|SBIR1_ARATH	738	0	Leucine-rich repeat receptor-like serine/threonine/tyrosine-protein kinase SOBIR1 OS=Arabidopsis thaliana GN=SOBIR1 PE=1 SV=1	SA1063_1	100	8e-21	COG0515	Serine/threonine protein kinase	K00924	8e-68	256	ath:AT1G28440	[EC:2.7.1.-]	GO:0006468//protein phosphorylation;GO:0010942//positive regulation of cell death;GO:0007169//transmembrane receptor protein tyrosine kinase signaling pathway;GO:0031349//positive regulation of defense response;GO:0060862//negative regulation of floral organ abscission	GO:0004713//protein tyrosine kinase activity;GO:0005524//ATP binding;GO:0004683//calmodulin-dependent protein kinase activity	GO:0016021//integral to membrane;GO:0005886//plasma membrane
CL6228.Contig1_All	1455	6.1547	5.9773	2.3505	0.6047	1.0172	0.9983	2.340±0.790	0.000144634	0.0260607	up	gi|295824575|gb|ADG37658.1|	88.6	3e-168	DUF300 family protein [Nicotiana tabacum]	gi|295824574|gb|HM030994.1|	1756	0	Nicotiana tabacum DUF300 family protein mRNA, complete cds	--	--	--	--	--	--	--	--	--	--	--	--	--	--	GO:0006810//transport	GO:0005215//transporter activity	GO:0016021//integral to membrane;GO:0005783//endoplasmic reticulum
CL6228.Contig2_All	1460	16.9803	16.9153	12.9451	6.0815	6.8705	8.7785	1.097±0.224	1.83402e-06	0.000787016	up	gi|295824575|gb|ADG37658.1|	615.1	9e-175	DUF300 family protein [Nicotiana tabacum]	gi|295824574|gb|HM030994.1|	1881	0	Nicotiana tabacum DUF300 family protein mRNA, complete cds	--	--	--	--	--	--	--	--	--	--	--	--	--	--	GO:0006810//transport	GO:0005215//transporter activity	GO:0016021//integral to membrane
CL6377.Contig1_All	844	16.8647	17.1094	11.943	104.822	90.5988	78.4589	-2.596±0.294	1.25241e-28	5.08413e-24	down	gi|93280156|gb|ABF06706.1|	215.7	7e-55	UP-9A [Nicotiana tabacum]	gi|93280155|gb|DQ444223.1|	664	0	Nicotiana tabacum UP-9A mRNA, complete cds	--	--	--	--	--	--	--	--	--	--	--	--	--	--	-	-	-
CL6377.Contig2_All	299	7.5663	8.781	8.428	18.9945	26.1237	15.7172	-1.299±0.111	3.62293e-05	0.00934402	down	gi|93280156|gb|ABF06706.1|	134.4	5e-31	UP-9A [Nicotiana tabacum]	gi|93280155|gb|DQ444223.1|	343	6e-92	Nicotiana tabacum UP-9A mRNA, complete cds	--	--	--	--	--	--	--	--	--	--	--	--	--	--	-	-	-
CL6377.Contig3_All	745	13.1589	10.5726	7.1275	25.9837	20.5276	24.3143	-1.243±0.448	6.45184e-09	6.64749e-06	down	gi|93280156|gb|ABF06706.1|	206.8	2e-52	UP-9A [Nicotiana tabacum]	gi|93280155|gb|DQ444223.1|	652	0	Nicotiana tabacum UP-9A mRNA, complete cds	--	--	--	--	--	--	--	--	--	--	--	--	--	--	-	-	-
CL6378.Contig11_All	883	3.9499	5.3893	3.0577	1.3589	1.1174	1.0644	1.769±0.409	5.45552e-06	0.00192535	up	gi|460407448|ref|XP_004249164.1|	331.3	1e-89	PREDICTED: squamosa promoter-binding-like protein 9-like [Solanum lycopersicum]	gi|460407447|ref|XM_004249116.1|	234	1e-58	PREDICTED: Solanum lycopersicum squamosa promoter-binding-like protein 9-like (LOC101250753), mRNA	sp|A3C057|SPL17_ORYSJ	208	3e-54	Squamosa promoter-binding-like protein 17 OS=Oryza sativa subsp. japonica GN=SPL17 PE=2 SV=2	--	--	--	--	--	--	--	--	--	--	-	-	-
CL6408.Contig19_All	989	0.1906	0.1659	0.182	1.0514	1.4964	1.1231	-2.771±0.102	3.89993e-05	0.00980898	down	gi|460401337|ref|XP_004246182.1|	314.7	1e-84	PREDICTED: uncharacterized protein LOC101260164 [Solanum lycopersicum]	gi|460401336|ref|XM_004246134.1|	436	1e-119	PREDICTED: Solanum lycopersicum uncharacterized LOC101260164 (LOC101260164), mRNA	--	--	--	--	--	--	--	--	--	--	--	--	--	--	-	-	GO:0016021//integral to membrane;GO:0005739//mitochondrion
CL6408.Contig26_All	1473	0.384	0.1114	0.6721	1.4119	2.5677	1.3922	-2.547±1.327	0.000203357	0.0333142	down	gi|460401337|ref|XP_004246182.1|	110.2	1e-22	PREDICTED: uncharacterized protein LOC101260164 [Solanum lycopersicum]	gi|460401336|ref|XM_004246134.1|	270	4e-69	PREDICTED: Solanum lycopersicum uncharacterized LOC101260164 (LOC101260164), mRNA	--	--	--	--	--	--	--	--	--	--	--	--	--	--	-	-	GO:0016021//integral to membrane;GO:0005739//mitochondrion
CL6408.Contig38_All	1565	0.1807	0.0524	0.1725	1.0222	0.7881	0.6006	-2.771±1.012	4.81137e-05	0.0115118	down	gi|460401337|ref|XP_004246182.1|	110.2	1e-22	PREDICTED: uncharacterized protein LOC101260164 [Solanum lycopersicum]	gi|460401336|ref|XM_004246134.1|	525	1e-146	PREDICTED: Solanum lycopersicum uncharacterized LOC101260164 (LOC101260164), mRNA	--	--	--	--	--	--	--	--	--	--	--	--	--	--	-	-	GO:0016021//integral to membrane;GO:0005739//mitochondrion
CL641.Contig2_All	1890	1.2967	0.6512	0.9048	2.1162	1.9141	2.3056	-1.208±0.497	0.000169846	0.0289458	down	--	--	--	--	gi|148538533|dbj|AK247299.1|	69.9	9e-09	Solanum lycopersicum cDNA, clone: LEFL1089BA01, HTC in leaf	--	--	--	--	--	--	--	--	--	--	--	--	--	--	-	-	-
CL641.Contig3_All	1306	8.8778	7.2247	6.271	24.6833	18.0684	18.0571	-1.457±0.252	1.97999e-09	2.42101e-06	down	--	--	--	--	gi|1067154|emb|Z67979.1|	73.8	4e-10	N.plumbaginifolia sodA1 gene promoter	--	--	--	--	--	--	--	--	--	--	--	--	--	--	-	-	-
CL641.Contig7_All	2853	1.2555	0.834	0.6309	2.4673	1.8732	1.9467	-1.267±0.499	8.37851e-06	0.00272535	down	--	--	--	--	gi|217323619|gb|FJ467918.1|	79.8	1e-11	Nicotiana tabacum hydrogen peroxide-induced 1 mRNA, complete cds	--	--	--	--	--	--	--	--	--	--	--	--	--	--	-	-	-
CL6421.Contig3_All	814	5.0953	3.7294	2.4324	0.0001	1.0101	0.3149	3.022±0.536	5.90263e-07	0.000301231	up	gi|460380431|ref|XP_004235960.1|	286.6	3e-76	PREDICTED: cucumber peeling cupredoxin-like [Solanum lycopersicum]	gi|10798753|dbj|AB041517.1|	240	2e-60	Nicotiana tabacum NtEIG-A1 mRNA, complete cds	sp|P29602|CPC_CUCSA	124	5e-29	Cucumber peeling cupredoxin OS=Cucumis sativus PE=1 SV=3	--	--	--	--	--	--	--	--	--	--	-	-	-
CL646.Contig36_All	1360	4.6439	5.1883	5.625	2.5291	2.0555	2.1361	1.197±0.139	0.000101387	0.0200769	up	gi|156070764|gb|ABU45179.1|	580.9	1e-164	unknown [Solanum melongena]	gi|350535732|ref|NM_001247025.1|	850	0	Solanum lycopersicum G-box binding protein (GBF4), mRNA >gi|456752|emb|X74942.1| L.esculentum GBF4 mRNA for G-box binding protein	sp|P42774|GBF1_ARATH	327	8e-90	G-box-binding factor 1 OS=Arabidopsis thaliana GN=GBF1 PE=2 SV=2	--	--	--	--	--	K09060	4e-125	446	rcu:RCOM_0553250	plant G-box-binding factor	GO:0006355//regulation of transcription, DNA-dependent	GO:0043565//sequence-specific DNA binding;GO:0003700//sequence-specific DNA binding transcription factor activity	-
CL6510.Contig1_All	681	0.0001	0.0001	0.3965	1.8794	2.5354	1.7566	-10.344±6.901	1.19139e-07	8.36748e-05	down	gi|460415550|ref|XP_004253121.1|	58.9	8e-08	PREDICTED: uncharacterized protein LOC101249163 [Solanum lycopersicum]	gi|460415549|ref|XM_004253073.1|	69.9	3e-09	PREDICTED: Solanum lycopersicum uncharacterized LOC101249163 (LOC101249163), mRNA	--	--	--	--	--	--	--	--	--	--	--	--	--	--	-	-	-
CL6514.Contig1_All	1061	1.9546	2.7839	9.3307	13.7214	14.5688	15.9453	-1.994±1.183	4.65236e-06	0.00168026	down	gi|460379164|ref|XP_004235334.1|	460.7	1e-128	PREDICTED: bidirectional sugar transporter SWEET12-like [Solanum lycopersicum]	gi|460379147|ref|XM_004235278.1|	468	1e-129	PREDICTED: Solanum lycopersicum bidirectional sugar transporter SWEET11-like (LOC101261104), mRNA	sp|Q9SMM5|SWT11_ARATH	273	1e-73	Bidirectional sugar transporter SWEET11 OS=Arabidopsis thaliana GN=SWEET11 PE=1 SV=1	--	--	--	--	--	K15382	2e-82	304	vvi:100267921	solute carrier family 50 (sugar transporter)	GO:0034219//carbohydrate transmembrane transport	GO:0051119//sugar transmembrane transporter activity	GO:0005886//plasma membrane;GO:0016021//integral to membrane
CL6514.Contig4_All	1352	0.0697	0.1821	0.7988	1.42	1.3987	1.264	-2.653±1.772	5.16815e-05	0.0121272	down	gi|460379146|ref|XP_004235325.1|	58.9	9e-139	PREDICTED: bidirectional sugar transporter SWEET10-like [Solanum lycopersicum]	gi|460379147|ref|XM_004235278.1|	589	1e-165	PREDICTED: Solanum lycopersicum bidirectional sugar transporter SWEET11-like (LOC101261104), mRNA	sp|Q9SMM5|SWT11_ARATH	252	2e-72	Bidirectional sugar transporter SWEET11 OS=Arabidopsis thaliana GN=SWEET11 PE=1 SV=1	--	--	--	--	--	K15382	3e-78	279	vvi:100267921	solute carrier family 50 (sugar transporter)	GO:0034219//carbohydrate transmembrane transport	GO:0051119//sugar transmembrane transporter activity	GO:0005886//plasma membrane;GO:0016021//integral to membrane
CL6514.Contig6_All	1653	0.2281	0.2482	0.98	1.5969	2.1388	2.3778	-2.418±1.181	4.25593e-07	0.000230974	down	gi|460379146|ref|XP_004235325.1|	27.7	1e-131	PREDICTED: bidirectional sugar transporter SWEET10-like [Solanum lycopersicum]	gi|460379147|ref|XM_004235278.1|	587	1e-164	PREDICTED: Solanum lycopersicum bidirectional sugar transporter SWEET11-like (LOC101261104), mRNA	sp|Q9LUE3|SWT10_ARATH	256	2e-68	Bidirectional sugar transporter SWEET10 OS=Arabidopsis thaliana GN=SWEET10 PE=2 SV=1	--	--	--	--	--	K15382	1e-75	280	vvi:100267921	solute carrier family 50 (sugar transporter)	GO:0034219//carbohydrate transmembrane transport	GO:0051119//sugar transmembrane transporter activity	GO:0005886//plasma membrane;GO:0016021//integral to membrane
CL6611.Contig16_All	2001	1.1777	1.1481	0.4498	0.04	0.0411	0.0854	3.932±0.791	3.06354e-06	0.00118217	up	gi|460391932|ref|XP_004241572.1|	409.1	1e-112	PREDICTED: uncharacterized protein LOC101251297 [Solanum lycopersicum]	gi|460391931|ref|XM_004241524.1|	583	1e-163	PREDICTED: Solanum lycopersicum uncharacterized LOC101251297 (LOC101251297), mRNA	--	--	--	--	--	--	--	--	--	--	--	--	--	--	-	-	-
CL6687.Contig2_All	457	0.2063	0.1795	0.0001	2.4505	1.2594	1.4957	-6.809±6.300	0.000121655	0.0230774	down	--	--	--	--	gi|260903619|gb|AC238567.1|	69.9	2e-09	Solanum lycopersicum chromosome 3 cloneC03HBa0067B15, complete sequence	--	--	--	--	--	--	--	--	--	--	--	--	--	--	-	-	-
CL6715.Contig1_All	734	0.2568	0.3353	0.1226	5.558	5.1528	2.7938	-4.359±0.752	1.1613e-09	1.50137e-06	down	gi|460401005|ref|XP_004246020.1|	208.4	9e-53	PREDICTED: uncharacterized protein LOC101255324 [Solanum lycopersicum]	gi|460401004|ref|XM_004245972.1|	244	1e-61	PREDICTED: Solanum lycopersicum uncharacterized LOC101255324 (LOC101255324), mRNA	--	--	--	--	--	--	--	--	--	--	--	--	--	--	-	-	GO:0016020//membrane;GO:0009941//chloroplast envelope
CL6717.Contig2_All	934	4.5416	3.0746	2.6981	1.3703	1.0564	1.0978	1.513±0.391	0.000199096	0.0327483	up	gi|460394561|ref|XP_004242870.1|	245.7	8e-64	PREDICTED: uncharacterized protein LOC101250316 [Solanum lycopersicum]	gi|460389284|ref|XM_004240238.1|	85.7	8e-14	PREDICTED: Solanum lycopersicum uncharacterized LOC101252288 (LOC101252288), mRNA	sp|P33082|AXX15_SOYBN	68.2	7e-12	Auxin-induced protein X15 OS=Glycine max PE=2 SV=1	--	--	--	--	--	K14488	2e-50	197	vvi:100266954	SAUR family protein	-	GO:0005515//protein binding	GO:0005777//peroxisome
CL681.Contig2_All	944	8.987	6.9532	9.5338	23.2177	19.1616	21.9041	-1.349±0.242	6.03177e-11	1.1336e-07	down	gi|460384547|ref|XP_004237972.1|	265	1e-69	PREDICTED: uncharacterized protein LOC101247909 [Solanum lycopersicum]	gi|460384546|ref|XM_004237924.1|	224	1e-55	PREDICTED: Solanum lycopersicum uncharacterized LOC101247909 (LOC101247909), mRNA	--	--	--	--	--	--	--	--	--	--	--	--	--	--	-	-	-
CL690.Contig2_All	1086	1.736	2.2665	2.4033	4.8613	6.8139	6.3729	-1.508±0.250	1.02681e-07	7.33856e-05	down	--	--	--	--	gi|38649754|gb|AY382865.1|	60	5e-06	Humulus lupulus isolate OSU2 clone 5-2-168 microsatellite locus 5-2 sequence	--	--	--	--	--	--	--	--	--	--	--	--	--	--	-	-	-
CL6948.Contig1_All	1253	3.2349	2.4228	2.7294	0.5107	0.9843	0.6137	1.982±0.210	1.68315e-06	0.000725339	up	gi|350536451|ref|NP_001234759.1|	317	4e-85	dehydration responsive element binding protein [Solanum lycopersicum] >gi|25992102|gb|AAN77052.1| dehydration responsive element binding protein [Solanum lycopersicum]	gi|225318695|dbj|AK323654.1|	188	1e-44	Solanum lycopersicum cDNA, clone: LEFL1061DC10, HTC in leaf	sp|Q9LYD3|DREB3_ARATH	188	6e-48	Dehydration-responsive element-binding protein 3 OS=Arabidopsis thaliana GN=DREB3 PE=2 SV=1	--	--	--	--	--	K09286	5e-53	206	vvi:100252531	EREBP-like factor	GO:0045893//positive regulation of transcription, DNA-dependent	GO:0043565//sequence-specific DNA binding	-
CL695.Contig1_All	482	1.9557	2.2129	5.0415	7.468	6.141	7.6226	-1.341±0.743	0.000269078	0.0407629	down	--	--	--	--	--	--	--	--	--	--	--	--	--	--	--	--	--	--	--	--	--	--	-	-	-
CL696.Contig3_All	1086	12.2386	14.7323	11.4364	31.3777	24.6057	22.5806	-1.041±0.189	4.49898e-07	0.000241581	down	gi|460411475|ref|XP_004251136.1|	263.5	4e-69	PREDICTED: uncharacterized protein LOC101259309 [Solanum lycopersicum]	gi|460411474|ref|XM_004251088.1|	236	4e-59	PREDICTED: Solanum lycopersicum uncharacterized LOC101259309 (LOC101259309), mRNA	--	--	--	--	--	--	--	--	--	--	--	--	--	--	-	-	GO:0005739//mitochondrion
CL6988.Contig1_All	455	9.3228	6.4917	6.1318	16.174	11.7458	13.7086	-0.949±0.328	0.00025673	0.0395549	down	--	--	--	--	--	--	--	--	--	--	--	--	--	--	--	--	--	--	--	--	--	--	-	-	-
CL6999.Contig1_All	1103	2.1365	1.7109	0.7344	0.0001	0.3727	0.0001	3.483±0.813	7.17036e-05	0.0154994	up	gi|66841323|dbj|BAD99219.1|	35.8	1e-62	polypeptide with a gag-like domain [Petunia x hybrida]	gi|142942512|gb|EF514213.1|	75.8	9e-11	Solanum tuberosum strain P6/210 contig r1, complete sequence	--	--	--	--	--	--	--	--	--	--	--	--	--	--	-	-	-
CL7033.Contig6_All	1424	0.5296	0.5186	0.8216	1.9099	1.6167	1.6201	-1.495±0.375	0.000207233	0.0337312	down	--	--	--	--	--	--	--	--	--	--	--	--	--	--	--	--	--	--	--	--	--	--	-	-	-
CL7085.Contig1_All	1581	2.5042	4.5668	4.7248	10.4732	9.569	8.2688	-1.320±0.515	6.94489e-09	7.08358e-06	down	gi|460404359|ref|XP_004247650.1|	527.7	2e-148	PREDICTED: uncharacterized protein LOC101245795 [Solanum lycopersicum]	gi|460404358|ref|XM_004247602.1|	347	2e-92	PREDICTED: Solanum lycopersicum uncharacterized LOC101245795 (LOC101245795), mRNA	--	--	--	--	--	--	--	--	--	--	--	--	--	--	GO:0044238//primary metabolic process;GO:0044260	-	-
CL7085.Contig2_All	1648	2.4595	4.1322	4.6966	7.9117	8.0325	6.6883	-1.056±0.494	4.24765e-06	0.00155907	down	gi|460404359|ref|XP_004247650.1|	539.3	7e-152	PREDICTED: uncharacterized protein LOC101245795 [Solanum lycopersicum]	gi|460404358|ref|XM_004247602.1|	466	1e-128	PREDICTED: Solanum lycopersicum uncharacterized LOC101245795 (LOC101245795), mRNA	--	--	--	--	--	--	--	--	--	--	--	--	--	--	GO:0044238//primary metabolic process;GO:0044260	-	-
CL7091.Contig4_All	902	1.3586	2.8198	1.0976	4.7001	4.4665	3.8838	-1.430±0.714	6.4532e-05	0.0143465	down	--	--	--	--	gi|290463085|gb|AC225121.2|	216	3e-53	Solanum lycopersicum chromosome 05 clone C05SLe0077B22, complete sequence	--	--	--	--	--	--	--	--	--	--	--	--	--	--	-	-	-
CL7102.Contig4_All	400	0.2357	0.0001	0.225	2.7997	1.0278	1.9225	-6.780±6.449	0.000205855	0.0335879	down	gi|460369662|ref|XP_004230676.1|	67.4	7e-11	PREDICTED: pyruvate kinase isozyme A, chloroplastic-like [Solanum lycopersicum]	gi|460369661|ref|XM_004230628.1|	375	1e-101	PREDICTED: Solanum lycopersicum pyruvate kinase isozyme A, chloroplastic-like (LOC101259587), mRNA	sp|Q43117|KPYA_RICCO	79	8e-16	Pyruvate kinase isozyme A, chloroplastic OS=Ricinus communis PE=1 SV=1	PA1498	58.9	2e-09	COG0469	Pyruvate kinase	K00873	4e-21	85.1	pop:POPTR_1069772	pyruvate kinase [EC:2.7.1.40]	GO:0016310//phosphorylation	GO:0016772//transferase activity, transferring phosphorus-containing groups;GO:0046872//metal ion binding	-
CL7106.Contig6_All	7019	0.5103	0.6546	0.6539	1.3904	1.0191	1.0226	-0.926±0.207	0.000122875	0.0232209	down	gi|470125967|ref|XP_004298967.1|	144.4	2e-32	PREDICTED: probable apyrase 7-like [Fragaria vesca subsp. vesca]	gi|296936650|gb|GQ870669.3|	105	6e-19	Syzygium cumini chloroplast, complete genome	sp|F4JSH1|APY7_ARATH	135	1e-51	Probable apyrase 7 OS=Arabidopsis thaliana GN=APY7 PE=2 SV=1	SPAC824.08	93.6	4e-18	COG5371	Golgi nucleoside diphosphatase	K01510	4e-21	103	mtr:MTR_5g040710	apyrase [EC:3.6.1.5]	-	-	-
CL7112.Contig3_All	1965	9.4024	7.6411	6.3206	1.8726	2.4687	3.3917	1.576±0.287	3.79143e-10	5.78618e-07	up	gi|460415098|ref|XP_004252897.1|	851.3	0	PREDICTED: probable protein phosphatase 2C 40-like [Solanum lycopersicum]	gi|460415097|ref|XM_004252849.1|	1737	0	PREDICTED: Solanum lycopersicum probable protein phosphatase 2C 40-like (LOC101258930), mRNA	sp|Q9LUS8|P2C40_ARATH	563	1e-160	Probable protein phosphatase 2C 40 OS=Arabidopsis thaliana GN=At3g16560 PE=2 SV=1	YBR125c	69.3	2e-11	COG0631	Serine/threonine protein phosphatase	K14497	8e-14	77.4	aly:ARALYDRAFT_470764	protein phosphatase 2C [EC:3.1.3.16]	-	GO:0004722//protein serine/threonine phosphatase activity	GO:0005634//nucleus
CL7131.Contig1_All	3006	1.1289	0.8734	1.1677	1.9692	1.8873	2.274	-0.963±0.229	0.000224571	0.0359597	down	gi|77176829|gb|ABA64520.1|	777.3	0	sucrose-phosphate synthase isoform C [Nicotiana tabacum]	gi|77176828|gb|DQ213014.1|	2054	0	Nicotiana tabacum sucrose-phosphate synthase isoform C (SPSC) mRNA, complete cds	sp|F4JLK2|SPSA4_ARATH	449	3e-126	Probable sucrose-phosphate synthase 4 OS=Arabidopsis thaliana GN=SPS4 PE=1 SV=1	--	--	--	--	--	K00696	1e-151	535	vvi:100232974	sucrose-phosphate synthase [EC:2.4.1.14]	GO:0044249//cellular biosynthetic process;GO:1901576;GO:0005985//sucrose metabolic process;GO:0044711	GO:0046524//sucrose-phosphate synthase activity	GO:0005634//nucleus;GO:0005886//plasma membrane
CL7146.Contig1_All	1367	1.3791	2.4608	1.4484	3.3939	4.8118	3.3753	-1.183±0.463	9.9973e-05	0.0199136	down	gi|460371883|ref|XP_004231764.1|	575.1	9e-163	PREDICTED: uncharacterized protein LOC101263860 [Solanum lycopersicum]	gi|460371882|ref|XM_004231716.1|	1114	0	PREDICTED: Solanum lycopersicum uncharacterized LOC101263860 (LOC101263860), mRNA	--	--	--	--	--	--	--	--	--	--	--	--	--	--	GO:0019408//dolichol biosynthetic process	GO:0016597//amino acid binding	GO:0009507//chloroplast
CL7152.Contig1_All	553	0.5114	0.7418	0.3255	2.893	2.6763	2.0086	-2.343±0.595	9.99467e-05	0.0199136	down	--	--	--	--	gi|215434912|gb|FJ269355.1|	212	3e-52	Nicotiana otophora 4/1 protein gene, partial cds	--	--	--	--	--	--	--	--	--	--	--	--	--	--	-	-	-
CL722.Contig4_All	2715	1.3541	1.2692	1.2928	0.2946	0.3937	0.5035	1.716±0.048	1.82727e-05	0.00523115	up	gi|460379949|ref|XP_004235721.1|	1087.8	0	PREDICTED: uncharacterized protein LOC101253985 [Solanum lycopersicum]	gi|460379948|ref|XM_004235673.1|	2062	0	PREDICTED: Solanum lycopersicum uncharacterized LOC101253985 (LOC101253985), mRNA	--	--	--	--	BH2279	79	4e-14	COG0596	Predicted hydrolases or acyltransferases (alpha/beta hydrolase superfamily)	--	--	--	--	--	GO:0008152//metabolic process	GO:0016787//hydrolase activity	GO:0016021//integral to membrane;GO:0005737//cytoplasm
CL7236.Contig3_All	1503	5.9581	4.4217	5.5089	10.591	14.8249	11.313	-1.220±0.223	3.29219e-08	2.67292e-05	down	gi|460402227|ref|XP_004246615.1|	579.7	4e-164	PREDICTED: probable xyloglucan endotransglucosylase/hydrolase protein 32-like [Solanum lycopersicum]	gi|460402226|ref|XM_004246567.1|	763	0	PREDICTED: Solanum lycopersicum probable xyloglucan endotransglucosylase/hydrolase protein 32-like (LOC101259187), mRNA	sp|Q9SJL9|XTH32_ARATH	514	6e-146	Probable xyloglucan endotransglucosylase/hydrolase protein 32 OS=Arabidopsis thaliana GN=XTH32 PE=2 SV=1	CAC2807	59.7	1e-08	COG2273	Beta-glucanase/Beta-glucan synthetase	K08235	6e-152	535	gmx:100796698	xyloglucan:xyloglucosyl transferase [EC:2.4.1.207]	GO:0071555//cell wall organization;GO:0010411//xyloglucan metabolic process;GO:0042546//cell wall biogenesis;GO:0016998//cell wall macromolecule catabolic process	GO:0016762//xyloglucan:xyloglucosyl transferase activity;GO:0004553//hydrolase activity, hydrolyzing O-glycosyl compounds	GO:0005618//cell wall;GO:0048046//apoplast
CL7261.Contig2_All	1611	0.4681	0.3565	0.6704	2.0854	2.5008	2.3867	-2.270±0.457	3.21678e-09	3.58748e-06	down	--	--	--	--	--	--	--	--	--	--	--	--	--	--	--	--	--	--	--	--	--	--	-	-	-
CL7261.Contig3_All	1988	1.0906	1.0318	1.6298	3.6213	3.3914	3.6963	-1.544±0.360	2.68657e-08	2.22573e-05	down	--	--	--	--	gi|21425668|emb|AJ416571.1|	60	9e-06	Nicotiana tabacum partial nictaRpoT1-tom gene for mitochondrial RNA polymerase, exons 2-19	--	--	--	--	--	--	--	--	--	--	--	--	--	--	-	-	-
CL7261.Contig4_All	2730	0.3798	0.4508	0.7253	3.9263	2.1986	2.8481	-2.584±0.484	4.86683e-08	3.79938e-05	down	gi|147777526|emb|CAN75944.1|	136.3	2e-30	hypothetical protein VITISV_040742 [Vitis vinifera]	gi|262527298|gb|AC238788.2|	107	6e-20	Solanum lycopersicum chromosome 05 clone C05HBa0088K14, complete sequence	sp|P0C2F6|RNHX1_ARATH	66.6	7e-11	Putative ribonuclease H protein At1g65750 OS=Arabidopsis thaliana GN=At1g65750 PE=3 SV=1	--	--	--	--	--	K04728	6e-10	65.1	gmx:100788458	ataxia telangiectasia mutated family protein [EC:2.7.11.1]	-	-	-
CL731.Contig2_All	694	2.9882	1.6551	2.464	4.1494	6.99	6.0328	-1.315±0.435	5.38889e-05	0.0124721	down	gi|46020012|dbj|BAD13498.1|	337.4	1e-91	dehydrin [Nicotiana tabacum]	gi|46020011|dbj|AB049336.1|	864	0	Nicotiana tabacum NtERD10B mRNA for dehydrin, complete cds	sp|P21298|DHLE_RAPSA	149	1e-36	Late embryogenesis abundant protein OS=Raphanus sativus PE=2 SV=1	--	--	--	--	--	--	--	--	--	--	-	-	-
CL7337.Contig2_All	1854	10.4737	17.3919	15.4853	37.3205	36.6756	38.39	-1.407±0.383	1.80771e-14	8.53296e-11	down	gi|460372245|ref|XP_004231942.1|	689.1	0	PREDICTED: protein PHLOEM PROTEIN 2-LIKE A10-like [Solanum lycopersicum]	gi|460372244|ref|XM_004231894.1|	1148	0	PREDICTED: Solanum lycopersicum protein PHLOEM PROTEIN 2-LIKE A10-like (LOC101267180), mRNA	sp|Q9SY57|P2A10_ARATH	356	3e-98	Protein PHLOEM PROTEIN 2-LIKE A10 OS=Arabidopsis thaliana GN=PP2A10 PE=2 SV=1	--	--	--	--	--	--	--	--	--	--	-	-	-
CL7379.Contig5_All	2443	1.1961	1.5449	1.9157	0.4584	0.5721	0.5596	1.524±0.340	9.95123e-05	0.0198757	up	gi|460380502|ref|XP_004235995.1|	204.1	9e-51	PREDICTED: uncharacterized protein LOC101262906 [Solanum lycopersicum]	gi|460380501|ref|XM_004235947.1|	452	1e-124	PREDICTED: Solanum lycopersicum uncharacterized LOC101262906 (LOC101262906), mRNA	--	--	--	--	--	--	--	--	--	--	--	--	--	--	-	-	-
CL739.Contig1_All	552	6.1476	4.905	6.1956	12.7522	11.1713	12.3832	-1.082±0.191	2.96552e-05	0.00791965	down	--	--	--	--	--	--	--	--	--	--	--	--	--	--	--	--	--	--	--	--	--	--	-	-	-
CL739.Contig2_All	546	6.7331	4.0573	5.934	18.1665	13.4023	10.0154	-1.346±0.380	0.000319764	0.0463667	down	--	--	--	--	--	--	--	--	--	--	--	--	--	--	--	--	--	--	--	--	--	--	-	-	-
CL7446.Contig3_All	1241	0.6836	1.9173	0.7977	3.1584	3.1802	2.6852	-1.567±0.802	3.37866e-05	0.00880335	down	--	--	--	--	gi|170763596|gb|AC215371.2|	69.9	6e-09	Solanum lycopersicum chromosome 2 clone C02HBa0059M17, complete sequence	--	--	--	--	--	--	--	--	--	--	--	--	--	--	-	-	-
CL7475.Contig1_All	563	0.5023	0.2915	0.1599	1.5629	3.2129	2.4283	-3.069±0.826	7.71871e-06	0.00254837	down	--	--	--	--	--	--	--	--	--	--	--	--	--	--	--	--	--	--	--	--	--	--	-	-	-
CL7489.Contig2_All	3195	0.0885	0.0514	0.1127	0.5007	0.5662	0.2674	-2.474±0.580	3.69168e-05	0.00947308	down	gi|460384818|ref|XP_004238105.1|	62.8	4e-08	PREDICTED: uncharacterized protein LOC101263110 isoform 3 [Solanum lycopersicum] >gi|460384820|ref|XP_004238106.1| PREDICTED: uncharacterized protein LOC101263110 isoform 4 [Solanum lycopersicum]	gi|149773133|emb|CU457448.6|	303	6e-79	S.lycopersicum DNA sequence from clone LE_HBa-8K13 on chromosome 4, complete sequence	sp|Q9STX1|ACBP3_ARATH	108	3e-23	Acyl-CoA-binding domain-containing protein 3 OS=Arabidopsis thaliana GN=ACBP3 PE=1 SV=1	--	--	--	--	--	--	--	--	--	--	GO:0009617//response to bacterium;GO:0009628//response to abiotic stimulus;GO:0098542	GO:0005488//binding	GO:0005576//extracellular region
CL7497.Contig6_All	916	5.8657	4.389	2.2598	0.7859	0.8078	0.8395	2.256±0.705	0.000142695	0.0258057	up	gi|460407057|ref|XP_004248974.1|	111.7	1e-23	PREDICTED: uncharacterized protein LOC101249411 [Solanum lycopersicum]	--	--	--	--	--	--	--	--	--	--	--	--	--	--	--	--	--	--	-	-	-
CL7594.Contig1_All	727	0.389	1.2414	1.3618	2.9708	3.8453	3.2908	-1.954±1.007	2.84262e-05	0.00765222	down	gi|357509505|ref|XP_003625041.1|	156.8	3e-37	Adipocyte plasma membrane-associated protein [Medicago truncatula] >gi|355500056|gb|AES81259.1| Adipocyte plasma membrane-associated protein [Medicago truncatula]	--	--	--	--	--	--	--	--	PA1293	74.7	1e-13	COG3386	Gluconolactonase	K10754	2e-18	90.9	gmx:100790070	replication factor C subunit 1	GO:0009058//biosynthetic process	GO:0016844//strictosidine synthase activity	GO:0009505//plant-type cell wall;GO:0009506//plasmodesma;GO:0005886//plasma membrane;GO:0005783//endoplasmic reticulum
CL7626.Contig2_All	1716	0.9338	0.7172	1.2587	1.7714	2.2999	2.4896	-1.211±0.406	0.000220795	0.0353994	down	gi|460372787|ref|XP_004232206.1|	292.7	1e-77	PREDICTED: uncharacterized protein At5g39570-like isoform 1 [Solanum lycopersicum]	gi|460375151|ref|XM_004233323.1|	184	2e-43	PREDICTED: Solanum lycopersicum uncharacterized LOC101245425 (LOC101245425), mRNA	sp|Q9FKA5|Y5957_ARATH	234	9e-62	Uncharacterized protein At5g39570 OS=Arabidopsis thaliana GN=At5g39570 PE=1 SV=1	DR0392	74.7	5e-13	COG2823	Predicted periplasmic or secreted lipoprotein	K13172	4e-15	81.6	gmx:100792927	serine/arginine repetitive matrix protein 2	-	-	GO:0044424//intracellular part
CL7671.Contig4_All	1935	0.0001	0.0001	0.0465	0.4547	0.17	0.5299	-8.956±5.116	0.000144701	0.0260607	down	gi|460386380|ref|XP_004238876.1|	310.5	0	PREDICTED: phosphatidylserine synthase 2-like [Solanum lycopersicum]	gi|460386379|ref|XM_004238828.1|	1538	0	PREDICTED: Solanum lycopersicum phosphatidylserine synthase 2-like (LOC101264518), mRNA	--	--	--	--	--	--	--	--	--	K08730	0	499	vvi:100261188	phosphatidylserine synthase 2 [EC:2.7.8.29]	GO:0006646//phosphatidylethanolamine biosynthetic process;GO:0009556//microsporogenesis;GO:0006659//phosphatidylserine biosynthetic process	GO:0003882//CDP-diacylglycerol-serine O-phosphatidyltransferase activity	GO:0016021//integral to membrane;GO:0031965//nuclear membrane;GO:0005739//mitochondrion;GO:0005789//endoplasmic reticulum membrane
CL7675.Contig1_All	1344	1.4027	2.8692	2.4777	5.2375	5.0165	5.7853	-1.313±0.545	2.43409e-06	0.000990095	down	gi|225429696|ref|XP_002281841.1|	197.2	5e-49	PREDICTED: uncharacterized protein LOC100260963 [Vitis vinifera] >gi|147857682|emb|CAN82883.1| hypothetical protein VITISV_008557 [Vitis vinifera]	gi|460399015|ref|XM_004244993.1|	127	3e-26	PREDICTED: Solanum lycopersicum uncharacterized LOC101265566 (LOC101265566), mRNA	sp|P30056|RR4_EPIVI	50.8	2e-06	Plastid 30S ribosomal protein S4 OS=Epifagus virginiana GN=rps4 PE=3 SV=1	--	--	--	--	--	--	--	--	--	--	-	GO:0005515//protein binding	-
CL771.Contig7_All	920	2.1517	1.0702	1.5652	4.4343	4.4685	3.1577	-1.391±0.504	3.84601e-05	0.00971199	down	--	--	--	--	--	--	--	--	--	--	--	--	--	--	--	--	--	--	--	--	--	--	-	-	-
CL7808.Contig2_All	1738	5.7491	4.9568	5.2301	1.795	3.2642	2.2123	1.129±0.108	7.80557e-05	0.0165379	up	gi|460374759|ref|XP_004233177.1|	882.9	0	PREDICTED: probable mitochondrial chaperone BCS1-A-like isoform 1 [Solanum lycopersicum]	gi|460374758|ref|XM_004233129.1|	1205	0	PREDICTED: Solanum lycopersicum probable mitochondrial chaperone BCS1-A-like, transcript variant 1 (LOC101264174), mRNA	sp|Q9SL67|PRS4B_ARATH	64.3	2e-10	26S proteasome regulatory subunit 4 homolog B OS=Arabidopsis thaliana GN=RPT2B PE=2 SV=1	SPAC644.07	109	1e-23	COG0465	ATP-dependent Zn proteases	K08900	5e-176	615	mtr:MTR_6g009540	mitochondrial chaperone BCS1	-	GO:0000166//nucleotide binding	GO:0016020//membrane
CL7870.Contig1_All	2039	1.4794	1.4486	2.0745	7.5323	10.1214	8.1296	-2.386±0.291	3.38239e-22	6.86538e-18	down	gi|460409686|ref|XP_004250269.1|	911.4	0	PREDICTED: tonoplast dicarboxylate transporter-like [Solanum lycopersicum]	gi|460409685|ref|XM_004250221.1|	648	0	PREDICTED: Solanum lycopersicum tonoplast dicarboxylate transporter-like (LOC101257524), mRNA	sp|Q8LG88|TDT_ARATH	753	0	Tonoplast dicarboxylate transporter OS=Arabidopsis thaliana GN=TDT PE=2 SV=2	SA1732	304	3e-82	COG0471	Di- and tricarboxylate transporters	K14445	0	816	vvi:100255398	solute carrier family 13 (sodium-dependent dicarboxylate transporter), member 2/3/5	GO:0006397//mRNA processing;GO:0051453//regulation of intracellular pH;GO:0031087//deadenylation-independent decapping of nuclear-transcribed mRNA;GO:0016441//posttranscriptional gene silencing;GO:0019048//virus-host interaction;GO:0000290//deadenylation-dependent decapping of nuclear-transcribed mRNA;GO:0006814//sodium ion transport;GO:0010072//primary shoot apical meristem specification;GO:0071…	GO:0015140//malate transmembrane transporter activity;GO:0050072//m7G(5')pppN diphosphatase activity;GO:0030145//manganese ion binding;GO:0000287//magnesium ion binding;GO:0017153//sodium:dicarboxylate symporter activity;GO:0042803//protein homodimerization activity;GO:0005524//ATP binding;GO:0003729//mRNA binding	GO:0005774//vacuolar membrane;GO:0016021//integral to membrane;GO:0000932//cytoplasmic mRNA processing body;GO:0005634//nucleus
CL7870.Contig2_All	1742	2.435	2.0253	4.9081	13.0869	9.6286	10.889	-1.953±0.674	1.36051e-10	2.32057e-07	down	gi|460409686|ref|XP_004250269.1|	917.1	0	PREDICTED: tonoplast dicarboxylate transporter-like [Solanum lycopersicum]	gi|460409685|ref|XM_004250221.1|	617	1e-173	PREDICTED: Solanum lycopersicum tonoplast dicarboxylate transporter-like (LOC101257524), mRNA	sp|Q8LG88|TDT_ARATH	753	0	Tonoplast dicarboxylate transporter OS=Arabidopsis thaliana GN=TDT PE=2 SV=2	SA1732	304	4e-82	COG0471	Di- and tricarboxylate transporters	K14445	0	819	vvi:100255398	solute carrier family 13 (sodium-dependent dicarboxylate transporter), member 2/3/5	GO:0006397//mRNA processing;GO:0051453//regulation of intracellular pH;GO:0031087//deadenylation-independent decapping of nuclear-transcribed mRNA;GO:0016441//posttranscriptional gene silencing;GO:0019048//virus-host interaction;GO:0000290//deadenylation-dependent decapping of nuclear-transcribed mRNA;GO:0006814//sodium ion transport;GO:0010072//primary shoot apical meristem specification;GO:0071…	GO:0015140//malate transmembrane transporter activity;GO:0050072//m7G(5')pppN diphosphatase activity;GO:0030145//manganese ion binding;GO:0000287//magnesium ion binding;GO:0017153//sodium:dicarboxylate symporter activity;GO:0042803//protein homodimerization activity;GO:0005524//ATP binding;GO:0003729//mRNA binding	GO:0005774//vacuolar membrane;GO:0016021//integral to membrane;GO:0000932//cytoplasmic mRNA processing body;GO:0005634//nucleus
CL7897.Contig2_All	1335	1.7652	2.3354	1.8202	0.1198	0.3695	0.896	2.084±0.221	5.62124e-06	0.00196718	up	gi|460381555|ref|XP_004236514.1|	357.8	2e-97	PREDICTED: uncharacterized protein LOC101248289 [Solanum lycopersicum]	gi|460381554|ref|XM_004236466.1|	216	5e-53	PREDICTED: Solanum lycopersicum uncharacterized LOC101248289 (LOC101248289), mRNA	--	--	--	--	--	--	--	--	--	K02183	1e-45	182	smo:SELMODRAFT_166784	calmodulin	-	-	-
CL7939.Contig1_All	221	3.4123	4.8263	7.3303	15.2019	13.3934	13.5319	-1.507±0.552	6.10669e-05	0.0137219	down	gi|52851174|emb|CAH58635.1|	75.1	3e-13	Ubiquitin-conjugating enzyme [Plantago major]	gi|460373402|ref|XM_004232461.1|	178	2e-42	PREDICTED: Solanum lycopersicum ubiquitin-conjugating enzyme E2 5A-like, transcript variant 2 (LOC101265499), mRNA	sp|P35132|UBC9_ARATH	72	7e-14	SUMO-conjugating enzyme UBC9 OS=Arabidopsis thaliana GN=UBC9 PE=1 SV=1	YBR082c	61.6	3e-10	COG5078	Ubiquitin-protein ligase	K06689	9e-14	73.2	bdi:100838570	ubiquitin-conjugating enzyme E2 D/E [EC:6.3.2.19]	GO:0051788//response to misfolded protein;GO:0006635//fatty acid beta-oxidation;GO:0016558//protein import into peroxisome matrix;GO:0051510//regulation of unidimensional cell growth;GO:0043161//proteasomal ubiquitin-dependent protein catabolic process;GO:0048193//Golgi vesicle transport;GO:0042023//DNA endoreduplication;GO:0016567//protein ubiquitination;GO:0006301//postreplication repair;GO:004…	GO:0004842//ubiquitin-protein ligase activity;GO:0005524//ATP binding	GO:0005622//intracellular;GO:0005886//plasma membrane
CL7939.Contig2_All	530	2.1343	2.9413	3.0566	7.5463	7.2913	7.2547	-1.460±0.285	1.28307e-05	0.00386393	down	gi|113205325|gb|AAT38751.2|	55.1	6e-07	RNA-directed RNA polymerase, putative [Solanum demissum]	gi|170763683|gb|AC215474.2|	121	8e-25	Solanum lycopersicum chromosome 2 clone C02SLm0020N19, complete sequence	sp|P35132|UBC9_ARATH	48.1	3e-06	SUMO-conjugating enzyme UBC9 OS=Arabidopsis thaliana GN=UBC9 PE=1 SV=1	--	--	--	--	--	K06689	3e-06	49.3	bdi:100838570	ubiquitin-conjugating enzyme E2 D/E [EC:6.3.2.19]	-	-	-
CL7939.Contig3_All	222	16.5598	7.0221	13.3783	45.7606	36.6661	32.3303	-1.723±0.644	3.90125e-09	4.25728e-06	down	gi|470107064|ref|XP_004289870.1|	75.5	2e-13	PREDICTED: ubiquitin-conjugating enzyme E2 28-like [Fragaria vesca subsp. vesca]	gi|460373402|ref|XM_004232461.1|	170	4e-40	PREDICTED: Solanum lycopersicum ubiquitin-conjugating enzyme E2 5A-like, transcript variant 2 (LOC101265499), mRNA	sp|P35132|UBC9_ARATH	73.2	3e-14	SUMO-conjugating enzyme UBC9 OS=Arabidopsis thaliana GN=UBC9 PE=1 SV=1	YBR082c	62.4	2e-10	COG5078	Ubiquitin-protein ligase	K06689	4e-14	74.3	bdi:100838570	ubiquitin-conjugating enzyme E2 D/E [EC:6.3.2.19]	GO:0051788//response to misfolded protein;GO:0006635//fatty acid beta-oxidation;GO:0016558//protein import into peroxisome matrix;GO:0051510//regulation of unidimensional cell growth;GO:0043161//proteasomal ubiquitin-dependent protein catabolic process;GO:0048193//Golgi vesicle transport;GO:0042023//DNA endoreduplication;GO:0016567//protein ubiquitination;GO:0006301//postreplication repair;GO:004…	GO:0004842//ubiquitin-protein ligase activity;GO:0005524//ATP binding	GO:0005622//intracellular;GO:0005886//plasma membrane
CL7943.Contig2_All	1110	2.5477	5.9872	7.7026	15.71	13.7035	11.8544	-1.490±0.837	3.37776e-06	0.00128149	down	gi|460412707|ref|XP_004251739.1|	229.6	7e-59	PREDICTED: uncharacterized protein LOC101264293 [Solanum lycopersicum]	gi|47970836|emb|AJ719068.1|	109	6e-21	Nicotiana tabacum cDNA-AFLP-fragment MBT41-420, cultivar Bright Yellow 2	--	--	--	--	--	--	--	--	--	--	--	--	--	--	-	-	-
CL7943.Contig3_All	1557	3.1482	2.8456	3.0058	6.2164	5.756	5.4877	-0.957±0.073	3.55034e-05	0.00919166	down	gi|460412707|ref|XP_004251739.1|	239.6	1e-61	PREDICTED: uncharacterized protein LOC101264293 [Solanum lycopersicum]	gi|460412706|ref|XM_004251691.1|	107	4e-20	PREDICTED: Solanum lycopersicum uncharacterized LOC101264293 (LOC101264293), mRNA	--	--	--	--	--	--	--	--	--	--	--	--	--	--	-	-	-
CL7995.Contig2_All	2736	1.5848	1.5294	2.5329	4.4439	3.5761	4.5283	-1.192±0.406	3.33505e-07	0.000190925	down	gi|460370397|ref|XP_004231039.1|	369	2e-100	PREDICTED: probable receptor-like serine/threonine-protein kinase At5g57670-like [Solanum lycopersicum]	gi|225316444|dbj|AK322397.1|	722	0	Solanum lycopersicum cDNA, clone: LEFL1037BF10, HTC in leaf	sp|Q9ZUE0|PEK12_ARATH	144	2e-34	Proline-rich receptor-like protein kinase PERK12 OS=Arabidopsis thaliana GN=PERK12 PE=2 SV=2	CAC0404_1	58.9	4e-08	COG0515	Serine/threonine protein kinase	K04733	1e-31	137	smo:SELMODRAFT_159261	interleukin-1 receptor-associated kinase 4 [EC:2.7.11.1]	-	GO:0016301//kinase activity	-
CL7995.Contig3_All	2766	2.999	2.6993	4.3601	6.6515	6.5099	7.0122	-1.036±0.364	3.97174e-07	0.000218472	down	gi|460370397|ref|XP_004231039.1|	461.8	0	PREDICTED: probable receptor-like serine/threonine-protein kinase At5g57670-like [Solanum lycopersicum]	gi|225316444|dbj|AK322397.1|	912	0	Solanum lycopersicum cDNA, clone: LEFL1037BF10, HTC in leaf	sp|Q9ZUE0|PEK12_ARATH	178	2e-64	Proline-rich receptor-like protein kinase PERK12 OS=Arabidopsis thaliana GN=PERK12 PE=2 SV=2	BS_yloP_1	62.4	6e-13	COG0515	Serine/threonine protein kinase	K04733	1e-59	169	smo:SELMODRAFT_159261	interleukin-1 receptor-associated kinase 4 [EC:2.7.11.1]	GO:0006468//protein phosphorylation	GO:0004672//protein kinase activity;GO:0005524//ATP binding	GO:0005886//plasma membrane
CL8053.Contig2_All	1149	13.2084	11.9251	12.5325	24.4359	40.4306	33.092	-1.380±0.074	1.47507e-06	0.000647767	down	gi|1805359|dbj|BAA19155.1|	698	0	glucosyl transferase [Nicotiana tabacum]	gi|1805358|dbj|AB000623.1|	1725	0	Nicotiana tabacum mRNA for glucosyl transferase, complete cds	sp|Q0WW21|U75C1_ARATH	273	1e-73	UDP-glycosyltransferase 75C1 OS=Arabidopsis thaliana GN=UGT75C1 PE=2 SV=2	--	--	--	--	--	K12338	2e-74	277	aly:ARALYDRAFT_915488	anthocyanin 5-O-glucosyltransferase [EC:2.4.1.-]	-	-	-
CL8064.Contig9_All	1455	1.1014	1.8045	0.4948	4.728	3.8991	2.5839	-1.910±0.942	0.000101078	0.020055	down	gi|255557046|ref|XP_002519556.1|	186.4	1e-45	conserved hypothetical protein [Ricinus communis] >gi|223541419|gb|EEF42970.1| conserved hypothetical protein [Ricinus communis]	gi|460408119|ref|XM_004249447.1|	141	2e-30	PREDICTED: Solanum lycopersicum uncharacterized LOC101249595 (LOC101249595), mRNA	--	--	--	--	--	--	--	--	--	--	--	--	--	--	-	-	-
CL8067.Contig2_All	941	1.8031	1.3079	3.9213	6.6305	8.0386	5.3573	-1.669±0.814	3.28532e-05	0.00862747	down	gi|460392284|ref|XP_004241747.1|	131.3	2e-71	PREDICTED: uncharacterized protein LOC101252498 [Solanum lycopersicum]	gi|460392283|ref|XM_004241699.1|	236	3e-59	PREDICTED: Solanum lycopersicum uncharacterized LOC101252498 (LOC101252498), mRNA	--	--	--	--	--	--	--	--	--	--	--	--	--	--	-	-	-
[truncated: 523 more rows]
